# Supplementary material for: Crystal structure of the cytotoxic macrocyclic trichothecene Isororidin A
Source: Acta Crystallogr C Struct Chem. 2024 Jul 10;80(Pt 8):407–11. doi: 10.1107/S2053229624006144 (PMC11299208; doi:10.1107/S2053229624006144)
Supplement: Supplementary file 1 [file c-80-00407-sup1.cif]

##############################################################################
#                                                                            #
# This CIF contains the data in a paper accepted for publication in          #
# Acta Crystallographica Section C. It conforms to the requirements of       #
# Notes for Authors for Acta Crystallographica Section C, and has been       #
# peer reviewed under the auspices of the IUCr Commission on Journals.       #
#                                                                            #
# Full details of the Crystallographic Information File format               #
# are given in the paper "The Crystallographic Information File (CIF):       #
# a New Standard Archive File for Crystallography" by S. R. Hall, F. H.      #
# Allen and I. D. Brown [Acta Cryst. (1991), A47, 655-685].                  #
#                                                                            #
# The current version of the core CIF dictionary is obtainable from          #
# ftp://ftp.iucr.org/pub/cif_core.dic.                                       #
#                                                                            #
# Software is freely available for graphical display of the structure(s)     #
# in this CIF. For information consult the CIF software page                 #
# http://www.iucr.org/resources/cif/software.                                #
#                                                                            #
# This file may be used for bona fide research purposes within the           #
# scientific community so long as proper attribution is given to the journal # 
# article from which it was obtained.                                        #
#                                                                            #
##############################################################################
data_I
_audit_creation_method     'SHELXL-2018/3'
_chemical_name_systematic     ?
_chemical_name_common
;
Isororidin A
;
_chemical_formula_moiety     'C29 H40 O9'
_chemical_formula_sum     'C29 H40 O9'
_chemical_formula_iupac     'C29 H40 O9'
_chemical_formula_weight     532.61
_chemical_melting_point     ?
_chemical_absolute_configuration     ad
_space_group_crystal_system     orthorhombic
_space_group_name_H-M_alt     'P 21 21 21'
_space_group_name_Hall     'P 2ac 2ab'
loop_
    _space_group_symop_operation_xyz
    'x, y, z'
    '-x+1/2, -y, z+1/2'
    '-x, y+1/2, -z+1/2'
    'x+1/2, -y+1/2, -z'
_cell_length_a     9.2707(4)
_cell_length_b     15.2236(6)
_cell_length_c     20.0806(8)
_cell_angle_alpha     90
_cell_angle_beta     90
_cell_angle_gamma     90
_cell_volume     2834.0(2)
_cell_formula_units_Z     4
_cell_measurement_reflns_used     9959
_cell_measurement_theta_min     4.4
_cell_measurement_theta_max     74.91
_cell_measurement_temperature     100(2)
_exptl_crystal_description     Irregular
_exptl_crystal_colour     colourless
_exptl_crystal_size_max     0.079
_exptl_crystal_size_mid     0.055
_exptl_crystal_size_min     0.042
_exptl_crystal_density_diffrn     1.248
_exptl_crystal_density_meas     ?
_exptl_crystal_density_method     'not measured'
_exptl_crystal_F_000     1144
_exptl_absorpt_coefficient_mu     0.758
_exptl_absorpt_correction_type     multi-scan
_exptl_absorpt_process_details
;
(SADABS; Bruker, 2021)
;
_exptl_absorpt_correction_T_min     0.673
_exptl_absorpt_correction_T_max     0.754
_diffrn_ambient_temperature     100(2)
_diffrn_source     'sealed x-ray tube'
_diffrn_radiation_type     CuK\a
_diffrn_radiation_wavelength     1.54178
_diffrn_radiation_monochromator     graphite
_diffrn_measurement_device_type     'Bruker APEXII'
_diffrn_measurement_method     '\f or \w oscillation scans'
_diffrn_detector     'APEX-II CCD'
_diffrn_detector_area_resol_mean     ?
_diffrn_reflns_number     101717
_diffrn_reflns_av_R_equivalents     0.0552
_diffrn_reflns_av_unetI/netI     0.0211
_diffrn_reflns_theta_min     3.643
_diffrn_reflns_theta_max     72.097
_diffrn_reflns_theta_full     67.679
_diffrn_measured_fraction_theta_max     0.998
_diffrn_measured_fraction_theta_full     0.998
_diffrn_reflns_limit_h_min     -11
_diffrn_reflns_limit_h_max     11
_diffrn_reflns_limit_k_min     -18
_diffrn_reflns_limit_k_max     18
_diffrn_reflns_limit_l_min     -24
_diffrn_reflns_limit_l_max     24
_diffrn_radiation_probe     x-ray
_refine_special_details     ?
_reflns_number_total     5548
_reflns_number_gt     5338
_reflns_threshold_expression     'I > 2\s(I)'
_refine_ls_structure_factor_coef     Fsqd
_refine_ls_matrix_type     full
_refine_ls_R_factor_all     0.0422
_refine_ls_R_factor_gt     0.0407
_refine_ls_wR_factor_gt     0.1079
_refine_ls_wR_factor_ref     0.1091
_refine_ls_goodness_of_fit_ref     1.066
_refine_ls_restrained_S_all     1.066
_refine_ls_number_reflns     5548
_refine_ls_number_parameters     349
_refine_ls_number_restraints     0
_refine_ls_hydrogen_treatment     constr
_refine_ls_weighting_scheme     calc
_refine_ls_weighting_details
              'w=1/[\s^2^(Fo^2^)+(0.0618P)^2^+1.0952P] where P=(Fo^2^+2Fc^2^)/3'
_atom_sites_solution_hydrogens     geom
_atom_sites_solution_primary     difmap
_atom_sites_solution_secondary     ?
_refine_ls_shift/su_max     0.000
_refine_ls_shift/su_mean     0.000
_refine_diff_density_max     0.337
_refine_diff_density_min     -0.220
_refine_ls_extinction_method     none
_refine_ls_extinction_coef     .
_refine_ls_abs_structure_details
;
Flack <i>x</i> determined using 2264 quotients [(I+)-(I-)]/[(I+)+(I-)]
(Parsons <i>et al.</i>,  2013)
;
_refine_ls_abs_structure_Flack     -0.02(3)
loop_
    _atom_type_symbol
    _atom_type_description
    _atom_type_scat_dispersion_real
    _atom_type_scat_dispersion_imag
    _atom_type_scat_source
    'C' 'C' 0.0181 0.0091
                         'International Tables Vol C Tables 4.2.6.8 and 6.1.1.4'
    'H' 'H' 0.0000 0.0000
                         'International Tables Vol C Tables 4.2.6.8 and 6.1.1.4'
    'O' 'O' 0.0492 0.0322
                         'International Tables Vol C Tables 4.2.6.8 and 6.1.1.4'
_computing_data_collection
;
APEX2 (Bruker, 2021)
;
_computing_cell_refinement
;
SAINT (Bruker, 2021)
;
_computing_data_reduction
;
SORTAV (Blessing, 1995)
;
_computing_structure_solution
;
SHELXT (Sheldrick, 2015<i>a</i>)
;
_computing_structure_refinement
;
SHELXL2018 (Sheldrick, 2015<i>b</i>)
;
_computing_molecular_graphics     ?
_computing_publication_material     ?
loop_
    _atom_site_type_symbol
    _atom_site_label
    _atom_site_fract_x
    _atom_site_fract_y
    _atom_site_fract_z
    _atom_site_U_iso_or_equiv
    _atom_site_adp_type
    _atom_site_calc_flag
    _atom_site_occupancy
    _atom_site_disorder_assembly
    _atom_site_disorder_group
    O O1 0.88908(18) 0.27189(12) 0.51273(8) 0.0240(4) Uani d 1 . .
    O O2 0.9025(2) 0.38349(12) 0.67471(9) 0.0272(4) Uani d 1 . .
    O O3 0.55743(19) 0.51939(11) 0.47181(9) 0.0247(4) Uani d 1 . .
    O O4 0.1743(2) 0.69785(13) 0.64506(9) 0.0308(4) Uani d 1 . .
    O O5 0.55825(19) 0.34501(11) 0.66449(8) 0.0220(4) Uani d 1 . .
    O O6 0.3838(2) 0.49608(15) 0.39552(11) 0.0424(5) Uani d 1 . .
    O O7 0.2988(2) 0.66973(14) 0.40501(10) 0.0397(5) Uani d 1 . .
    H H7 0.337967 0.671580 0.367303 0.060 Uiso calc 1 . .
    O O8 -0.0389(2) 0.80771(13) 0.70903(10) 0.0361(5) Uani d 1 . .
    H H8 0.003475 0.841615 0.735599 0.054 Uiso calc 1 . .
    O O9 0.37443(19) 0.41830(12) 0.61579(9) 0.0269(4) Uani d 1 . .
    C C2 0.8665(3) 0.27417(17) 0.58343(12) 0.0239(5) Uani d 1 . .
    H H2 0.941895 0.239374 0.607361 0.029 Uiso calc 1 . .
    C C3 0.7140(3) 0.24545(15) 0.60435(12) 0.0237(5) Uani d 1 . .
    H H3A 0.714192 0.222712 0.650543 0.028 Uiso calc 1 . .
    H H3B 0.677134 0.199050 0.574293 0.028 Uiso calc 1 . .
    C C4 0.6207(3) 0.32912(15) 0.59909(11) 0.0198(5) Uani d 1 . .
    H H4 0.543332 0.321485 0.564896 0.024 Uiso calc 1 . .
    C C5 0.7257(2) 0.40513(16) 0.57878(12) 0.0189(5) Uani d 1 . .
    C C6 0.7370(3) 0.40627(15) 0.50005(11) 0.0194(5) Uani d 1 . .
    C C7 0.8563(3) 0.46869(17) 0.47578(13) 0.0255(5) Uani d 1 . .
    H H7A 0.835163 0.528884 0.491673 0.031 Uiso calc 1 . .
    H H7B 0.949524 0.450303 0.495403 0.031 Uiso calc 1 . .
    C C8 0.8701(3) 0.46984(18) 0.39997(13) 0.0301(6) Uani d 1 . .
    H H8A 0.790742 0.505592 0.381129 0.036 Uiso calc 1 . .
    H H8B 0.962284 0.498322 0.387684 0.036 Uiso calc 1 . .
    C C9 0.8652(3) 0.37965(19) 0.36967(12) 0.0280(6) Uani d 1 . .
    C C10 0.8205(3) 0.31031(17) 0.40345(12) 0.0250(5) Uani d 1 . .
    H H10 0.818015 0.255442 0.380946 0.030 Uiso calc 1 . .
    C C11 0.7731(3) 0.31230(16) 0.47532(11) 0.0209(5) Uani d 1 . .
    H H11 0.684913 0.275005 0.480016 0.025 Uiso calc 1 . .
    C C12 0.8689(3) 0.36850(17) 0.60468(12) 0.0226(5) Uani d 1 . .
    C C13 0.9983(3) 0.4175(2) 0.62296(13) 0.0289(6) Uani d 1 . .
    H H13A 0.998626 0.481667 0.614993 0.035 Uiso calc 1 . .
    H H13B 1.092774 0.388245 0.616854 0.035 Uiso calc 1 . .
    C C14 0.6885(3) 0.49472(15) 0.60854(13) 0.0228(5) Uani d 1 . .
    H H14A 0.758586 0.538439 0.593183 0.034 Uiso calc 1 . .
    H H14B 0.691533 0.491081 0.657245 0.034 Uiso calc 1 . .
    H H14C 0.591501 0.512065 0.594273 0.034 Uiso calc 1 . .
    C C15 0.5923(3) 0.42707(16) 0.46636(12) 0.0221(5) Uani d 1 . .
    H H15A 0.597356 0.410455 0.418753 0.027 Uiso calc 1 . .
    H H15B 0.515051 0.391867 0.487463 0.027 Uiso calc 1 . .
    C C16 0.9125(3) 0.3731(2) 0.29815(14) 0.0380(7) Uani d 1 . .
    H H16A 1.014581 0.389273 0.294656 0.057 Uiso calc 1 . .
    H H16B 0.854565 0.413067 0.270815 0.057 Uiso calc 1 . .
    H H16C 0.899321 0.312700 0.282417 0.057 Uiso calc 1 . .
    C C1' 0.4428(3) 0.54367(19) 0.43490(13) 0.0296(6) Uani d 1 . .
    C C2' 0.3983(3) 0.63724(18) 0.45204(13) 0.0287(6) Uani d 1 . .
    H H2' 0.485817 0.675635 0.452173 0.034 Uiso calc 1 . .
    C C3' 0.3294(3) 0.63843(18) 0.52177(14) 0.0291(6) Uani d 1 . .
    H H3' 0.395944 0.606240 0.552451 0.035 Uiso calc 1 . .
    C C4' 0.3149(4) 0.7322(2) 0.54813(16) 0.0407(7) Uani d 1 . .
    H H4'A 0.399591 0.766598 0.533323 0.049 Uiso calc 1 . .
    H H4'B 0.228023 0.759272 0.528101 0.049 Uiso calc 1 . .
    C C5' 0.3034(4) 0.7386(2) 0.62343(17) 0.0407(7) Uani d 1 . .
    H H5'A 0.387367 0.709419 0.644329 0.049 Uiso calc 1 . .
    H H5'B 0.303563 0.801101 0.637090 0.049 Uiso calc 1 . .
    C C6' 0.1495(3) 0.69731(18) 0.71470(13) 0.0274(5) Uani d 1 . .
    H H6' 0.209471 0.744725 0.735249 0.033 Uiso calc 1 . .
    C C7' 0.1896(3) 0.61153(17) 0.74684(13) 0.0277(5) Uani d 1 . .
    H H7' 0.166965 0.605138 0.792725 0.033 Uiso calc 1 . .
    C C8' 0.2536(3) 0.54364(17) 0.71731(13) 0.0265(5) Uani d 1 . .
    H H8' 0.270664 0.545400 0.670677 0.032 Uiso calc 1 . .
    C C9' 0.2979(3) 0.46714(17) 0.75504(13) 0.0281(5) Uani d 1 . .
    H H9' 0.264277 0.463987 0.799677 0.034 Uiso calc 1 . .
    C C10' 0.3807(3) 0.40016(17) 0.73433(12) 0.0267(5) Uani d 1 . .
    H H10' 0.406954 0.356344 0.765766 0.032 Uiso calc 1 . .
    C C11' 0.4333(3) 0.39102(15) 0.66526(12) 0.0231(5) Uani d 1 . .
    C C12' 0.1877(3) 0.5878(2) 0.51995(15) 0.0372(6) Uani d 1 . .
    H H12A 0.122060 0.615490 0.487947 0.056 Uiso calc 1 . .
    H H12B 0.143561 0.588379 0.564304 0.056 Uiso calc 1 . .
    H H12C 0.206171 0.526987 0.506428 0.056 Uiso calc 1 . .
    C C13' -0.0095(3) 0.71915(18) 0.72682(13) 0.0298(6) Uani d 1 . .
    H H13' -0.031032 0.711192 0.775237 0.036 Uiso calc 1 . .
    C C14' -0.1081(3) 0.65997(19) 0.68701(15) 0.0334(6) Uani d 1 . .
    H H14D -0.208572 0.677363 0.694432 0.050 Uiso calc 1 . .
    H H14E -0.094561 0.598944 0.701241 0.050 Uiso calc 1 . .
    H H14F -0.085000 0.665237 0.639549 0.050 Uiso calc 1 . .
loop_
    _atom_site_aniso_label
    _atom_site_aniso_U_11
    _atom_site_aniso_U_22
    _atom_site_aniso_U_33
    _atom_site_aniso_U_12
    _atom_site_aniso_U_13
    _atom_site_aniso_U_23
    O1 0.0212(8) 0.0305(9) 0.0202(8) 0.0080(7) 0.0008(7) 0.0009(7)
    O2 0.0247(9) 0.0368(10) 0.0201(8) -0.0014(8) -0.0056(7) 0.0005(7)
    O3 0.0238(8) 0.0235(8) 0.0268(9) 0.0042(7) -0.0031(7) 0.0025(7)
    O4 0.0297(10) 0.0358(10) 0.0268(9) -0.0051(8) 0.0036(8) -0.0023(8)
    O5 0.0215(8) 0.0251(8) 0.0194(8) 0.0011(7) 0.0014(7) -0.0021(7)
    O6 0.0451(12) 0.0461(12) 0.0359(11) 0.0143(10) -0.0180(10) -0.0071(9)
    O7 0.0404(11) 0.0464(12) 0.0324(10) 0.0195(10) 0.0088(9) 0.0164(9)
    O8 0.0454(12) 0.0303(9) 0.0326(10) 0.0084(9) -0.0132(9) -0.0085(8)
    O9 0.0213(8) 0.0327(9) 0.0268(9) 0.0046(7) -0.0003(8) -0.0053(8)
    C2 0.0220(12) 0.0292(13) 0.0205(11) 0.0070(10) -0.0013(9) 0.0027(10)
    C3 0.0282(12) 0.0215(12) 0.0216(11) 0.0034(10) 0.0038(10) 0.0021(9)
    C4 0.0208(11) 0.0216(11) 0.0171(11) 0.0007(9) 0.0011(9) -0.0025(8)
    C5 0.0165(10) 0.0210(11) 0.0192(11) 0.0011(9) -0.0027(9) -0.0016(9)
    C6 0.0180(11) 0.0217(11) 0.0184(11) -0.0007(9) -0.0013(9) -0.0004(9)
    C7 0.0232(12) 0.0268(12) 0.0265(13) -0.0043(10) -0.0015(10) 0.0020(10)
    C8 0.0286(13) 0.0345(14) 0.0272(13) -0.0061(11) 0.0013(11) 0.0074(11)
    C9 0.0228(12) 0.0406(15) 0.0206(12) 0.0018(11) -0.0005(10) 0.0004(10)
    C10 0.0237(12) 0.0300(12) 0.0212(12) 0.0055(11) -0.0008(10) -0.0033(10)
    C11 0.0194(11) 0.0237(11) 0.0196(11) 0.0023(9) 0.0002(9) -0.0009(9)
    C12 0.0197(11) 0.0314(13) 0.0167(11) 0.0022(10) -0.0012(9) 0.0019(9)
    C13 0.0196(11) 0.0413(15) 0.0258(12) -0.0022(11) -0.0042(10) 0.0028(11)
    C14 0.0221(11) 0.0212(11) 0.0252(12) -0.0005(9) -0.0014(10) -0.0034(9)
    C15 0.0211(12) 0.0213(11) 0.0240(12) 0.0006(9) -0.0042(9) -0.0003(9)
    C16 0.0398(17) 0.0503(17) 0.0239(13) 0.0020(14) 0.0043(12) 0.0043(12)
    C1' 0.0300(13) 0.0345(14) 0.0243(13) 0.0043(12) 0.0010(11) 0.0051(11)
    C2' 0.0276(13) 0.0294(13) 0.0289(13) 0.0047(11) 0.0065(10) 0.0065(10)
    C3' 0.0295(13) 0.0306(13) 0.0272(13) 0.0022(11) 0.0054(11) 0.0037(10)
    C4' 0.0431(17) 0.0292(14) 0.0498(18) -0.0002(14) 0.0197(15) 0.0049(13)
    C5' 0.0394(16) 0.0319(15) 0.0506(18) -0.0101(13) 0.0124(14) -0.0109(13)
    C6' 0.0306(13) 0.0275(12) 0.0242(12) -0.0018(11) -0.0019(10) -0.0061(10)
    C7' 0.0275(13) 0.0318(13) 0.0238(12) 0.0003(11) -0.0022(10) -0.0052(10)
    C8' 0.0253(12) 0.0294(13) 0.0247(12) -0.0017(10) 0.0008(10) -0.0056(10)
    C9' 0.0261(12) 0.0326(13) 0.0256(12) -0.0030(11) 0.0057(10) -0.0040(11)
    C10' 0.0283(12) 0.0273(12) 0.0245(12) -0.0005(11) 0.0048(10) -0.0003(10)
    C11' 0.0222(12) 0.0211(11) 0.0259(12) -0.0040(10) 0.0024(10) -0.0039(10)
    C12' 0.0342(15) 0.0449(16) 0.0325(14) -0.0029(14) 0.0073(12) 0.0003(12)
    C13' 0.0366(14) 0.0313(14) 0.0215(12) 0.0046(12) 0.0012(11) -0.0049(10)
    C14' 0.0300(14) 0.0328(14) 0.0373(15) -0.0024(12) 0.0009(11) -0.0014(11)
_geom_special_details
;
 All esds (except the esd in the dihedral angle between two l.s. planes)
 are estimated using the full covariance matrix.  The cell esds are taken
 into account individually in the estimation of esds in distances, angles
 and torsion angles; correlations between esds in cell parameters are only
 used when they are defined by crystal symmetry.  An approximate (isotropic)
 treatment of cell esds is used for estimating esds involving l.s. planes.
;
loop_
    _geom_bond_atom_site_label_1
    _geom_bond_atom_site_label_2
    _geom_bond_site_symmetry_2
    _geom_bond_distance
    _geom_bond_publ_flag
    O1 C2 . 1.436(3) ?
    O1 C11 . 1.449(3) ?
    O2 C12 . 1.458(3) ?
    O2 C13 . 1.462(3) ?
    O3 C1' . 1.347(3) ?
    O3 C15 . 1.446(3) ?
    O4 C5' . 1.416(4) ?
    O4 C6' . 1.417(3) ?
    O5 C11' . 1.354(3) ?
    O5 C4 . 1.456(3) ?
    O6 C1' . 1.204(4) ?
    O7 C2' . 1.409(3) ?
    O7 H7 . 0.8400 ?
    O8 C13' . 1.421(3) ?
    O8 H8 . 0.8400 ?
    O9 C11' . 1.207(3) ?
    C2 C12 . 1.498(4) ?
    C2 C3 . 1.538(3) ?
    C2 H2 . 1.0000 ?
    C3 C4 . 1.543(3) ?
    C3 H3A . 0.9900 ?
    C3 H3B . 0.9900 ?
    C4 C5 . 1.566(3) ?
    C4 H4 . 1.0000 ?
    C5 C14 . 1.528(3) ?
    C5 C12 . 1.531(3) ?
    C5 C6 . 1.584(3) ?
    C6 C15 . 1.535(3) ?
    C6 C7 . 1.538(3) ?
    C6 C11 . 1.551(3) ?
    C7 C8 . 1.528(4) ?
    C7 H7A . 0.9900 ?
    C7 H7B . 0.9900 ?
    C8 C9 . 1.502(4) ?
    C8 H8A . 0.9900 ?
    C8 H8B . 0.9900 ?
    C9 C10 . 1.321(4) ?
    C9 C16 . 1.505(4) ?
    C10 C11 . 1.509(3) ?
    C10 H10 . 0.9500 ?
    C11 H11 . 1.0000 ?
    C12 C13 . 1.460(4) ?
    C13 H13A . 0.9900 ?
    C13 H13B . 0.9900 ?
    C14 H14A . 0.9800 ?
    C14 H14B . 0.9800 ?
    C14 H14C . 0.9800 ?
    C15 H15A . 0.9900 ?
    C15 H15B . 0.9900 ?
    C16 H16A . 0.9800 ?
    C16 H16B . 0.9800 ?
    C16 H16C . 0.9800 ?
    C1' C2' . 1.523(4) ?
    C2' C3' . 1.539(4) ?
    C2' H2' . 1.0000 ?
    C3' C12' . 1.524(4) ?
    C3' C4' . 1.528(4) ?
    C3' H3' . 1.0000 ?
    C4' C5' . 1.519(4) ?
    C4' H4'A . 0.9900 ?
    C4' H4'B . 0.9900 ?
    C5' H5'A . 0.9900 ?
    C5' H5'B . 0.9900 ?
    C6' C7' . 1.503(4) ?
    C6' C13' . 1.530(4) ?
    C6' H6' . 1.0000 ?
    C7' C8' . 1.331(4) ?
    C7' H7' . 0.9500 ?
    C8' C9' . 1.449(4) ?
    C8' H8' . 0.9500 ?
    C9' C10' . 1.343(4) ?
    C9' H9' . 0.9500 ?
    C10' C11' . 1.477(3) ?
    C10' H10' . 0.9500 ?
    C12' H12A . 0.9800 ?
    C12' H12B . 0.9800 ?
    C12' H12C . 0.9800 ?
    C13' C14' . 1.512(4) ?
    C13' H13' . 1.0000 ?
    C14' H14D . 0.9800 ?
    C14' H14E . 0.9800 ?
    C14' H14F . 0.9800 ?
loop_
    _geom_angle_atom_site_label_1
    _geom_angle_atom_site_label_2
    _geom_angle_atom_site_label_3
    _geom_angle_site_symmetry_1
    _geom_angle_site_symmetry_3
    _geom_angle
    _geom_angle_publ_flag
    C2 O1 C11 . . 113.23(17) ?
    C12 O2 C13 . . 59.98(16) ?
    C1' O3 C15 . . 113.7(2) ?
    C5' O4 C6' . . 116.2(2) ?
    C11' O5 C4 . . 115.90(18) ?
    C2' O7 H7 . . 109.5 ?
    C13' O8 H8 . . 109.5 ?
    O1 C2 C12 . . 107.62(19) ?
    O1 C2 C3 . . 113.4(2) ?
    C12 C2 C3 . . 102.03(19) ?
    O1 C2 H2 . . 111.1 ?
    C12 C2 H2 . . 111.1 ?
    C3 C2 H2 . . 111.1 ?
    C2 C3 C4 . . 105.16(19) ?
    C2 C3 H3A . . 110.7 ?
    C4 C3 H3A . . 110.7 ?
    C2 C3 H3B . . 110.7 ?
    C4 C3 H3B . . 110.7 ?
    H3A C3 H3B . . 108.8 ?
    O5 C4 C3 . . 107.36(18) ?
    O5 C4 C5 . . 111.07(18) ?
    C3 C4 C5 . . 106.24(19) ?
    O5 C4 H4 . . 110.7 ?
    C3 C4 H4 . . 110.7 ?
    C5 C4 H4 . . 110.7 ?
    C14 C5 C12 . . 112.8(2) ?
    C14 C5 C4 . . 114.66(19) ?
    C12 C5 C4 . . 100.44(19) ?
    C14 C5 C6 . . 113.28(19) ?
    C12 C5 C6 . . 106.61(18) ?
    C4 C5 C6 . . 107.99(18) ?
    C15 C6 C7 . . 111.19(19) ?
    C15 C6 C11 . . 103.77(18) ?
    C7 C6 C11 . . 108.23(19) ?
    C15 C6 C5 . . 112.62(19) ?
    C7 C6 C5 . . 111.73(19) ?
    C11 C6 C5 . . 108.88(18) ?
    C8 C7 C6 . . 112.5(2) ?
    C8 C7 H7A . . 109.1 ?
    C6 C7 H7A . . 109.1 ?
    C8 C7 H7B . . 109.1 ?
    C6 C7 H7B . . 109.1 ?
    H7A C7 H7B . . 107.8 ?
    C9 C8 C7 . . 113.0(2) ?
    C9 C8 H8A . . 109.0 ?
    C7 C8 H8A . . 109.0 ?
    C9 C8 H8B . . 109.0 ?
    C7 C8 H8B . . 109.0 ?
    H8A C8 H8B . . 107.8 ?
    C10 C9 C8 . . 122.1(2) ?
    C10 C9 C16 . . 121.9(3) ?
    C8 C9 C16 . . 116.0(2) ?
    C9 C10 C11 . . 124.5(2) ?
    C9 C10 H10 . . 117.8 ?
    C11 C10 H10 . . 117.8 ?
    O1 C11 C10 . . 105.75(18) ?
    O1 C11 C6 . . 112.71(18) ?
    C10 C11 C6 . . 112.8(2) ?
    O1 C11 H11 . . 108.5 ?
    C10 C11 H11 . . 108.5 ?
    C6 C11 H11 . . 108.5 ?
    O2 C12 C13 . . 60.13(16) ?
    O2 C12 C2 . . 115.3(2) ?
    C13 C12 C2 . . 125.0(2) ?
    O2 C12 C5 . . 117.1(2) ?
    C13 C12 C5 . . 127.7(2) ?
    C2 C12 C5 . . 103.9(2) ?
    C12 C13 O2 . . 59.90(15) ?
    C12 C13 H13A . . 117.8 ?
    O2 C13 H13A . . 117.8 ?
    C12 C13 H13B . . 117.8 ?
    O2 C13 H13B . . 117.8 ?
    H13A C13 H13B . . 114.9 ?
    C5 C14 H14A . . 109.5 ?
    C5 C14 H14B . . 109.5 ?
    H14A C14 H14B . . 109.5 ?
    C5 C14 H14C . . 109.5 ?
    H14A C14 H14C . . 109.5 ?
    H14B C14 H14C . . 109.5 ?
    O3 C15 C6 . . 111.26(19) ?
    O3 C15 H15A . . 109.4 ?
    C6 C15 H15A . . 109.4 ?
    O3 C15 H15B . . 109.4 ?
    C6 C15 H15B . . 109.4 ?
    H15A C15 H15B . . 108.0 ?
    C9 C16 H16A . . 109.5 ?
    C9 C16 H16B . . 109.5 ?
    H16A C16 H16B . . 109.5 ?
    C9 C16 H16C . . 109.5 ?
    H16A C16 H16C . . 109.5 ?
    H16B C16 H16C . . 109.5 ?
    O6 C1' O3 . . 123.7(3) ?
    O6 C1' C2' . . 126.0(3) ?
    O3 C1' C2' . . 110.3(2) ?
    O7 C2' C1' . . 110.7(2) ?
    O7 C2' C3' . . 109.5(2) ?
    C1' C2' C3' . . 109.2(2) ?
    O7 C2' H2' . . 109.1 ?
    C1' C2' H2' . . 109.1 ?
    C3' C2' H2' . . 109.1 ?
    C12' C3' C4' . . 113.9(2) ?
    C12' C3' C2' . . 109.3(2) ?
    C4' C3' C2' . . 111.3(2) ?
    C12' C3' H3' . . 107.4 ?
    C4' C3' H3' . . 107.4 ?
    C2' C3' H3' . . 107.4 ?
    C5' C4' C3' . . 114.3(2) ?
    C5' C4' H4'A . . 108.7 ?
    C3' C4' H4'A . . 108.7 ?
    C5' C4' H4'B . . 108.7 ?
    C3' C4' H4'B . . 108.7 ?
    H4'A C4' H4'B . . 107.6 ?
    O4 C5' C4' . . 109.7(3) ?
    O4 C5' H5'A . . 109.7 ?
    C4' C5' H5'A . . 109.7 ?
    O4 C5' H5'B . . 109.7 ?
    C4' C5' H5'B . . 109.7 ?
    H5'A C5' H5'B . . 108.2 ?
    O4 C6' C7' . . 112.9(2) ?
    O4 C6' C13' . . 108.2(2) ?
    C7' C6' C13' . . 111.0(2) ?
    O4 C6' H6' . . 108.2 ?
    C7' C6' H6' . . 108.2 ?
    C13' C6' H6' . . 108.2 ?
    C8' C7' C6' . . 126.4(3) ?
    C8' C7' H7' . . 116.8 ?
    C6' C7' H7' . . 116.8 ?
    C7' C8' C9' . . 121.2(2) ?
    C7' C8' H8' . . 119.4 ?
    C9' C8' H8' . . 119.4 ?
    C10' C9' C8' . . 127.6(2) ?
    C10' C9' H9' . . 116.2 ?
    C8' C9' H9' . . 116.2 ?
    C9' C10' C11' . . 123.5(2) ?
    C9' C10' H10' . . 118.3 ?
    C11' C10' H10' . . 118.3 ?
    O9 C11' O5 . . 123.7(2) ?
    O9 C11' C10' . . 126.3(2) ?
    O5 C11' C10' . . 110.0(2) ?
    C3' C12' H12A . . 109.5 ?
    C3' C12' H12B . . 109.5 ?
    H12A C12' H12B . . 109.5 ?
    C3' C12' H12C . . 109.5 ?
    H12A C12' H12C . . 109.5 ?
    H12B C12' H12C . . 109.5 ?
    O8 C13' C14' . . 108.4(2) ?
    O8 C13' C6' . . 110.6(2) ?
    C14' C13' C6' . . 111.6(2) ?
    O8 C13' H13' . . 108.7 ?
    C14' C13' H13' . . 108.7 ?
    C6' C13' H13' . . 108.7 ?
    C13' C14' H14D . . 109.5 ?
    C13' C14' H14E . . 109.5 ?
    H14D C14' H14E . . 109.5 ?
    C13' C14' H14F . . 109.5 ?
    H14D C14' H14F . . 109.5 ?
    H14E C14' H14F . . 109.5 ?
loop_
    _geom_torsion_atom_site_label_1
    _geom_torsion_atom_site_label_2
    _geom_torsion_atom_site_label_3
    _geom_torsion_atom_site_label_4
    _geom_torsion_site_symmetry_1
    _geom_torsion_site_symmetry_2
    _geom_torsion_site_symmetry_3
    _geom_torsion_site_symmetry_4
    _geom_torsion
    _geom_torsion_publ_flag
    C11 O1 C2 C12 . . . . -65.2(2) ?
    C11 O1 C2 C3 . . . . 46.9(3) ?
    O1 C2 C3 C4 . . . . -85.5(2) ?
    C12 C2 C3 C4 . . . . 30.0(2) ?
    C11' O5 C4 C3 . . . . -154.6(2) ?
    C11' O5 C4 C5 . . . . 89.7(2) ?
    C2 C3 C4 O5 . . . . -121.9(2) ?
    C2 C3 C4 C5 . . . . -3.0(2) ?
    O5 C4 C5 C14 . . . . -29.1(3) ?
    C3 C4 C5 C14 . . . . -145.6(2) ?
    O5 C4 C5 C12 . . . . 92.1(2) ?
    C3 C4 C5 C12 . . . . -24.3(2) ?
    O5 C4 C5 C6 . . . . -156.44(18) ?
    C3 C4 C5 C6 . . . . 87.1(2) ?
    C14 C5 C6 C15 . . . . -64.8(3) ?
    C12 C5 C6 C15 . . . . 170.5(2) ?
    C4 C5 C6 C15 . . . . 63.3(2) ?
    C14 C5 C6 C7 . . . . 61.2(3) ?
    C12 C5 C6 C7 . . . . -63.5(2) ?
    C4 C5 C6 C7 . . . . -170.71(19) ?
    C14 C5 C6 C11 . . . . -179.32(19) ?
    C12 C5 C6 C11 . . . . 56.0(2) ?
    C4 C5 C6 C11 . . . . -51.2(2) ?
    C15 C6 C7 C8 . . . . -53.9(3) ?
    C11 C6 C7 C8 . . . . 59.4(3) ?
    C5 C6 C7 C8 . . . . 179.3(2) ?
    C6 C7 C8 C9 . . . . -44.4(3) ?
    C7 C8 C9 C10 . . . . 14.6(4) ?
    C7 C8 C9 C16 . . . . -166.1(2) ?
    C8 C9 C10 C11 . . . . -1.4(4) ?
    C16 C9 C10 C11 . . . . 179.3(2) ?
    C2 O1 C11 C10 . . . . 175.6(2) ?
    C2 O1 C11 C6 . . . . 51.9(3) ?
    C9 C10 C11 O1 . . . . -106.0(3) ?
    C9 C10 C11 C6 . . . . 17.6(3) ?
    C15 C6 C11 O1 . . . . -166.89(18) ?
    C7 C6 C11 O1 . . . . 74.9(2) ?
    C5 C6 C11 O1 . . . . -46.7(2) ?
    C15 C6 C11 C10 . . . . 73.4(2) ?
    C7 C6 C11 C10 . . . . -44.8(3) ?
    C5 C6 C11 C10 . . . . -166.4(2) ?
    C13 O2 C12 C2 . . . . 117.4(3) ?
    C13 O2 C12 C5 . . . . -119.9(3) ?
    O1 C2 C12 O2 . . . . -157.67(19) ?
    C3 C2 C12 O2 . . . . 82.7(2) ?
    O1 C2 C12 C13 . . . . -87.6(3) ?
    C3 C2 C12 C13 . . . . 152.8(2) ?
    O1 C2 C12 C5 . . . . 72.8(2) ?
    C3 C2 C12 C5 . . . . -46.8(2) ?
    C14 C5 C12 O2 . . . . 38.1(3) ?
    C4 C5 C12 O2 . . . . -84.4(2) ?
    C6 C5 C12 O2 . . . . 163.10(19) ?
    C14 C5 C12 C13 . . . . -33.7(3) ?
    C4 C5 C12 C13 . . . . -156.3(2) ?
    C6 C5 C12 C13 . . . . 91.2(3) ?
    C14 C5 C12 C2 . . . . 166.5(2) ?
    C4 C5 C12 C2 . . . . 44.0(2) ?
    C6 C5 C12 C2 . . . . -68.5(2) ?
    C2 C12 C13 O2 . . . . -101.5(3) ?
    C5 C12 C13 O2 . . . . 102.7(3) ?
    C1' O3 C15 C6 . . . . 170.8(2) ?
    C7 C6 C15 O3 . . . . -51.0(3) ?
    C11 C6 C15 O3 . . . . -167.16(18) ?
    C5 C6 C15 O3 . . . . 75.3(2) ?
    C15 O3 C1' O6 . . . . -7.6(4) ?
    C15 O3 C1' C2' . . . . 170.7(2) ?
    O6 C1' C2' O7 . . . . -13.8(4) ?
    O3 C1' C2' O7 . . . . 168.0(2) ?
    O6 C1' C2' C3' . . . . 106.9(3) ?
    O3 C1' C2' C3' . . . . -71.3(3) ?
    O7 C2' C3' C12' . . . . 54.8(3) ?
    C1' C2' C3' C12' . . . . -66.6(3) ?
    O7 C2' C3' C4' . . . . -71.8(3) ?
    C1' C2' C3' C4' . . . . 166.8(3) ?
    C12' C3' C4' C5' . . . . 78.2(4) ?
    C2' C3' C4' C5' . . . . -157.8(3) ?
    C6' O4 C5' C4' . . . . 179.0(2) ?
    C3' C4' C5' O4 . . . . -64.7(4) ?
    C5' O4 C6' C7' . . . . -99.2(3) ?
    C5' O4 C6' C13' . . . . 137.6(2) ?
    O4 C6' C7' C8' . . . . 5.8(4) ?
    C13' C6' C7' C8' . . . . 127.4(3) ?
    C6' C7' C8' C9' . . . . 174.7(2) ?
    C7' C8' C9' C10' . . . . -169.7(3) ?
    C8' C9' C10' C11' . . . . -4.7(4) ?
    C4 O5 C11' O9 . . . . -0.1(3) ?
    C4 O5 C11' C10' . . . . 178.57(19) ?
    C9' C10' C11' O9 . . . . -28.5(4) ?
    C9' C10' C11' O5 . . . . 152.8(2) ?
    O4 C6' C13' O8 . . . . -68.1(3) ?
    C7' C6' C13' O8 . . . . 167.6(2) ?
    O4 C6' C13' C14' . . . . 52.7(3) ?
    C7' C6' C13' C14' . . . . -71.6(3) ?
loop_
    _geom_hbond_atom_site_label_D
    _geom_hbond_atom_site_label_H
    _geom_hbond_atom_site_label_A
    _geom_hbond_site_symmetry_A
    _geom_hbond_distance_DH
    _geom_hbond_distance_HA
    _geom_hbond_distance_DA
    _geom_hbond_angle_DHA
    _geom_hbond_publ_flag
    O7 H7 O8 4_566 0.84 1.94 2.761(3) 166.7 yes
    O8 H8 O2 3_656 0.84 2.10 2.895(3) 157.7 yes
    C4 H4 O1 4_456 1.00 2.55 3.467(3) 152.6 yes
    C13 H13B O9 1_655 0.99 2.65 3.490(3) 142.6 yes
    C7' H7' O6 2_565 0.95 2.62 3.473(3) 149.8 yes
_shelx_space_group_comment
;
The symmetry employed for this shelxl refinement is uniquely defined
by the following loop, which should always be used as a source of
symmetry information in preference to the above space-group names.
They are only intended as comments.
;
_shelx_estimated_absorpt_T_min     0.943
_shelx_estimated_absorpt_T_max     0.969
_shelx_hkl_file
;
   1   0   0    0.00    0.01
   1   0   0    0.01    0.01
  -1   0   0    0.02    0.02
  -1   0   0    0.06    0.02
  -1   0   0    0.00    0.02
  -1   0   0    0.02    0.04
   2   0   0  142.64    6.52
  -3   0   0    0.03    0.12
   3   0   0   -0.03    0.11
  -3   0   0   -0.06    0.09
  -4   0   0  272.62   12.08
  -5   0   0   -0.02    0.28
  -5   0   0    0.05    0.06
  -5   0   0   -0.08    0.08
   5   0   0   -0.02    0.10
  -5   0   0   -0.03    0.16
  -5   0   0    0.01    0.16
  -6   0   0    3.73    0.52
  -6   0   0    2.43    0.55
   6   0   0    2.78    0.32
  -6   0   0    2.46    0.43
  -6   0   0    2.88    0.28
   6   0   0    3.45    0.42
  -6   0   0    2.84    0.21
   6   0   0    2.86    0.25
  -6   0   0    2.97    0.20
   6   0   0    2.89    0.31
  -7   0   0   -0.01    0.14
   7   0   0    0.03    0.14
  -7   0   0    0.00    0.22
   7   0   0   -0.01    0.19
   7   0   0    0.01    0.15
  -7   0   0    0.05    0.07
  -7   0   0    0.09    0.09
  -8   0   0    1.22    0.29
   8   0   0    1.25    0.28
  -8   0   0    1.19    0.26
   8   0   0    1.04    0.15
   8   0   0    0.89    0.27
  -8   0   0    1.17    0.17
  -8   0   0    1.37    0.48
   8   0   0    1.17    0.36
  -8   0   0    1.28    0.20
   9   0   0   -0.05    0.17
  -9   0   0    0.09    0.09
  -9   0   0   -0.29    0.42
   9   0   0   -0.03    0.22
  -9   0   0   -0.05    0.13
  -9   0   0   -0.01    0.09
   9   0   0    0.02    0.09
   9   0   0    0.09    0.19
  10   0   0    6.38    0.61
  10   0   0    6.15    0.38
 -10   0   0    5.90    0.37
  10   0   0    5.12    0.70
 -10   0   0    5.37    0.43
 -10   0   0    5.93    0.46
 -11   0   0    0.08    0.18
  11   0   0    0.10    0.29
 -11   0   0   -0.06    0.18
  11   0   0   -0.01    0.38
   0   1   0    0.05    0.03
   0  -1   0    0.09    0.04
   1  -1   0    1.64    0.10
   1  -1   0    1.87    0.11
  -1   1   0    1.57    0.16
   1  -1   0    1.47    0.11
   1  -1   0    1.65    0.16
  -1   1   0    1.19    0.16
   2  -1   0   79.11    3.48
  -2   1   0   75.25    3.44
   2   1   0   75.66    3.39
  -2  -1   0   74.23    3.36
  -2   1   0   74.23    3.40
   2  -1   0   81.18    3.42
  -3   1   0   55.24    2.58
  -3   1   0   55.27    2.48
   3  -1   0   57.68    2.46
   3  -1   0   59.54    2.62
   3  -1   0   51.47    2.49
   3   1   0   55.91    2.52
  -3   1   0   55.94    2.51
  -4   1   0   13.81    0.69
  -4   1   0   12.89    0.63
  -4  -1   0   11.68    0.69
   4  -1   0   14.24    0.80
  -4  -1   0   13.88    0.84
   4   1   0   14.78    0.80
  -4   1   0   11.98    0.77
  -5  -1   0    7.83    0.66
  -5   1   0    8.56    0.51
   5   1   0    8.24    0.55
  -5  -1   0    7.04    0.57
   5   1   0    9.15    0.44
   5  -1   0    8.56    0.60
  -5  -1   0    8.72    0.52
  -5  -1   0    8.34    0.47
  -5   1   0    7.46    0.63
   5   1   0    8.98    0.49
  -5  -1   0    8.52    0.41
  -5  -1   0    8.32    0.56
  -5   1   0    7.32    0.72
  -5   1   0    8.96    0.44
   6  -1   0  108.53    4.80
   6   1   0  103.95    4.72
  -6  -1   0   98.04    4.66
  -6   1   0  101.45    4.91
  -6  -1   0  102.24    4.57
   6  -1   0   91.04    4.65
   6  -1   0  100.98    4.88
  -6   1   0  104.62    5.15
  -6   1   0  103.04    4.58
  -6   1   0  106.75    4.60
  -6   1   0  109.25    4.71
  -6  -1   0   99.91    4.61
   6  -1   0  104.41    4.62
   6  -1   0  110.02    4.70
   7  -1   0    8.22    0.70
   7   1   0    8.81    0.69
  -7   1   0    6.48    0.54
   7  -1   0    6.31    0.56
   7  -1   0    6.71    0.59
  -7  -1   0    7.03    0.43
   7   1   0    8.10    0.60
  -7  -1   0    9.24    0.86
   7   1   0    8.32    0.59
  -7   1   0    8.31    0.44
   7  -1   0    8.62    0.49
  -7   1   0    7.51    0.46
   7  -1   0    7.24    0.44
   7  -1   0    7.30    0.47
   7  -1   0    6.54    0.44
  -7  -1   0    8.43    0.42
   7  -1   0    8.39    0.59
  -7   1   0    8.87    0.93
   7   1   0    7.89    0.44
  -8   1   0    2.30    0.25
  -8  -1   0    2.52    0.59
  -8   1   0    1.97    0.20
  -8   1   0    1.96    0.54
  -8   1   0    2.16    0.34
   8  -1   0    2.18    0.35
   8  -1   0    2.03    0.21
   8   1   0    1.80    0.32
   8  -1   0    2.08    0.37
  -8   1   0    2.49    0.24
   8   1   0    1.90    0.40
   8  -1   0    1.98    0.45
  -8  -1   0    2.74    0.31
   8   1   0    2.57    0.23
  -8  -1   0    2.29    0.33
   8   1   0    2.09    0.34
  -8  -1   0    2.85    0.27
  -8   1   0    2.40    0.37
   9   1   0    1.33    0.29
  -9   1   0    1.39    0.23
  -9   1   0    1.62    0.20
  -9  -1   0    1.98    0.53
  -9   1   0    1.26    0.41
  -9   1   0    1.19    0.29
   9  -1   0    0.96    0.27
  -9   1   0    1.21    0.34
  -9   1   0    1.48    0.16
  -9  -1   0    1.68    0.23
   9   1   0    1.52    0.17
   9  -1   0    1.62    0.18
   9   1   0    1.56    0.40
  -9  -1   0    1.71    0.19
   9  -1   0    1.09    0.34
   9  -1   0    1.55    0.32
   9   1   0    1.64    0.31
  10   1   0    0.04    0.29
 -10   1   0    0.07    0.16
  10  -1   0    0.08    0.34
 -10  -1   0   -0.10    0.18
 -10  -1   0   -0.29    0.13
  10  -1   0    0.07    0.25
  10   1   0    0.19    0.24
 -10   1   0    0.04    0.12
 -10   1   0    0.02    0.18
  10  -1   0    0.00    0.12
  10   1   0    0.13    0.15
 -10  -1   0   -0.04    0.11
 -11  -1   0    1.06    0.22
  11   1   0    0.32    0.26
  11   1   0    0.29    0.36
 -11   1   0    0.14    0.14
  11  -1   0    0.35    0.29
  11  -1   0    0.20    0.40
 -11   1   0    0.17    0.18
   0   2   0   20.11    0.93
   0   2   0   20.51    0.94
   0  -2   0   20.55    0.94
  -1   2   0   14.66    0.84
  -1  -2   0   13.26    0.61
   1  -2   0   12.66    0.61
   1  -2   0   12.90    0.63
  -1   2   0   12.34    0.65
   1   2   0   12.81    0.61
   1  -2   0   13.67    0.68
  -1  -2   0   12.76    0.58
  -1   2   0   13.84    0.63
   1  -2   0   13.34    0.71
   2  -2   0   13.81    0.65
  -2   2   0   14.05    0.84
   2  -2   0   13.47    0.66
  -2   2   0   13.67    0.74
  -2   2   0   13.39    0.67
  -2   2   0   14.31    0.72
   2  -2   0   13.52    0.68
   2  -2   0   13.58    0.77
   2  -2   0   13.71    0.71
   2  -2   0   13.73    0.66
   3  -2   0    7.41    0.36
  -3   2   0    6.52    0.58
  -3   2   0    7.44    0.40
  -3   2   0    6.52    0.62
  -3   2   0    6.89    0.49
   3  -2   0    6.51    0.39
   3  -2   0    7.41    0.40
   3  -2   0    7.12    0.35
   3  -2   0    7.04    0.37
  -3  -2   0    6.89    0.33
  -3  -2   0    6.83    0.34
  -3   2   0    6.70    0.35
  -4   2   0    0.11    0.19
  -4   2   0    0.10    0.07
  -4   2   0    0.17    0.11
  -4   2   0    0.28    0.20
   4  -2   0    0.02    0.18
  -4  -2   0    0.11    0.06
   4  -2   0    0.25    0.05
  -5   2   0    0.15    0.08
  -5   2   0    0.33    0.22
  -5   2   0    0.17    0.23
  -5   2   0    0.33    0.23
  -5   2   0    0.24    0.09
  -5  -2   0    0.09    0.13
  -5   2   0    0.34    0.13
   5  -2   0    0.18    0.20
  -6   2   0   26.34    1.16
   6   2   0   25.64    1.29
   6   2   0   26.04    1.30
   6  -2   0   23.98    1.40
   6  -2   0   23.43    1.43
   6   2   0   24.08    1.17
  -6  -2   0   28.33    1.52
  -6  -2   0   24.25    1.13
   6  -2   0   21.58    1.32
   6   2   0   26.39    1.39
   6  -2   0   23.63    1.31
  -6   2   0   26.66    1.53
  -6   2   0   25.34    1.19
  -6   2   0   21.78    1.32
  -7   2   0    4.39    0.67
   7  -2   0    3.73    0.35
  -7  -2   0    4.04    0.56
  -7   2   0    5.83    0.35
   7  -2   0    3.78    0.54
   7   2   0    4.74    0.43
   7   2   0    4.28    0.50
  -7   2   0    3.54    0.70
  -7   2   0    4.91    0.30
   7   2   0    4.74    0.43
   7  -2   0    3.52    0.44
  -7   2   0    4.42    0.39
   7   2   0    4.43    0.32
   7  -2   0    4.77    0.44
  -8   2   0    2.12    0.61
   8  -2   0    1.07    0.15
   8   2   0    1.34    0.17
  -8   2   0    0.90    0.30
   8  -2   0    1.52    0.33
   8   2   0    1.63    0.38
   8  -2   0    0.91    0.24
  -8   2   0    1.64    0.20
   8  -2   0    0.99    0.14
  -8  -2   0    1.53    0.20
  -8  -2   0    1.71    0.45
  -8   2   0    1.40    0.23
   8   2   0    1.66    0.30
   8  -2   0    1.18    0.13
   8  -2   0    1.55    0.30
   8   2   0    1.18    0.27
  -8   2   0    1.43    0.22
  -8   2   0    1.31    0.29
  -8   2   0    1.36    0.16
   8  -2   0    1.04    0.36
  -9  -2   0    0.69    0.13
  -9   2   0    0.52    0.16
  -9  -2   0    0.54    0.16
  -9   2   0    0.55    0.44
  -9   2   0    0.46    0.13
  -9  -2   0    0.64    0.33
   9  -2   0    0.43    0.12
  -9   2   0    0.16    0.26
   9   2   0    0.41    0.21
  -9   2   0    0.30    0.17
  -9   2   0    0.36    0.28
  -9   2   0    0.33    0.12
   9  -2   0    0.46    0.24
   9   2   0    0.39    0.29
  -9   2   0    0.48    0.26
   9   2   0    0.51    0.12
  -9   2   0    0.20    0.21
   9   2   0    0.25    0.20
   9  -2   0    0.25    0.28
   9  -2   0    0.19    0.18
 -10  -2   0    2.29    0.27
 -10   2   0    2.17    0.56
 -10   2   0    2.41    0.46
 -10   2   0    2.21    0.30
  10  -2   0    2.24    0.41
  10   2   0    1.89    0.43
  10   2   0    2.14    0.36
  10  -2   0    1.63    0.50
  10  -2   0    1.94    0.25
 -10   2   0    2.81    0.44
  10   2   0    2.53    0.27
 -11   2   0    0.43    0.15
  11   2   0    0.35    0.27
 -11   2   0    0.89    0.20
  11   2   0    0.28    0.44
  11  -2   0    0.35    0.11
  11  -2   0    0.76    0.39
  11  -2   0    0.26    0.40
   0   3   0    0.10    0.09
   0   3   0    0.11    0.10
   0   3   0    0.02    0.06
   0  -3   0    0.05    0.09
   0   3   0    0.00    0.08
   0   3   0    0.08    0.10
   0  -3   0    0.04    0.05
   0  -3   0    0.00    0.06
   0   3   0   -0.03    0.21
  -1   3   0    0.10    0.16
   1   3   0    0.00    0.13
   1  -3   0   -0.02    0.09
   1  -3   0    0.16    0.07
  -1  -3   0    0.07    0.04
   1  -3   0    0.17    0.18
   1  -3   0    0.06    0.11
  -1   3   0    0.05    0.14
   1  -3   0    0.12    0.15
  -1   3   0    0.27    0.28
  -1  -3   0    0.04    0.05
  -1   3   0    0.10    0.18
   1  -3   0    0.08    0.09
  -1   3   0    0.09    0.09
  -2   3   0  183.47    8.36
  -3   3   0   15.76    0.80
   3  -3   0   17.73    0.86
  -3   3   0   17.18    0.92
   3  -3   0   16.32    0.88
   3  -3   0   18.79    0.81
  -3  -3   0   17.61    0.76
   3  -3   0   17.21    0.83
  -3   3   0   15.93    0.87
  -3   3   0   16.94    0.96
  -3   3   0   14.49    1.12
   3  -3   0   18.77    0.83
  -3   3   0   18.28    1.12
   3  -3   0   15.38    0.98
  -4   3   0    5.30    0.31
  -4   3   0    5.05    0.60
  -4  -3   0    5.27    0.26
   4  -3   0    5.63    0.33
  -4  -3   0    4.71    0.27
   4  -3   0    6.07    0.53
   4  -3   0    5.22    0.29
   4  -3   0    5.04    0.32
   4  -3   0    4.91    0.34
   4  -3   0    5.18    0.27
  -4   3   0    5.64    0.46
  -4   3   0    5.51    0.38
  -4   3   0    6.08    0.76
  -4   3   0    5.41    0.51
  -4   3   0    4.76    0.29
  -4  -3   0    5.08    0.27
  -5   3   0   12.94    0.87
  -5   3   0   11.08    0.78
   5  -3   0   11.89    0.76
  -5   3   0   11.78    0.69
  -5   3   0   12.09    0.74
   5  -3   0   11.55    0.92
  -5   3   0   11.78    1.01
  -5   3   0   11.03    0.58
  -5   3   0   12.65    0.61
  -5  -3   0   11.27    0.70
  -6   3   0    0.05    0.10
  -6   3   0    0.12    0.26
   6   3   0    0.06    0.09
   6   3   0    0.12    0.08
  -6   3   0    0.01    0.07
  -6   3   0   -0.03    0.11
   6   3   0    0.05    0.11
   6  -3   0    0.05    0.20
  -6   3   0   -0.02    0.14
   6   3   0    0.14    0.15
   6  -3   0   -0.05    0.13
  -6   3   0    0.19    0.29
  -6   3   0    0.00    0.08
   6  -3   0    0.09    0.21
   6  -3   0    0.09    0.11
  -6  -3   0    0.08    0.15
  -6  -3   0    0.06    0.05
   6  -3   0   -0.02    0.16
  -6   3   0    0.48    0.28
   6   3   0    0.00    0.12
  -7   3   0   76.29    3.26
   7  -3   0   70.27    3.56
  -7   3   0   68.36    3.22
  -7   3   0   69.91    3.46
   7   3   0   71.73    3.38
   7   3   0   68.12    3.26
   7  -3   0   67.93    3.41
   7   3   0   70.83    3.23
  -7  -3   0   78.76    3.66
   7  -3   0   73.68    3.42
  -7   3   0   72.24    3.43
  -7   3   0   75.25    3.29
   7  -3   0   74.82    3.42
  -7   3   0   66.77    3.34
  -7   3   0   77.09    4.08
   7  -3   0   71.32    3.35
   7   3   0   73.62    3.87
  -7   3   0   67.31    3.70
  -8   3   0    0.67    0.18
  -8   3   0    0.35    0.38
  -8  -3   0    0.74    0.30
   8  -3   0    1.01    0.30
   8   3   0    0.54    0.21
   8   3   0    0.93    0.15
   8  -3   0    0.75    0.26
   8  -3   0    0.84    0.16
  -8  -3   0    1.38    0.19
  -8   3   0    1.02    0.15
   8  -3   0    1.04    0.18
   8   3   0    0.65    0.22
   8  -3   0    0.94    0.19
  -8   3   0    1.04    0.28
   8  -3   0    0.58    0.16
  -8   3   0    0.67    0.14
   8  -3   0    0.36    0.30
   8  -3   0    0.43    0.24
   8   3   0    0.73    0.29
   8   3   0    0.47    0.13
  -8   3   0    1.13    0.32
  -9   3   0    3.08    0.77
  -9   3   0    3.20    0.49
   9   3   0    2.66    0.47
  -9   3   0    2.78    0.26
  -9   3   0    2.88    0.33
   9   3   0    2.74    0.23
  -9  -3   0    2.90    0.24
   9  -3   0    3.01    0.42
   9   3   0    2.18    0.35
  -9   3   0    2.25    0.38
  -9   3   0    2.52    0.30
   9   3   0    2.61    0.38
  -9  -3   0    2.74    0.28
   9  -3   0    3.25    0.25
  -9   3   0    2.91    0.28
  10   3   0    0.02    0.10
  10   3   0    0.15    0.25
  10   3   0    0.16    0.29
 -10   3   0    0.22    0.23
 -10   3   0   -0.22    0.20
  10  -3   0    0.27    0.34
 -10  -3   0    0.17    0.13
 -10   3   0    0.13    0.18
 -10  -3   0    0.06    0.18
  10  -3   0    0.05    0.16
 -10   3   0   -0.02    0.48
  11  -3   0    1.70    0.42
  11   3   0    1.76    0.51
  11  -3   0    1.56    0.16
 -11   3   0    2.24    0.31
 -11   3   0    1.80    0.21
  11   3   0    2.01    0.33
  11  -3   0    1.22    0.47
   0   4   0    8.35    0.42
   0   4   0    7.96    0.39
   0  -4   0    7.42    0.43
   0  -4   0    7.47    0.41
   0   4   0    7.59    0.42
   0   4   0    7.50    0.60
   0  -4   0    7.08    0.39
  -1   4   0   -0.12    0.28
  -1  -4   0    0.03    0.10
  -1   4   0    0.06    0.13
  -1   4   0    0.00    0.16
  -1  -4   0    0.05    0.05
  -1   4   0   -0.01    0.28
   1   4   0    0.03    0.17
   1   4   0    0.03    0.06
   1  -4   0   -0.01    0.08
   1   4   0    0.00    0.05
   1  -4   0   -0.01    0.08
   1  -4   0    0.02    0.18
   1  -4   0   -0.02    0.07
  -1   4   0   -0.02    0.09
  -1  -4   0    0.09    0.05
   1  -4   0    0.14    0.18
   1  -4   0    0.16    0.10
   1  -4   0   -0.03    0.10
   2  -4   0   48.83    2.44
  -2   4   0   52.34    2.48
  -2   4   0   58.99    2.46
   2  -4   0   48.25    2.43
  -2   4   0   51.18    2.40
   2  -4   0   53.86    2.43
   2  -4   0   53.61    2.42
  -2   4   0   53.90    2.54
   2  -4   0   57.54    2.52
  -2  -4   0   52.20    2.37
   2  -4   0   59.62    2.62
   3  -4   0  149.54    6.26
  -3   4   0  142.65    6.57
  -3   4   0  132.09    6.28
  -3   4   0  130.85    6.31
   3  -4   0  137.87    6.36
  -4   4   0   33.34    1.64
  -4   4   0   32.74    1.73
  -4   4   0   32.21    1.49
   4  -4   0   31.80    1.56
  -4   4   0   34.24    2.01
   4  -4   0   34.72    1.49
  -4   4   0   31.11    1.59
   4  -4   0   31.28    1.73
   4  -4   0   31.11    1.56
  -4   4   0   31.81    1.57
  -4   4   0   32.90    1.95
   4  -4   0   32.02    1.52
   4  -4   0   31.49    1.65
  -4   4   0   29.66    1.46
   4  -4   0   33.50    1.49
   5  -4   0   15.42    0.72
  -5   4   0   14.47    0.88
   5  -4   0   13.43    0.95
  -5   4   0   13.56    1.25
  -5   4   0   15.37    0.76
   5  -4   0   15.60    0.93
  -5   4   0   14.67    1.21
   5  -4   0   15.33    0.86
  -5   4   0   14.60    0.73
  -5   4   0   14.61    0.95
  -5  -4   0   15.22    0.79
   5  -4   0   15.47    1.03
  -5   4   0   15.29    0.85
  -5   4   0   15.59    1.04
   6   4   0   20.93    1.13
  -6  -4   0   20.09    1.17
   6   4   0   20.70    1.19
   6  -4   0   20.97    1.15
   6   4   0   20.44    1.00
   6  -4   0   23.61    1.14
   6   4   0   20.39    1.11
  -6   4   0   19.30    1.58
  -6   4   0   18.14    1.09
  -6   4   0   22.62    1.23
   6  -4   0   24.86    1.38
   6  -4   0   23.51    1.24
   6   4   0   20.15    1.16
  -6   4   0   20.89    1.01
   6  -4   0   18.90    1.12
  -6   4   0   22.42    1.42
  -6   4   0   23.09    1.40
  -6   4   0   22.07    1.00
  -7   4   0   16.02    1.02
   7  -4   0   15.74    1.19
   7  -4   0   14.60    1.16
  -7   4   0   16.85    1.06
   7   4   0   17.67    0.98
   7  -4   0   18.22    0.96
   7  -4   0   17.11    0.97
   7   4   0   15.71    0.90
   7   4   0   16.37    0.87
  -7  -4   0   18.52    1.10
   7   4   0   17.60    1.07
   7  -4   0   16.47    1.05
   7  -4   0   17.00    1.07
   7   4   0   17.53    1.00
  -7   4   0   17.14    0.86
  -7   4   0   16.54    0.90
  -7   4   0   16.87    1.21
  -7   4   0   16.44    1.30
  -7   4   0   20.50    1.62
  -7   4   0   16.66    1.10
   8   4   0    2.76    0.37
   8  -4   0    3.72    0.55
  -8   4   0    3.25    0.36
   8  -4   0    3.62    0.34
   8  -4   0    3.06    0.33
   8  -4   0    2.49    0.53
  -8   4   0    2.76    0.71
   8  -4   0    3.32    0.44
   8   4   0    3.16    0.26
  -8   4   0    2.89    0.35
   8   4   0    3.25    0.40
  -8   4   0    4.19    0.82
  -8   4   0    3.64    0.44
   8   4   0    2.91    0.27
  -8  -4   0    3.82    0.25
  -8   4   0    3.41    0.27
   8   4   0    2.77    0.45
   8  -4   0    3.48    0.45
  -8   4   0    3.26    0.28
  -8  -4   0    2.96    0.40
  -8   4   0    3.47    0.51
  -9   4   0    7.15    0.53
   9   4   0    7.38    0.42
   9  -4   0    6.84    0.63
  -9   4   0    7.77    0.53
  -9  -4   0    7.53    0.45
  -9   4   0    7.19    0.61
  -9   4   0    7.42    0.45
   9   4   0    5.95    0.54
   9   4   0    7.10    0.69
  -9   4   0    6.68    0.66
   9   4   0    8.06    0.61
  -9   4   0    7.31    0.44
  10   4   0    0.33    0.36
  10   4   0    0.28    0.24
  10   4   0    0.30    0.12
 -10   4   0    0.39    0.18
 -10   4   0    0.47    0.21
 -10   4   0    0.22    0.23
  10  -4   0   -0.16    0.40
  10  -4   0    0.41    0.36
  10  -4   0    0.42    0.14
 -10   4   0    0.29    0.46
 -11   4   0    0.16    0.15
 -11   4   0    0.07    0.18
  11   4   0    0.06    0.25
   0   5   0    0.04    0.09
   0  -5   0   -0.04    0.08
   0   5   0   -0.02    0.06
   0  -5   0    0.03    0.07
   0   5   0   -0.03    0.23
   0  -5   0    0.00    0.09
   0  -5   0    0.05    0.13
   0  -5   0   -0.01    0.07
   0   5   0    0.02    0.07
  -1   5   0    1.48    0.25
  -1   5   0    0.75    0.32
   1  -5   0    1.66    0.16
   1  -5   0    1.07    0.16
  -1  -5   0    1.37    0.17
  -1  -5   0    1.66    0.19
   1  -5   0    1.79    0.19
  -1  -5   0    1.42    0.13
  -1   5   0    2.01    0.42
  -1   5   0    1.92    0.18
  -1   5   0    1.39    0.21
  -1  -5   0    1.18    0.14
   1  -5   0    1.77    0.26
   1  -5   0    1.97    0.33
   1  -5   0    1.39    0.20
   1   5   0    1.90    0.29
  -2   5   0   86.48    3.85
   2   5   0   81.83    3.63
  -2   5   0   84.62    3.71
   2  -5   0   82.82    3.64
  -2  -5   0   82.71    3.70
   2  -5   0   79.43    3.84
  -2   5   0   80.72    3.68
   2  -5   0   81.54    3.78
  -2   5   0   72.93    4.07
   2   5   0   81.11    3.62
   2   5   0   75.52    3.61
  -2   5   0   84.03    3.98
   2  -5   0   81.20    3.64
   3  -5   0   24.95    1.23
   3  -5   0   27.32    1.35
  -3   5   0   27.93    1.29
   3  -5   0   28.60    1.35
  -3   5   0   25.25    1.24
   3  -5   0   24.50    1.19
   3  -5   0   24.31    1.21
   3  -5   0   22.18    1.24
  -3   5   0   25.40    1.63
  -3   5   0   22.24    1.16
   3  -5   0   26.76    1.45
  -3   5   0   25.46    1.39
  -3  -5   0   22.77    1.13
  -3  -5   0   24.82    1.12
  -3   5   0   25.12    1.31
   3  -5   0   26.97    1.25
   4  -5   0    8.07    0.71
  -4   5   0    7.64    0.81
   4  -5   0    8.18    0.53
   4  -5   0    8.26    0.56
   4  -5   0    7.85    0.60
  -4   5   0    7.96    0.69
  -4   5   0    8.10    0.61
  -4   5   0    8.13    0.52
   4  -5   0    7.40    0.46
   4  -5   0    8.25    0.48
   4  -5   0    7.53    0.51
  -4   5   0    7.39    0.42
  -4   5   0    8.11    0.91
  -4   5   0    7.78    0.55
  -4   5   0    7.67    0.44
   5  -5   0    5.11    0.58
   5  -5   0    5.08    0.44
  -5   5   0    4.60    0.38
   5  -5   0    4.85    0.49
  -5   5   0    4.34    0.60
   5  -5   0    4.73    0.41
  -5   5   0    5.08    0.46
   5  -5   0    4.55    0.29
   5  -5   0    4.71    0.26
  -5   5   0    4.98    0.85
  -5   5   0    4.72    0.52
  -5   5   0    5.32    0.73
   5   5   0    4.48    0.37
  -5   5   0    4.75    0.41
   5   5   0    4.47    0.28
  -5   5   0    4.37    0.31
  -5  -5   0    4.80    0.27
  -5   5   0    4.36    0.28
  -5   5   0    4.65    0.33
   5  -5   0    3.69    0.53
   6   5   0   11.63    0.67
  -6   5   0   12.79    0.82
   6   5   0   11.71    0.79
  -6   5   0   14.29    0.97
   6   5   0   12.61    0.76
   6  -5   0   13.45    1.01
   6   5   0   12.96    0.64
  -6   5   0   12.34    0.70
  -6   5   0   14.07    1.30
  -6   5   0   11.99    0.64
   6  -5   0   12.86    0.80
  -6   5   0   13.40    0.86
  -6   5   0   12.56    0.66
  -6   5   0   11.89    0.75
  -6  -5   0   12.76    0.73
   6  -5   0   12.33    0.79
   6   5   0   12.87    0.75
   6  -5   0   13.45    0.79
  -6   5   0   12.07    1.03
   6  -5   0   12.92    0.87
  -7   5   0    0.83    0.29
   7  -5   0    0.78    0.22
  -7   5   0    1.04    0.17
   7   5   0    0.98    0.17
  -7  -5   0    1.23    0.23
   7   5   0    1.25    0.24
   7   5   0    0.98    0.15
   7   5   0    0.95    0.24
   7  -5   0    1.02    0.39
   7  -5   0    0.91    0.26
   7   5   0    1.01    0.26
  -7   5   0    1.03    0.42
   7  -5   0    0.75    0.29
   7  -5   0    0.41    0.32
  -7   5   0    0.70    0.19
   7  -5   0    1.08    0.30
  -7   5   0    0.93    0.44
  -7   5   0    1.38    0.55
   7  -5   0    1.02    0.23
  -7   5   0    0.85    0.14
   7  -5   0    0.48    0.24
   8  -5   0    1.84    0.35
   8   5   0    2.25    0.24
  -8   5   0    2.18    0.65
   8  -5   0    2.58    0.42
   8  -5   0    1.73    0.28
   8   5   0    2.07    0.39
  -8   5   0    2.20    0.70
   8   5   0    1.91    0.32
   8  -5   0    2.97    0.35
  -8   5   0    2.18    0.32
  -8   5   0    1.86    0.20
  -8   5   0    2.53    0.25
   8  -5   0    2.24    0.35
  -8   5   0    3.00    0.44
  -8   5   0    3.12    0.49
  -8   5   0    2.33    0.34
   8   5   0    2.11    0.34
   8   5   0    2.57    0.22
   8  -5   0    2.02    0.47
   9  -5   0   -0.01    0.10
   9  -5   0    0.10    0.09
  -9   5   0   -0.03    0.19
   9   5   0   -0.02    0.08
   9   5   0    0.25    0.23
   9  -5   0    0.21    0.24
  -9   5   0    0.11    0.11
  -9   5   0    0.14    0.14
   9  -5   0    0.01    0.31
   9  -5   0   -0.03    0.08
  -9   5   0    0.12    0.17
   9   5   0    0.24    0.20
   9  -5   0   -0.05    0.28
  -9   5   0   -0.14    0.16
  -9   5   0    0.02    0.22
   9   5   0    0.09    0.17
  10  -5   0    1.17    0.40
 -10   5   0    2.04    0.21
 -10   5   0    1.74    0.24
  10   5   0    1.81    0.17
  10  -5   0    1.78    0.19
  10  -5   0    0.74    0.97
  10   5   0    1.31    0.31
  10   5   0    1.45    0.42
 -10   5   0    2.00    0.32
 -10   5   0    1.54    0.26
  11   5   0    0.48    0.23
 -11   5   0    0.70    0.13
 -11   5   0    0.59    0.15
   0   6   0    1.14    0.12
   0  -6   0    0.84    0.17
   0   6   0    1.25    0.16
   0  -6   0    1.25    0.16
   0  -6   0    1.33    0.24
   0  -6   0    1.07    0.14
   0   6   0    1.41    0.36
   0   6   0    0.86    0.11
   0  -6   0    0.89    0.14
   1   6   0   17.34    1.04
  -1  -6   0   18.63    0.88
  -1  -6   0   18.55    0.95
   1  -6   0   20.49    1.04
  -1   6   0   16.95    0.93
  -1  -6   0   16.30    0.92
  -1  -6   0   17.38    0.87
   1  -6   0   17.60    0.90
  -1   6   0   21.02    1.27
   1  -6   0   15.75    0.93
  -1   6   0   19.89    0.91
  -1   6   0   16.18    0.97
   1  -6   0   19.04    1.11
   1   6   0   20.44    1.07
   2  -6   0   11.87    0.86
   2  -6   0   12.71    0.84
   2   6   0   10.83    0.65
   2  -6   0   14.09    0.73
  -2  -6   0   12.13    0.60
   2  -6   0   12.84    0.67
  -2   6   0   13.59    0.75
  -2  -6   0   13.78    0.64
  -2  -6   0   11.66    0.66
  -2   6   0   10.49    0.98
   2   6   0   11.66    0.68
  -2   6   0   13.60    0.98
   2  -6   0   12.45    0.66
   2  -6   0   13.67    0.71
  -2   6   0   13.55    0.82
   2  -6   0   11.51    0.77
  -2   6   0   12.55    0.64
  -3   6   0    5.47    0.42
   3  -6   0    6.18    0.39
   3  -6   0    5.79    0.53
  -3  -6   0    6.13    0.31
   3  -6   0    5.42    0.60
   3  -6   0    5.80    0.36
  -3   6   0    7.54    0.76
  -3   6   0    6.13    0.51
   3  -6   0    6.36    0.45
  -3   6   0    6.16    0.34
  -3   6   0    5.58    0.45
   3  -6   0    5.47    0.54
  -3   6   0    6.45    0.58
   3  -6   0    6.33    0.39
   3  -6   0    6.31    0.41
  -3  -6   0    6.63    0.33
   3  -6   0    5.66    0.52
   3  -6   0    6.10    0.42
  -3   6   0    5.13    0.80
   4  -6   0    3.33    0.32
   4  -6   0    3.28    0.26
  -4   6   0    4.02    0.64
   4  -6   0    3.10    0.40
  -4   6   0    3.26    0.49
  -4   6   0    3.11    0.68
   4  -6   0    2.87    0.42
  -4   6   0    2.60    0.33
  -4   6   0    2.60    0.37
  -4  -6   0    3.68    0.25
   4  -6   0    3.16    0.29
  -4   6   0    3.36    0.43
   4  -6   0    2.86    0.28
  -4   6   0    3.19    0.23
   4  -6   0    2.58    0.38
   5  -6   0    0.80    0.27
   5  -6   0    1.15    0.31
  -5   6   0    1.41    0.32
  -5   6   0    1.13    0.25
   5  -6   0    1.06    0.15
   5  -6   0    1.09    0.24
  -5   6   0    1.42    0.16
   5  -6   0    1.51    0.27
   5  -6   0    0.67    0.31
   5  -6   0    0.98    0.38
  -5   6   0    1.10    0.14
   5   6   0    1.50    0.23
   5  -6   0    1.43    0.17
  -5   6   0    1.35    0.48
   5  -6   0    1.00    0.22
  -5   6   0    1.07    0.26
  -5   6   0    1.38    0.23
   5   6   0    1.40    0.22
  -5   6   0    1.54    0.68
   5   6   0    1.54    0.26
  -5   6   0    0.94    0.52
   5   6   0    1.30    0.19
   6   6   0    1.33    0.23
  -6   6   0    0.80    0.27
   6  -6   0    0.94    0.37
  -6   6   0    1.18    0.17
   6  -6   0    0.88    0.24
   6   6   0    1.34    0.24
   6  -6   0    1.23    0.14
   6  -6   0    0.89    0.30
  -6   6   0    0.92    0.34
   6   6   0    1.33    0.26
  -6   6   0    1.38    0.24
  -6   6   0    1.43    0.55
  -6   6   0    1.03    0.22
  -6   6   0    1.05    0.28
   6  -6   0    1.28    0.29
   6   6   0    1.32    0.19
   6  -6   0    0.63    0.35
   6   6   0    1.32    0.16
   6  -6   0    1.44    0.28
  -6   6   0    0.96    0.40
  -6   6   0    1.02    0.14
   7   6   0   11.83    0.62
   7   6   0   12.26    0.75
   7   6   0   11.68    0.81
   7  -6   0   11.60    0.88
  -7   6   0   11.28    0.97
   7  -6   0   11.65    0.81
   7  -6   0   12.50    0.78
  -7   6   0   12.50    1.38
   7  -6   0   12.23    0.93
  -7   6   0   10.50    0.71
   7   6   0   11.28    0.65
   7  -6   0   11.51    1.04
  -7   6   0   11.97    0.75
  -7   6   0   11.70    0.88
   7   6   0   12.14    0.77
   7  -6   0   12.43    0.79
  -7   6   0   11.67    0.62
  -7   6   0   12.37    0.65
  -7   6   0   11.81    0.83
  -8   6   0   10.16    0.70
  -8   6   0    9.58    1.06
  -8   6   0   10.01    0.79
   8   6   0   12.24    0.93
   8  -6   0   11.49    0.82
   8  -6   0    9.97    1.04
   8   6   0   11.32    0.68
  -8   6   0   12.47    0.69
   8   6   0   10.26    0.90
  -8   6   0   11.89    0.63
  -8   6   0    9.85    0.83
   8  -6   0   10.21    0.81
  -8   6   0   12.66    1.38
   8  -6   0   12.07    0.80
   8  -6   0   10.27    1.09
   9  -6   0    1.81    0.25
   9  -6   0    1.64    0.50
   9  -6   0    2.13    0.25
   9  -6   0    1.13    0.46
   9   6   0    1.39    0.32
  -9   6   0    2.12    0.20
   9   6   0    2.09    0.22
  -9   6   0    2.09    0.44
   9   6   0    1.91    0.36
  -9   6   0    2.21    0.33
  -9   6   0    1.63    0.27
   9   6   0    1.83    0.18
  -9   6   0    1.68    0.33
   9  -6   0    1.70    0.24
   9  -6   0    2.11    0.43
   9   6   0    1.79    0.31
  10  -6   0    3.58    0.29
  10   6   0    3.73    0.54
 -10   6   0    3.63    0.38
 -10   6   0    3.46    0.33
 -10   6   0    3.36    0.45
  10   6   0    2.91    0.26
 -10   6   0    4.32    0.50
 -10   6   0    3.34    0.54
   0  -7   0    0.05    0.12
   0  -7   0    0.05    0.24
   0   7   0   -0.25    0.25
   0  -7   0    0.01    0.11
   0  -7   0    0.08    0.09
   0   7   0    0.02    0.10
   0  -7   0    0.22    0.20
   0   7   0   -0.06    0.10
   0   7   0    0.07    0.11
   0  -7   0    0.09    0.09
   1  -7   0   18.30    1.13
  -1   7   0   18.36    0.98
   1   7   0   17.41    1.09
  -1  -7   0   18.40    0.92
   1  -7   0   17.77    0.91
   1  -7   0   17.82    0.91
  -1   7   0   18.17    1.17
  -1  -7   0   17.87    0.99
   1  -7   0   17.45    0.89
  -1  -7   0   18.13    0.88
   1  -7   0   18.15    1.05
  -1   7   0   17.49    1.25
   1  -7   0   17.91    1.02
   1   7   0   17.84    1.08
  -1  -7   0   17.47    0.88
  -1   7   0   18.36    0.90
   1  -7   0   18.01    0.97
  -1   7   0   18.50    0.95
   1  -7   0   18.77    0.96
  -2   7   0   59.13    2.48
   2   7   0   50.50    2.49
   2  -7   0   54.03    2.46
   2  -7   0   48.93    2.49
   2  -7   0   51.52    2.44
  -2   7   0   52.48    2.51
  -2  -7   0   47.06    2.42
  -2  -7   0   54.84    2.39
   2  -7   0   55.45    2.60
  -2  -7   0   51.64    2.49
  -2  -7   0   53.00    2.39
  -2  -7   0   48.42    2.46
   2   7   0   57.52    2.50
   2  -7   0   53.25    2.49
  -2   7   0   57.86    2.93
   2   7   0   53.13    2.48
   2  -7   0   59.36    2.67
   2  -7   0   48.08    2.41
   2  -7   0   57.86    2.62
   2  -7   0   56.11    2.73
  -2   7   0   52.53    2.41
  -2   7   0   51.49    2.58
   2  -7   0   48.06    2.50
   3  -7   0   19.66    1.23
  -3   7   0   18.02    0.88
   3  -7   0   19.26    1.10
   3  -7   0   18.79    0.96
  -3   7   0   19.83    0.99
  -3  -7   0   16.91    0.90
   3  -7   0   17.20    0.90
  -3   7   0   18.44    1.15
   3  -7   0   17.10    1.00
  -3  -7   0   17.68    0.87
  -3   7   0   19.56    1.43
   3  -7   0   19.96    1.11
  -3   7   0   21.45    0.97
   3  -7   0   18.43    0.98
  -3   7   0   16.77    1.32
  -3  -7   0   17.39    1.13
  -4   7   0   74.27    3.36
  -4   7   0   75.06    3.59
   4  -7   0   76.94    3.81
   4  -7   0   77.04    3.65
   4  -7   0   81.08    3.59
   4  -7   0   76.87    3.48
  -4   7   0   73.29    3.38
  -4   7   0   80.21    3.56
  -4   7   0   74.83    4.06
  -4  -7   0   79.03    3.56
  -4   7   0   76.39    3.73
   4  -7   0   78.60    3.49
   4  -7   0   78.82    3.61
   4  -7   0   74.51    3.54
   4  -7   0   70.32    3.38
  -4   7   0   68.97    3.47
  -4   7   0   77.53    3.52
  -4   7   0   76.47    4.06
   4  -7   0   74.75    3.53
  -4   7   0   76.48    3.44
   4   7   0   68.11    3.41
   4  -7   0   77.30    3.43
   4   7   0   71.84    3.38
  -5   7   0    0.47    0.12
   5   7   0    0.64    0.12
   5  -7   0    0.63    0.27
   5  -7   0    0.39    0.19
   5   7   0    0.48    0.15
   5  -7   0    0.62    0.15
  -5   7   0    0.62    0.30
  -5   7   0    0.79    0.23
  -5   7   0    0.76    0.18
   5   7   0    0.60    0.17
   5  -7   0    0.82    0.37
   5   7   0    0.35    0.15
   5  -7   0    0.95    0.25
   5  -7   0    0.72    0.16
  -5   7   0    0.84    0.37
  -5   7   0    0.76    0.12
  -5  -7   0    0.50    0.14
  -5   7   0    0.37    0.15
   5   7   0    0.48    0.13
   5  -7   0    0.35    0.13
  -5   7   0    1.04    0.26
   5  -7   0    0.32    0.29
   5  -7   0    1.00    0.25
  -5   7   0    1.32    0.56
  -5   7   0    0.34    0.15
  -6   7   0   13.81    0.73
   6   7   0   13.34    0.89
  -6   7   0   11.23    1.31
   6   7   0   14.11    0.87
   6  -7   0   17.12    1.22
  -6   7   0   16.97    1.07
  -6   7   0   12.47    0.83
   6  -7   0   15.90    0.72
   6   7   0   13.02    0.83
   6  -7   0   11.89    0.88
  -6   7   0   14.47    1.18
  -6   7   0   15.62    0.71
  -6   7   0   16.00    1.56
   7  -7   0   13.89    0.87
   7  -7   0   14.50    0.89
  -7   7   0   12.43    1.02
   7   7   0   13.95    0.70
   7  -7   0   13.98    1.05
   7   7   0   14.33    0.90
  -7   7   0   13.07    0.70
  -7   7   0   13.72    0.92
  -7   7   0   13.58    0.73
   7   7   0   14.25    0.85
  -7   7   0   13.55    0.96
   7  -7   0   13.56    0.99
  -7   7   0   14.00    0.84
  -7   7   0   14.17    1.47
   7   7   0   14.43    0.83
  -7   7   0   15.31    1.26
  -7   7   0   12.83    0.81
   7  -7   0   13.07    1.17
   7  -7   0   11.77    0.91
   7   7   0   13.25    0.73
   8  -7   0    0.07    0.21
  -8   7   0    0.12    0.68
  -8   7   0    0.08    0.28
   8   7   0    0.01    0.09
  -8   7   0   -0.05    0.16
  -8   7   0    0.10    0.35
  -8   7   0   -0.11    0.12
  -8   7   0   -0.23    0.39
   8   7   0    0.13    0.17
   8  -7   0   -0.04    0.22
   8   7   0    0.02    0.14
  -8   7   0   -0.04    0.23
   8  -7   0   -0.07    0.26
  -8   7   0   -0.04    0.45
  -8   7   0    0.00    0.12
  -8   7   0   -0.01    0.10
   8  -7   0    0.04    0.13
   8  -7   0    0.00    0.17
   8   7   0   -0.12    0.09
   8   7   0    0.02    0.16
  -8   7   0   -0.10    0.27
   8  -7   0   -0.03    0.31
   8  -7   0   -0.01    0.80
  -9   7   0    0.05    0.31
   9   7   0    0.00    0.24
  -9   7   0   -0.02    0.11
  -9   7   0   -0.10    0.16
  -9   7   0    0.36    0.20
   9   7   0    0.07    0.10
   9   7   0   -0.02    0.16
   9   7   0   -0.01    0.09
   9  -7   0    0.69    0.54
   9   7   0   -0.05    0.20
   9  -7   0    0.07    0.14
  -9   7   0   -0.07    0.15
  -9   7   0    0.03    0.30
   9  -7   0   -0.01    0.15
   9  -7   0   -0.06    0.39
  10   7   0    0.17    0.27
  10   7   0    0.07    0.37
 -10   7   0    0.28    0.30
  10  -7   0    0.50    0.13
  10   7   0    0.01    0.09
 -10   7   0    0.58    0.23
 -10   7   0   -0.08    0.13
 -10   7   0   -0.10    0.15
   0  -8   0   27.41    1.40
   0  -8   0   27.92    1.34
   0  -8   0   27.75    1.45
   0  -8   0   28.52    1.34
   0   8   0   28.74    1.28
   0   8   0   25.42    1.27
   0  -8   0   26.69    1.52
   0   8   0   27.50    1.35
   0  -8   0   30.29    1.40
   0  -8   0   26.52    1.48
   0   8   0   24.73    1.61
   0   8   0   30.15    1.42
  -1   8   0   15.72    1.14
  -1  -8   0   16.37    0.96
  -1  -8   0   18.37    0.90
   1  -8   0   17.95    1.08
   1  -8   0   18.07    0.97
   1  -8   0   18.10    0.92
   1  -8   0   17.61    0.91
   1  -8   0   17.42    1.04
   1  -8   0   19.16    1.13
  -1   8   0   17.97    0.94
  -1   8   0   18.13    0.95
   1  -8   0   17.09    0.89
   1  -8   0   18.43    0.92
   1  -8   0   18.13    1.18
   1  -8   0   17.48    0.97
   1   8   0   15.89    1.13
  -1  -8   0   18.22    0.89
   1   8   0   19.02    1.13
   1   8   0   17.25    0.91
  -1   8   0   18.24    1.29
  -1  -8   0   16.93    1.01
  -1  -8   0   17.27    0.92
   2  -8   0    0.17    0.21
   2   8   0    0.24    0.15
   2  -8   0    0.09    0.11
   2  -8   0    0.06    0.14
   2   8   0    0.06    0.11
  -2   8   0    0.14    0.37
   2  -8   0   -0.06    0.10
   2  -8   0    0.05    0.24
  -2  -8   0    0.00    0.07
  -2   8   0    0.21    0.14
  -2   8   0    0.04    0.12
   2  -8   0    0.08    0.14
   2  -8   0    0.03    0.12
  -2   8   0   -0.04    0.20
   2  -8   0    0.00    0.23
  -2  -8   0    0.04    0.07
   2  -8   0    0.06    0.12
  -2   8   0    0.02    0.16
  -2   8   0    0.16    0.24
  -2  -8   0    0.12    0.16
   2  -8   0    0.07    0.24
   2   8   0    0.14    0.16
   3   8   0    5.99    0.36
  -3  -8   0    5.85    0.38
   3  -8   0    5.99    0.43
  -3   8   0    5.69    0.75
  -3   8   0    6.67    0.56
  -3   8   0    7.02    0.65
  -3   8   0    7.97    1.02
  -3   8   0    7.76    0.51
   3  -8   0    7.71    0.75
   3  -8   0    7.52    0.46
   3  -8   0    7.34    0.63
   3  -8   0    7.03    0.47
  -3  -8   0    7.11    0.39
  -3   8   0    7.64    0.50
   3  -8   0    5.77    0.49
  -3   8   0    6.73    0.37
   3  -8   0    7.91    0.67
  -3   8   0    7.36    0.44
   3  -8   0    5.86    0.41
   3  -8   0    6.38    0.49
   3  -8   0    6.72    0.39
   3   8   0    5.77    0.39
  -3  -8   0    6.82    0.37
   4  -8   0   30.17    1.49
  -4   8   0   28.98    1.37
   4  -8   0   26.67    1.54
  -4   8   0   30.93    1.52
  -4   8   0   26.47    1.45
   4   8   0   28.03    1.46
   4  -8   0   29.37    1.58
   4  -8   0   29.27    1.37
   4  -8   0   28.93    1.47
   4   8   0   26.32    1.47
   4  -8   0   29.64    1.65
  -4   8   0   30.89    1.44
   4  -8   0   30.53    1.43
  -4   8   0   27.90    2.00
   4  -8   0   31.20    1.61
  -4   8   0   30.06    1.73
  -4   8   0   30.19    1.60
   4  -8   0   30.36    1.84
   4  -8   0   28.91    1.42
   4  -8   0   28.93    1.35
  -4   8   0   29.35    1.35
  -4   8   0   31.06    2.08
  -4   8   0   31.49    1.55
   4  -8   0   29.29    1.54
   4   8   0   28.01    1.40
   4   8   0   28.70    1.36
  -4   8   0   28.97    1.41
   4  -8   0   31.40    1.64
   5   8   0    2.92    0.34
   5   8   0    2.90    0.30
  -5   8   0    3.34    0.51
   5   8   0    2.75    0.26
   5   8   0    2.87    0.31
  -5   8   0    3.07    0.40
  -5   8   0    2.77    0.31
  -5   8   0    3.24    0.23
  -5   8   0    2.66    0.24
   5  -8   0    2.40    0.38
   5   8   0    2.61    0.22
  -5   8   0    2.83    0.76
  -5   8   0    3.29    0.60
   5  -8   0    3.11    0.38
  -5   8   0    3.32    0.75
   5  -8   0    2.78    0.36
   5  -8   0    2.57    0.46
  -5   8   0    2.51    0.29
   5  -8   0    1.95    0.48
  -5   8   0    3.02    0.34
   5  -8   0    2.40    0.36
   5  -8   0    2.10    0.53
   5  -8   0    2.59    0.27
  -5   8   0    2.97    0.42
  -5   8   0    2.79    0.31
   5  -8   0    2.77    0.30
  -6   8   0    3.70    0.43
  -6   8   0    3.90    0.31
  -6   8   0    5.33    0.45
   6  -8   0    3.66    0.32
   6   8   0    4.71    0.35
  -6   8   0    4.77    0.53
   6   8   0    4.25    0.31
  -6   8   0    4.47    0.61
   6  -8   0    5.80    0.52
   6   8   0    4.60    0.42
   6   8   0    5.51    0.47
   6   8   0    4.87    0.41
  -6   8   0    3.97    0.79
  -6   8   0    7.04    1.00
   7  -8   0    0.07    0.39
   7   8   0    0.02    0.13
  -7   8   0   -0.03    0.26
  -7   8   0    0.06    0.45
   7  -8   0    0.09    0.34
  -7   8   0   -0.02    0.16
  -7   8   0    0.07    0.22
   7  -8   0    0.18    0.31
   7   8   0   -0.04    0.15
   7  -8   0   -0.11    0.19
  -7   8   0    0.01    0.10
   7   8   0    0.02    0.10
  -7   8   0    0.04    0.39
   7  -8   0    0.03    0.15
  -7   8   0    0.03    0.21
  -7   8   0    0.09    0.15
   7   8   0    0.01    0.15
   7  -8   0    0.00    0.25
  -7   8   0   -0.29    0.30
   7   8   0    0.09    0.10
  -8   8   0    0.09    0.14
   8  -8   0    0.09    0.14
   8  -8   0    0.09    0.19
   8   8   0    0.14    0.18
  -8   8   0    0.07    0.21
  -8   8   0   -0.24    0.45
  -8   8   0   -0.02    0.18
   8  -8   0    0.13    0.34
  -8   8   0    0.09    0.24
   8   8   0    0.11    0.17
   8   8   0    0.15    0.15
   8   8   0    0.09    0.09
  -8   8   0    0.15    0.16
   8  -8   0    0.23    0.60
  -8   8   0    0.20    0.10
   8  -8   0    0.14    0.24
   8   8   0    0.13    0.11
   8  -8   0    0.18    0.24
  -9   8   0    0.84    0.25
  -9   8   0    0.46    0.30
  -9   8   0    0.68    0.14
   9  -8   0    0.77    0.28
   9  -8   0    0.83    0.27
   9   8   0    0.74    0.13
  -9   8   0    0.38    0.22
  -9   8   0    0.77    0.36
   9  -8   0    0.63    0.24
  -9   8   0    0.61    0.18
   9   8   0    0.63    0.29
   9   8   0    0.68    0.25
   9  -8   0    0.51    0.19
   9   8   0    0.76    0.13
 -10   8   0    1.61    0.27
  10   8   0    2.26    0.31
  10  -8   0    1.76    0.17
 -10   8   0    1.77    0.18
   0  -9   0    0.04    0.17
   0  -9   0    0.01    0.19
   0  -9   0    0.04    0.12
   0  -9   0    0.00    0.12
   0  -9   0    0.03    0.12
   0   9   0    0.07    0.11
   0   9   0    0.04    0.11
   0  -9   0   -0.19    0.20
   0  -9   0    0.06    0.11
   0   9   0    0.03    0.12
   0   9   0    0.01    0.27
   0  -9   0    0.10    0.15
   0  -9   0   -0.05    0.09
  -1  -9   0    2.59    0.34
  -1  -9   0    2.75    0.45
  -1   9   0    2.11    0.18
   1  -9   0    1.59    0.26
   1  -9   0    2.85    0.41
  -1   9   0    1.87    0.25
  -1  -9   0    2.09    0.24
   1  -9   0    2.10    0.30
   1  -9   0    2.80    0.51
  -1  -9   0    1.80    0.24
  -1   9   0    2.50    0.34
   1   9   0    2.54    0.44
  -1   9   0    2.01    0.21
  -1  -9   0    2.53    0.23
  -1  -9   0    2.85    0.40
   1  -9   0    1.94    0.24
   1  -9   0    2.54    0.48
   1  -9   0    2.72    0.45
  -1  -9   0    2.24    0.32
  -1   9   0    1.79    0.27
   1  -9   0    1.96    0.24
  -1   9   0    1.99    0.24
   1  -9   0    2.23    0.27
  -1   9   0    2.12    0.21
   1  -9   0    1.98    0.25
  -1  -9   0    2.69    0.28
  -1   9   0    2.26    0.35
  -1   9   0    2.32    0.55
   2  -9   0    0.86    0.15
   2  -9   0    0.92    0.18
   2  -9   0    0.97    0.24
  -2   9   0    0.87    0.25
  -2  -9   0    0.97    0.20
  -2  -9   0    0.86    0.16
  -2   9   0    0.69    0.19
  -2   9   0    0.88    0.17
   2  -9   0    0.82    0.21
  -2   9   0    0.70    0.23
  -2   9   0    0.76    0.14
  -2   9   0    0.27    0.36
   2   9   0    0.76    0.14
   2  -9   0    0.57    0.18
  -2  -9   0    0.53    0.23
   2  -9   0    0.99    0.32
  -2   9   0    0.72    0.16
  -2  -9   0    0.63    0.15
   2  -9   0    0.70    0.32
   2   9   0    0.43    0.20
   2  -9   0    0.96    0.19
  -2  -9   0    1.08    0.25
  -2  -9   0    0.66    0.13
  -2   9   0    0.84    0.13
   2   9   0    0.72    0.11
   2  -9   0    0.37    0.29
   2   9   0    0.27    0.19
  -2   9   0    0.61    0.24
   2  -9   0    0.73    0.17
  -3   9   0    5.81    0.59
  -3   9   0    5.70    0.36
  -3  -9   0    6.92    0.39
   3  -9   0    6.13    0.44
   3  -9   0    5.87    0.71
  -3   9   0    6.18    0.54
   3  -9   0    5.66    0.40
  -3   9   0    4.97    0.42
   3  -9   0    6.33    0.43
   3  -9   0    6.00    0.37
   3  -9   0    7.08    0.51
   3  -9   0    6.57    0.67
   3   9   0    5.91    0.34
   3  -9   0    6.31    0.63
  -3   9   0    6.02    0.46
   3  -9   0    6.13    0.64
   3  -9   0    6.03    0.85
  -3  -9   0    5.50    0.51
   3  -9   0    5.16    0.49
  -3   9   0    5.96    0.95
  -3   9   0    5.14    0.50
  -3   9   0    7.04    0.50
   3   9   0    5.34    0.43
  -3   9   0    5.54    0.43
   3   9   0    5.46    0.37
   3  -9   0    6.77    0.62
  -3   9   0    6.14    0.67
  -4   9   0   27.89    2.14
  -4   9   0   32.18    1.60
  -4   9   0   31.02    1.63
   4  -9   0   34.07    1.71
  -4   9   0   30.83    1.54
   4   9   0   31.60    1.61
  -4  -9   0   30.01    1.48
   4  -9   0   31.26    1.76
  -4   9   0   32.80    1.59
   4  -9   0   29.92    1.77
  -4   9   0   32.66    1.85
   4  -9   0   32.77    1.56
  -4   9   0   31.92    1.71
   4   9   0   32.64    1.60
  -4   9   0   28.67    1.62
   4  -9   0   31.61    1.49
   4   9   0   31.85    1.51
   4   9   0   31.99    1.47
  -4   9   0   32.16    1.50
   4  -9   0   29.54    1.97
   4  -9   0   30.15    1.73
   4  -9   0   30.36    1.60
   4  -9   0   31.43    1.46
   4  -9   0   32.94    1.63
   4  -9   0   30.51    1.67
  -4   9   0   30.67    1.52
  -4   9   0   32.10    1.45
  -4   9   0   34.78    2.25
   4  -9   0   35.07    1.71
   4  -9   0   32.43    1.54
   5  -9   0    3.79    0.36
  -5   9   0    4.82    0.94
  -5   9   0    2.96    0.32
   5  -9   0    2.62    0.62
   5   9   0    3.18    0.25
  -5   9   0    3.80    0.64
   5  -9   0    2.29    0.38
   5  -9   0    3.84    0.45
   5   9   0    3.90    0.35
   5   9   0    3.85    0.56
  -5   9   0    3.37    0.57
  -5   9   0    3.90    0.38
  -5   9   0    3.16    0.36
  -5   9   0    3.33    0.26
  -5  -9   0    3.23    0.31
   5   9   0    3.88    0.39
  -5   9   0    3.63    0.37
   5  -9   0    2.58    0.48
   5   9   0    3.65    0.31
   5  -9   0    2.76    0.30
   5  -9   0    3.01    0.46
  -5   9   0    2.57    0.76
  -5   9   0    2.95    0.41
   6   9   0    2.81    0.33
  -6   9   0    2.76    0.51
   6  -9   0    3.02    0.42
   6   9   0    2.88    0.32
  -6   9   0    3.03    0.36
  -6   9   0    1.88    0.26
   6  -9   0    1.67    0.43
   6  -9   0    2.46    0.26
   6   9   0    2.58    0.27
  -6   9   0    2.74    0.32
  -6   9   0    1.89    0.53
   6   9   0    2.85    0.36
  -6   9   0    1.62    0.34
  -6   9   0    2.63    0.34
   6   9   0    2.29    0.22
  -6   9   0    1.93    0.80
  -7   9   0    0.84    0.19
  -7   9   0    0.86    0.39
   7  -9   0    0.16    0.49
  -7   9   0    0.61    0.27
  -7   9   0    0.77    0.29
  -7   9   0    0.76    0.19
  -7   9   0    0.91    0.19
   7  -9   0    0.76    0.33
  -7   9   0    1.20    0.82
  -7   9   0    0.74    0.22
   7   9   0    0.64    0.15
  -7   9   0    0.70    0.35
   7   9   0    0.78    0.13
   7   9   0    0.85    0.22
   7  -9   0    0.58    0.39
   7   9   0    0.69    0.19
  -7   9   0    0.90    0.49
   7   9   0    0.64    0.21
  -7   9   0    0.81    0.80
   8   9   0    0.08    0.14
  -8   9   0    0.06    0.20
   8   9   0    0.08    0.16
   8  -9   0   -0.16    0.22
  -8   9   0    0.04    0.10
   8  -9   0    0.08    0.16
   8  -9   0    0.12    0.20
  -8   9   0    0.26    0.67
  -8   9   0    0.01    0.22
   8   9   0   -0.06    0.10
   8   9   0    0.07    0.17
   8  -9   0    0.11    0.29
  -8   9   0    0.02    0.15
   8  -9   0   -0.47    0.54
  -8   9   0    0.01    0.23
  -8   9   0   -0.16    0.12
   8   9   0    0.00    0.09
  -9   9   0    2.10    0.24
   9   9   0    2.54    0.45
  -9   9   0    1.50    0.34
   9   9   0    2.67    0.29
   9  -9   0    1.35    0.24
   9  -9   0    2.13    0.34
   9   9   0    2.06    0.18
   9   9   0    2.00    0.32
   9  -9   0    1.11    0.35
 -10   9   0    5.35    0.31
  10  -9   0    5.13    0.35
 -10   9   0    5.90    0.48
   0  10   0   44.12    2.02
   0 -10   0   46.74    2.21
   0 -10   0   41.75    2.09
   0 -10   0   42.55    2.21
   0 -10   0   45.58    2.12
   0 -10   0   44.76    2.32
   0 -10   0   43.96    2.26
   0 -10   0   46.08    2.13
   0 -10   0   46.58    2.18
   0  10   0   43.84    2.01
   0  10   0   42.27    2.08
   0  10   0   44.22    2.15
   0  10   0   41.40    2.43
   1  10   0   78.88    3.96
   1 -10   0   81.20    3.81
  -1 -10   0   82.00    3.70
   1 -10   0   81.84    3.82
   1 -10   0   83.49    3.96
   1 -10   0   83.52    3.76
   1 -10   0   84.12    3.73
  -1  10   0   82.14    3.81
  -1  10   0   79.73    3.85
   1 -10   0   81.41    3.88
  -1 -10   0   84.66    3.83
  -1  10   0   82.53    3.64
   1  10   0   85.38    3.72
   1 -10   0   77.06    3.68
  -1  10   0   76.46    3.75
  -1 -10   0   85.72    3.77
  -1 -10   0   77.26    3.95
   1  10   0   83.43    3.61
   1 -10   0   79.75    3.83
  -1 -10   0   84.25    3.71
  -1 -10   0   77.70    3.79
   1  10   0   82.50    3.62
  -1  10   0   74.38    3.70
  -1  10   0   81.19    3.67
  -1 -10   0   79.17    3.68
   1 -10   0   81.87    4.13
   1  10   0   79.42    3.64
  -1  10   0   78.81    4.17
   1 -10   0   84.21    4.02
  -1  10   0   75.81    3.63
  -1  10   0   80.65    3.63
  -2  10   0    0.08    0.19
   2  10   0    0.11    0.07
  -2  10   0    0.02    0.12
   2 -10   0    0.21    0.14
   2 -10   0    0.33    0.31
   2 -10   0    0.16    0.17
   2  10   0    0.22    0.09
  -2  10   0    0.25    0.14
   2 -10   0    0.14    0.16
  -2  10   0    0.08    0.17
  -2 -10   0    0.22    0.13
  -2  10   0    0.17    0.10
  -2 -10   0    0.31    0.15
  -2  10   0    0.39    0.20
  -2  10   0    0.16    0.19
   2 -10   0    0.18    0.13
  -2  10   0    0.15    0.12
   2 -10   0    0.18    0.14
   2  10   0    0.51    0.21
  -2 -10   0    0.29    0.23
   2  10   0    0.30    0.06
  -2  10   0    0.18    0.40
  -2 -10   0    0.08    0.10
   2 -10   0    0.21    0.12
   2 -10   0    0.23    0.34
  -2  10   0    0.18    0.11
  -2  10   0    0.18    0.18
   2  10   0    0.14    0.10
   2 -10   0    0.27    0.30
   2 -10   0    0.12    0.14
  -2 -10   0    0.22    0.10
   2 -10   0    0.18    0.24
  -2  10   0    0.16    0.18
   3  10   0   48.80    2.45
   3 -10   0   53.15    2.66
  -3  10   0   52.30    2.45
   3 -10   0   54.05    2.57
  -3 -10   0   48.56    2.36
   3 -10   0   52.85    2.52
   3 -10   0   47.30    2.84
   3  10   0   51.23    2.46
  -3  10   0   51.49    2.44
  -3  10   0   49.90    3.03
   3 -10   0   53.48    2.38
  -3 -10   0   47.14    2.55
   3 -10   0   48.43    2.54
  -3  10   0   52.22    2.37
  -3  10   0   50.78    2.45
  -3  10   0   52.83    2.53
   3 -10   0   50.65    2.42
  -3  10   0   49.82    2.34
  -3  10   0   51.66    2.60
   3 -10   0   52.12    2.34
   3 -10   0   50.28    2.67
   3 -10   0   50.80    2.67
   3 -10   0   53.33    2.48
   3  10   0   52.74    2.37
  -3  10   0   51.71    2.43
  -3  10   0   48.75    2.28
   3 -10   0   50.83    2.54
   3  10   0   51.35    2.32
   3 -10   0   50.96    2.46
  -3  10   0   50.52    2.61
  -3 -10   0   55.94    2.39
  -4  10   0    0.31    0.31
   4 -10   0    0.81    0.26
   4  10   0    0.52    0.18
   4 -10   0    0.35    0.26
   4  10   0    0.40    0.14
  -4  10   0   -0.20    0.42
  -4 -10   0    0.16    0.12
   4 -10   0    0.22    0.16
   4 -10   0    0.21    0.32
  -4  10   0    0.31    0.14
  -4  10   0   -0.05    0.18
  -4  10   0    0.47    0.14
   4 -10   0    0.46    0.15
   4 -10   0    0.49    0.21
   4 -10   0    0.17    0.27
  -4  10   0    0.53    0.23
  -4  10   0    0.16    0.20
   4 -10   0    0.03    0.26
  -4  10   0    0.19    0.09
   4 -10   0    0.25    0.39
   4 -10   0    0.36    0.20
   4 -10   0    0.37    0.18
  -4  10   0    0.58    0.19
   4  10   0    0.44    0.21
   5  10   0   95.02    4.16
  -5  10   0   93.55    4.22
   5 -10   0   93.90    4.38
   5 -10   0   89.67    4.77
  -5  10   0   88.48    4.34
  -5  10   0   91.25    4.25
  -5  10   0   95.44    4.63
  -5  10   0   97.85    4.46
  -5  10   0   86.80    5.02
  -5  10   0   92.23    4.19
  -5  10   0   94.46    4.30
   5  10   0   97.11    4.30
  -5  10   0   90.00    4.30
   5 -10   0   89.78    4.10
   5 -10   0   92.58    4.53
  -5 -10   0   88.41    4.17
   5 -10   0   91.11    4.31
  -5  10   0   94.43    4.14
   5 -10   0   93.87    4.42
  -5  10   0   93.82    4.36
   5  10   0   94.45    4.21
   5  10   0   92.05    4.31
   5 -10   0   97.32    4.24
   5 -10   0   96.58    4.43
   6 -10   0    5.13    0.53
  -6  10   0    5.38    0.54
  -6  10   0    5.99    0.40
  -6  10   0    5.45    0.34
   6  10   0    5.43    0.38
  -6  10   0    5.41    0.68
  -6  10   0    5.55    0.71
   6  10   0    5.36    0.47
   6  10   0    4.94    0.44
  -6  10   0    5.64    0.56
   6  10   0    5.44    0.45
  -6  10   0    5.54    0.42
  -6  10   0    5.26    0.63
  -6  10   0    5.30    0.48
  -6  10   0    4.12    0.95
   6  10   0    5.60    0.34
  -6  10   0    4.62    0.73
   6 -10   0    5.82    0.40
  -6  10   0    4.89    0.44
  -6  10   0    6.34    0.71
   6 -10   0    5.34    0.67
   7  10   0    1.10    0.21
   7  10   0    1.21    0.23
  -7  10   0    1.24    0.25
  -7  10   0    1.01    0.25
   7 -10   0    1.39    0.54
  -7  10   0    1.34    0.52
   7  10   0    1.32    0.27
   7  10   0    1.38    0.16
  -7  10   0    0.79    0.22
   7 -10   0    1.17    0.73
  -7  10   0    1.08    0.14
   7  10   0    1.38    0.19
  -7  10   0    1.42    0.30
   7 -10   0    1.48    0.31
  -7  10   0    1.31    0.31
   7 -10   0    1.75    0.50
  -7  10   0    1.44    0.23
   7 -10   0    0.87    0.24
  -7  10   0    1.11    0.23
   8 -10   0    0.22    0.28
  -8  10   0    0.12    0.19
   8 -10   0   -0.22    0.36
   8 -10   0    0.12    0.18
  -8  10   0   -0.05    0.13
  -8  10   0    0.06    0.23
   8 -10   0    0.52    0.89
   8 -10   0    0.13    0.24
  -8  10   0    0.09    0.30
   8  10   0   -0.08    0.17
   8  10   0   -0.06    0.21
  -8  10   0    0.02    0.11
   8  10   0    0.00    0.14
   9 -10   0    1.84    0.25
  -9  10   0    2.28    0.30
  -9  10   0    2.58    0.24
   9  10   0    2.00    0.18
   9 -10   0    2.03    0.34
   9  10   0    2.45    0.23
   0 -11   0   -0.12    0.10
   0  11   0   -0.07    0.08
   0 -11   0   -0.09    0.10
   0 -11   0   -0.18    0.16
   0 -11   0   -0.08    0.17
   0 -11   0    0.10    0.15
   0  11   0    0.04    0.09
   0  11   0    0.01    0.09
   0 -11   0   -0.01    0.25
   0  11   0    0.00    0.07
   0 -11   0    0.04    0.12
   0  11   0    0.38    0.35
   0 -11   0    0.11    0.28
   0 -11   0    0.01    0.18
   0 -11   0    0.16    0.14
  -1 -11   0    2.40    0.28
   1 -11   0    2.12    0.27
  -1 -11   0    1.79    0.32
   1 -11   0    1.80    0.34
   1 -11   0    2.57    0.53
  -1 -11   0    2.13    0.48
  -1 -11   0    2.27    0.28
  -1  11   0    2.05    0.25
  -1  11   0    1.90    0.20
   1 -11   0    2.60    0.33
  -1  11   0    2.25    0.21
  -1 -11   0    1.99    0.28
   1  11   0    2.45    0.19
   1  11   0    2.26    0.44
  -1 -11   0    2.56    0.47
  -1  11   0    2.23    0.19
   1 -11   0    1.73    0.30
  -1  11   0    2.13    0.56
  -1 -11   0    2.13    0.28
   1 -11   0    1.77    0.22
   1  11   0    2.04    0.21
  -1  11   0    2.17    0.22
  -1 -11   0    2.42    0.38
   1 -11   0    2.22    0.47
   1  11   0    1.67    0.20
   1 -11   0    2.53    0.42
   1 -11   0    1.97    0.30
   1 -11   0    2.03    0.30
   1  11   0    2.04    0.20
  -2  11   0  139.06    7.07
  -2  11   0  137.05    6.41
   2 -11   0  145.77    6.44
  -2  11   0  139.33    6.38
   2 -11   0  146.48    6.49
  -2  11   0  151.31    6.39
   2 -11   0  129.35    6.59
  -2  11   0  137.41    6.48
  -2 -11   0  145.22    6.44
  -2  11   0  153.58    6.41
   2 -11   0  149.88    6.81
   2 -11   0  152.06    6.53
   2 -11   0  140.47    6.99
   2 -11   0  149.59    6.40
   2 -11   0  147.05    6.59
  -2 -11   0  144.39    6.69
   2 -11   0  147.08    6.77
   2  11   0  143.69    6.37
  -2 -11   0  148.73    6.51
   2  11   0  147.47    6.32
  -2 -11   0  146.31    6.43
   2 -11   0  145.29    6.69
   2 -11   0  146.33    6.49
   2  11   0  140.46    6.49
   2  11   0  139.47    6.40
  -2  11   0  142.16    6.47
   2  11   0  130.56    6.48
   2 -11   0  149.06    6.62
  -2  11   0  136.35    6.44
   2  11   0  136.64    6.37
  -2 -11   0  147.12    6.46
   3 -11   0   63.57    3.25
  -3 -11   0   61.49    2.91
  -3 -11   0   59.74    3.14
   3 -11   0   64.11    3.20
   3  11   0   60.20    2.98
   3 -11   0   63.02    3.07
  -3  11   0   61.21    2.96
   3  11   0   62.90    2.89
   3  11   0   61.63    2.86
  -3  11   0   70.95    2.95
   3 -11   0   61.31    3.08
  -3  11   0   58.01    3.57
  -3  11   0   65.80    3.07
   3 -11   0   60.64    3.09
  -3  11   0   65.16    3.26
  -3  11   0   65.49    3.15
   3 -11   0   65.65    2.91
   3 -11   0   60.50    3.45
  -3  11   0   59.53    3.09
  -3  11   0   68.94    3.09
   3 -11   0   61.81    3.01
   3 -11   0   65.38    3.12
   3 -11   0   64.86    3.06
   3 -11   0   64.15    3.25
   3  11   0   63.51    3.08
  -3 -11   0   66.54    2.94
   3 -11   0   65.00    2.87
   3 -11   0   63.82    2.97
  -3  11   0   59.61    2.89
  -3  11   0   61.09    2.87
  -3  11   0   62.58    2.98
  -4  11   0    0.05    0.18
  -4  11   0    0.46    0.27
   4 -11   0   -0.21    0.30
  -4  11   0    0.35    0.29
   4 -11   0    0.14    0.15
  -4  11   0    0.11    0.08
  -4  11   0    0.11    0.13
   4 -11   0   -0.06    0.24
   4  11   0    0.32    0.16
  -4  11   0    0.27    0.26
   4 -11   0    0.13    0.12
  -4  11   0    0.34    0.51
  -4  11   0    0.25    0.15
   4  11   0    0.30    0.16
   4 -11   0    0.30    0.21
   4 -11   0    0.08    0.27
   4  11   0    0.25    0.13
  -4  11   0    0.15    0.20
   4 -11   0    0.33    0.15
   4  11   0    0.34    0.11
  -4 -11   0    0.21    0.14
  -4  11   0    0.26    0.16
   4 -11   0    0.31    0.33
   4 -11   0   -0.02    0.27
   4 -11   0    0.14    0.19
  -4 -11   0    0.21    0.15
  -4  11   0   -0.05    0.23
  -5  11   0   26.43    1.61
   5 -11   0   24.19    1.55
   5  11   0   23.54    1.32
  -5  11   0   21.94    1.96
  -5  11   0   26.70    1.49
  -5  11   0   25.43    1.37
  -5  11   0   25.34    1.26
   5 -11   0   24.33    1.46
   5 -11   0   24.79    1.28
  -5  11   0   25.45    1.34
   5  11   0   25.36    1.24
   5 -11   0   24.45    1.36
   5  11   0   25.01    1.32
  -5  11   0   24.10    1.50
  -5  11   0   24.54    1.63
   5 -11   0   24.49    1.14
  -5  11   0   23.94    1.37
  -5  11   0   25.47    1.16
   5  11   0   26.22    1.19
   5 -11   0   24.52    1.43
   5 -11   0   26.61    1.34
  -5  11   0   24.18    1.33
  -5 -11   0   28.43    1.26
  -6  11   0    0.08    0.14
   6 -11   0   -0.12    0.15
   6 -11   0    0.11    0.42
  -6  11   0    0.29    0.35
  -6  11   0    0.11    0.09
   6 -11   0    0.02    0.23
  -6  11   0   -0.03    0.14
   6  11   0   -0.06    0.12
  -6  11   0    0.42    0.39
  -6  11   0    0.06    0.32
   6 -11   0    0.02    0.17
  -6  11   0   -0.37    0.62
   6 -11   0   -0.02    0.27
   6  11   0    0.04    0.13
  -6  11   0    0.10    0.14
  -6  11   0   -0.03    0.38
   6  11   0    0.05    0.09
  -6  11   0   -0.01    0.20
   6  11   0    0.00    0.11
   6 -11   0    0.92    0.94
  -6  11   0    0.02    0.12
  -7  11   0    1.72    0.27
   7  11   0    1.88    0.39
   7 -11   0    2.34    0.80
   7  11   0    1.48    0.16
   7  11   0    1.38    0.19
  -7  11   0    1.57    0.32
   7  11   0    1.68    0.26
   7 -11   0    0.85    0.29
   7 -11   0    0.47    0.75
  -7  11   0    1.62    0.32
  -7  11   0    0.95    0.28
  -7  11   0    1.78    0.55
  -7  11   0    1.32    0.23
  -7  11   0    1.25    0.14
   7 -11   0    0.87    0.32
   7 -11   0    1.64    0.31
  -8  11   0    3.28    0.44
  -8  11   0    2.80    0.25
   8  11   0    3.29    0.28
   8  11   0    3.38    0.50
   8 -11   0    2.01    0.56
   8  11   0    3.12    0.26
  -8  11   0    2.91    0.42
  -9  11   0    5.24    0.46
   9 -11   0    6.07    0.54
   9 -11   0    4.72    0.44
   0  12   0    2.24    0.21
   0  12   0    1.82    0.21
   0 -12   0    2.24    0.32
   0 -12   0    1.68    0.23
   0 -12   0    1.63    0.34
   0 -12   0    2.26    0.39
   0 -12   0    2.94    0.55
   0 -12   0    1.46    0.29
   0 -12   0    2.04    0.29
   0 -12   0    1.85    0.28
   0 -12   0    1.80    0.30
   0  12   0    2.15    0.55
   0 -12   0    2.08    0.53
  -1 -12   0    0.28    0.34
   1 -12   0    0.44    0.23
  -1 -12   0    0.42    0.18
   1 -12   0    0.12    0.16
  -1  12   0    0.03    0.36
   1  12   0    0.33    0.12
  -1 -12   0    0.22    0.15
  -1 -12   0    0.46    0.29
   1 -12   0    0.14    0.16
   1  12   0    0.22    0.11
  -1  12   0    0.43    0.13
   1 -12   0    0.51    0.41
  -1  12   0    0.21    0.12
  -1 -12   0    0.36    0.25
  -1 -12   0    0.25    0.32
   1  12   0    0.32    0.29
  -1  12   0    0.31    0.11
   1 -12   0    0.55    0.16
  -1  12   0    0.43    0.21
   1 -12   0    0.44    0.35
   1  12   0    0.27    0.08
  -1 -12   0    0.22    0.13
   1 -12   0    0.30    0.17
  -1 -12   0    0.17    0.17
   1 -12   0    0.20    0.20
   1 -12   0    0.12    0.25
   1 -12   0    0.20    0.16
  -2 -12   0    2.61    0.32
   2 -12   0    2.25    0.32
  -2 -12   0    3.21    0.56
   2  12   0    2.64    0.25
   2 -12   0    2.49    0.51
   2 -12   0    2.37    0.53
   2  12   0    2.60    0.22
   2 -12   0    2.54    0.43
  -2  12   0    2.73    0.27
  -2  12   0    2.49    0.29
   2  12   0    2.44    0.32
   2 -12   0    2.21    0.38
   2  12   0    2.64    0.28
   2 -12   0    2.56    0.26
  -2  12   0    2.48    0.69
   2 -12   0    2.57    0.42
   2 -12   0    2.25    0.29
   2 -12   0    2.42    0.39
  -2  12   0    1.89    0.23
  -2 -12   0    2.15    0.28
  -2  12   0    2.60    0.28
  -2  12   0    2.25    0.38
   2 -12   0    2.22    0.32
  -2  12   0    2.69    0.27
  -3 -12   0   41.14    1.97
  -3  12   0   36.56    2.57
   3 -12   0   39.47    2.10
   3 -12   0   43.08    2.10
   3 -12   0   42.32    1.91
  -3  12   0   40.08    1.89
   3 -12   0   38.13    2.24
   3 -12   0   36.99    2.08
  -3  12   0   40.34    1.95
  -3  12   0   40.09    1.97
   3  12   0   39.95    1.85
   3 -12   0   39.16    1.97
   3  12   0   40.32    2.00
  -3  12   0   38.78    1.87
   3 -12   0   40.66    1.86
   3 -12   0   41.62    2.22
   3  12   0   39.97    1.88
   3  12   0   37.65    1.96
  -3  12   0   39.89    1.99
   3 -12   0   41.02    1.97
  -3 -12   0   41.54    1.95
  -3 -12   0   38.08    2.20
   3 -12   0   41.85    2.28
  -3  12   0   40.87    2.15
   4 -12   0    3.74    0.37
   4  12   0    3.17    0.28
  -4  12   0    3.00    0.57
  -4  12   0    3.36    0.36
  -4  12   0    3.20    0.36
  -4  12   0    3.92    0.91
   4 -12   0    2.79    0.48
   4 -12   0    3.42    0.55
  -4 -12   0    3.52    0.32
   4  12   0    3.30    0.37
   4 -12   0    2.91    0.52
  -4  12   0    3.66    0.47
  -4  12   0    3.00    0.49
  -4  12   0    3.03    0.36
   4 -12   0    2.80    0.42
  -4 -12   0    3.35    0.34
   4 -12   0    2.97    0.28
   4  12   0    3.36    0.26
  -4  12   0    2.70    0.40
  -4  12   0    4.01    0.33
   4 -12   0    3.94    0.46
  -4  12   0    3.44    0.57
   4 -12   0    3.01    0.33
  -4  12   0    3.37    0.39
   4 -12   0    3.29    0.27
   4  12   0    3.22    0.35
   5 -12   0    1.35    0.28
   5 -12   0    1.09    0.69
  -5  12   0    1.61    0.58
  -5  12   0    1.39    0.38
  -5  12   0    2.05    0.42
  -5  12   0    1.30    0.22
  -5 -12   0    1.64    0.23
   5  12   0    1.52    0.25
  -5  12   0    1.99    0.64
   5 -12   0    0.88    0.38
   5 -12   0    0.80    0.33
  -5  12   0    1.20    0.28
   5  12   0    1.46    0.25
  -5  12   0    0.62    0.74
  -6  12   0    0.49    0.17
   6  12   0    0.31    0.10
   6  12   0    0.54    0.17
  -6  12   0    0.58    0.42
   6 -12   0    0.28    0.58
  -6  12   0    0.24    0.22
   6  12   0    0.43    0.13
   6 -12   0    0.31    0.20
   6 -12   0    0.78    0.83
   6 -12   0    0.27    0.33
  -6  12   0    0.48    0.18
   6 -12   0    0.44    0.28
  -6  12   0   -0.75    0.90
   6 -12   0    0.44    0.21
  -6  12   0    0.06    0.16
  -6  12   0    0.12    0.15
   7 -12   0   -0.28    0.53
  -7  12   0    0.13    0.17
  -7  12   0    0.30    0.26
   7  12   0    0.20    0.13
   7 -12   0    0.16    0.30
   7 -12   0    0.13    0.20
   7 -12   0    0.69    0.95
   7  12   0    0.22    0.15
   7 -12   0    0.15    0.31
  -7  12   0    0.21    0.16
  -7  12   0    0.31    0.20
   8  12   0   -0.21    0.10
   8 -12   0    0.19    0.48
   8 -12   0    0.15    0.28
  -8  12   0    0.13    0.19
   8 -12   0    0.03    0.26
   8  12   0    0.22    0.14
   0  13   0    0.03    0.09
   0 -13   0   -0.10    0.22
   0  13   0    0.00    0.11
   0  13   0    0.08    0.11
   0  13   0   -0.04    0.08
   0 -13   0   -0.09    0.12
   0 -13   0    0.06    0.32
   0 -13   0    0.05    0.22
   0 -13   0    0.19    0.17
   0 -13   0    0.01    0.18
   0 -13   0    0.02    0.41
   0  13   0   -0.14    0.28
   0 -13   0    0.04    0.37
   1  13   0    0.80    0.11
   1  13   0    0.63    0.14
  -1 -13   0    0.58    0.32
  -1  13   0    0.64    0.15
  -1 -13   0    0.61    0.23
   1  13   0    0.58    0.15
   1 -13   0    0.46    0.23
  -1 -13   0    1.13    0.40
   1 -13   0    0.60    0.21
  -1  13   0    0.54    0.16
   1 -13   0    0.58    0.41
   1  13   0    0.55    0.13
   1 -13   0    0.59    0.16
  -1 -13   0    0.62    0.17
   1 -13   0    0.73    0.23
  -1 -13   0    0.63    0.40
   1 -13   0    0.53    0.31
   1 -13   0    0.65    0.28
   1  13   0    0.65    0.30
   1 -13   0    1.30    0.44
  -1  13   0    0.49    0.12
  -1  13   0    0.53    0.42
  -1 -13   0    0.57    0.19
  -1  13   0    0.54    0.15
   1 -13   0    0.63    0.20
   1 -13   0    0.63    0.24
  -2 -13   0    0.02    0.36
  -2  13   0    0.22    0.12
   2  13   0    0.08    0.10
  -2 -13   0    0.10    0.18
  -2 -13   0    0.08    0.14
   2 -13   0    0.06    0.34
  -2  13   0    0.26    0.14
   2 -13   0    0.00    0.13
  -2  13   0    0.14    0.11
   2 -13   0   -0.01    0.33
   2  13   0    0.18    0.11
   2 -13   0    0.24    0.17
   2 -13   0    0.00    0.29
  -2  13   0    0.07    0.43
   2  13   0    0.18    0.15
  -2 -13   0    0.01    0.30
   2  13   0    0.16    0.16
  -2 -13   0    0.19    0.16
  -2  13   0    0.25    0.14
   2 -13   0    0.33    0.24
   2 -13   0    0.48    0.20
   2 -13   0    0.26    0.21
   2  13   0    0.24    0.07
   3 -13   0    4.18    0.33
  -3  13   0    4.26    0.39
   3 -13   0    3.83    0.43
   3 -13   0    4.04    0.36
   3  13   0    3.90    0.39
   3 -13   0    2.85    0.55
  -3 -13   0    3.80    0.36
   3  13   0    4.32    0.29
  -3  13   0    4.19    0.34
  -3  13   0    4.04    0.38
  -3  13   0    3.04    0.80
   3 -13   0    3.22    0.84
   3 -13   0    4.13    0.49
  -3  13   0    3.97    0.37
   3 -13   0    4.73    0.60
   3 -13   0    4.38    0.49
  -3 -13   0    2.79    0.56
  -3 -13   0    4.35    0.37
  -3  13   0    4.41    0.33
   3  13   0    4.54    0.41
   3 -13   0    4.07    0.62
   3  13   0    4.04    0.32
   3 -13   0    3.78    0.64
  -4  13   0    4.57    1.08
   4 -13   0    4.21    0.62
  -4  13   0    3.89    0.47
   4 -13   0    4.99    0.38
  -4  13   0    4.86    0.45
   4 -13   0    5.06    0.52
   4 -13   0    4.08    0.59
   4 -13   0    5.65    1.49
   4  13   0    4.65    0.61
  -4 -13   0    4.31    0.40
   4  13   0    4.91    0.38
   4 -13   0    4.15    0.61
   4 -13   0    4.55    0.33
  -4 -13   0    5.19    0.39
   5 -13   0    7.42    0.71
   5 -13   0    7.77    0.82
  -5  13   0    9.90    0.62
  -5  13   0    7.72    0.54
   5 -13   0   10.43    0.74
   5  13   0    9.03    0.49
  -5 -13   0    8.69    0.55
  -5  13   0    9.11    0.59
  -5 -13   0    9.16    0.56
  -5  13   0    7.27    1.51
   5  13   0    9.30    0.60
   5 -13   0    8.88    1.49
  -5  13   0    7.82    0.76
   5 -13   0    7.97    0.62
   5  13   0    8.96    0.52
   6 -13   0    0.16    0.32
   6 -13   0    0.04    0.64
  -6  13   0    0.08    0.18
   6 -13   0   -0.61    1.04
  -6  13   0    0.19    0.18
  -6  13   0   -0.34    0.33
   6  13   0    0.10    0.14
   6 -13   0    0.10    0.22
  -6  13   0    0.13    0.16
   6  13   0    0.18    0.13
   6 -13   0   -0.04    0.38
   6 -13   0    0.05    0.21
   6  13   0    0.18    0.11
   7 -13   0    2.06    0.90
  -7  13   0    2.44    0.37
   7  13   0    2.92    0.27
  -7  13   0    3.16    0.37
   7  13   0    2.40    0.23
   7  13   0    2.14    0.30
   7 -13   0    2.06    0.43
   8 -13   0    3.16    0.32
   8 -13   0    3.50    0.49
  -8  13   0    4.54    0.50
   0  14   0   12.23    1.03
   0 -14   0   11.54    0.90
   0 -14   0   11.16    0.89
   0  14   0   11.10    0.62
   0 -14   0   12.06    0.66
   0  14   0   12.71    0.60
   0 -14   0   11.86    1.17
   0 -14   0   10.42    0.99
   0  14   0   10.69    0.65
   0  14   0   10.57    0.62
   0 -14   0   12.08    0.71
  -1  14   0    6.04    0.41
   1  14   0    7.31    0.42
   1 -14   0    5.89    0.56
   1  14   0    7.21    0.43
   1 -14   0    7.19    0.50
   1 -14   0    6.27    0.77
   1  14   0    7.21    0.43
   1 -14   0    6.00    0.79
  -1  14   0    7.00    0.43
  -1 -14   0    6.80    0.50
   1  14   0    6.08    0.35
  -1  14   0    4.92    0.84
   1 -14   0    6.52    0.45
  -1 -14   0    6.58    0.46
   1 -14   0    6.85    0.68
   1 -14   0    6.39    0.55
  -1 -14   0    5.09    0.86
  -1  14   0    7.46    0.48
  -1 -14   0    5.53    0.73
  -1  14   0    7.25    0.44
  -1 -14   0    6.52    0.54
   2  14   0   11.84    0.61
   2 -14   0   11.03    0.83
  -2 -14   0   10.53    1.37
  -2 -14   0   11.74    0.74
  -2  14   0   10.87    0.64
  -2  14   0   11.04    1.25
   2 -14   0   11.84    0.75
  -2 -14   0   12.35    0.70
   2  14   0   11.00    0.75
   2 -14   0   11.68    1.04
  -2 -14   0   10.20    0.96
   2 -14   0   12.10    0.69
   2  14   0   11.38    0.63
   2 -14   0   10.88    0.87
   2 -14   0   11.24    0.97
   2 -14   0   11.93    0.64
   2 -14   0   11.40    1.12
  -2  14   0   10.97    0.69
   3 -14   0    0.12    0.24
   3 -14   0   -0.04    0.14
   3 -14   0   -0.09    0.22
   3 -14   0    0.32    0.36
   3 -14   0   -0.04    0.34
   3  14   0    0.20    0.15
   3  14   0    0.16    0.11
   3 -14   0    0.07    0.18
  -3  14   0   -0.04    0.10
  -3 -14   0    0.01    0.16
   3 -14   0    0.04    0.18
   3 -14   0    0.04    0.12
  -3  14   0    0.14    0.13
  -3 -14   0    0.10    0.16
   3  14   0    0.28    0.11
  -3  14   0    0.02    0.12
   3 -14   0   -0.12    0.29
  -3 -14   0    0.16    0.14
  -4  14   0    3.37    0.33
   4 -14   0    4.64    1.17
   4  14   0    3.70    0.27
   4 -14   0    3.90    0.49
   4 -14   0    3.64    0.54
   4 -14   0    2.34    0.36
   4  14   0    3.83    0.36
   4 -14   0    3.46    0.29
   4 -14   0    3.81    0.27
  -4 -14   0    3.98    0.39
   4 -14   0    2.87    0.53
  -4 -14   0    3.69    0.35
   4  14   0    3.44    0.29
  -4  14   0    3.50    0.35
  -4  14   0    3.91    0.32
  -4  14   0    2.93    1.03
   4 -14   0    3.48    0.62
   4 -14   0    3.28    0.52
  -5 -14   0    3.79    0.34
  -5  14   0    4.38    0.38
   5  14   0    4.35    0.39
  -5 -14   0    4.22    0.39
   5 -14   0    3.82    0.63
  -5  14   0    1.94    2.09
  -5  14   0    3.58    0.39
   5 -14   0    4.93    0.57
   5  14   0    4.46    0.33
   5 -14   0    3.71    0.63
   5 -14   0    4.58    0.55
  -5  14   0    4.61    0.41
   5  14   0    4.57    0.30
  -7  14   0    1.19    0.27
   7 -14   0    0.71    0.37
  -7  14   0    1.04    0.23
   7 -14   0   -0.23    0.60
   7 -14   0    1.45    0.36
  -7  14   0    0.88    0.26
   7  14   0    1.04    0.15
   0  15   0    0.32    0.38
   0  15   0    0.10    0.11
   0 -15   0   -0.03    0.13
   0 -15   0    0.05    0.33
   0 -15   0    0.33    0.39
   0  15   0    0.00    0.07
   0 -15   0   -0.06    0.16
   0  15   0    0.05    0.11
   0  15   0   -0.01    0.08
   0 -15   0   -0.11    0.19
  -1 -15   0    0.11    0.14
   1 -15   0    0.05    0.19
   1 -15   0    0.11    0.17
   1 -15   0    0.29    0.35
  -1  15   0    0.09    0.13
   1 -15   0    0.25    0.24
   1 -15   0    0.00    0.35
  -1  15   0    0.17    0.09
  -1  15   0    0.11    0.10
   1 -15   0    0.03    0.13
  -1 -15   0    0.23    0.34
  -1  15   0   -0.79    0.53
  -1 -15   0   -0.12    0.19
   1 -15   0   -0.04    0.45
  -1 -15   0   -0.01    0.40
   1  15   0    0.02    0.11
  -1  15   0    0.01    0.11
  -1 -15   0    0.12    0.16
   1  15   0    0.09    0.07
   1  15   0    0.15    0.11
   2 -15   0    0.36    0.38
   2  15   0    0.32    0.12
   2 -15   0    0.61    0.15
   2 -15   0    0.32    0.21
   2 -15   0    0.52    0.29
  -2  15   0    0.39    0.11
  -2 -15   0    0.70    0.20
   2 -15   0    0.53    0.17
  -2 -15   0    0.69    0.18
   2  15   0    0.41    0.13
  -2 -15   0    0.25    0.46
  -2  15   0    0.22    0.68
   2 -15   0    0.20    0.39
  -2  15   0    0.53    0.15
   2  15   0    0.42    0.17
  -2  15   0    0.59    0.15
  -2 -15   0    0.50    0.40
  -2 -15   0    0.55    0.24
   2 -15   0    0.60    0.40
  -3 -15   0    9.77    0.60
  -3 -15   0    8.92    0.64
  -3 -15   0    9.96    0.59
   3 -15   0    9.45    0.53
   3  15   0    9.80    0.63
   3  15   0    9.32    0.52
  -3  15   0   10.19    0.61
   3  15   0   10.32    0.55
   3 -15   0    9.51    0.55
   3 -15   0    8.83    0.85
   3 -15   0    8.88    0.88
   3 -15   0    9.08    0.87
   3 -15   0   10.12    0.73
   3 -15   0    8.13    0.60
  -3  15   0    7.75    1.24
  -3  15   0    9.79    0.55
  -4  15   0   -0.01    0.13
   4  15   0    0.01    0.12
  -4 -15   0    0.25    0.18
   4  15   0    0.12    0.16
   4 -15   0    0.12    0.27
  -4  15   0    2.07    1.42
   4 -15   0    0.82    0.45
  -4 -15   0    0.03    0.18
   4 -15   0    0.18    0.35
   4  15   0   -0.08    0.10
  -4  15   0    0.03    0.14
   4 -15   0    0.48    0.52
   4 -15   0    0.14    0.23
   4 -15   0    0.18    0.25
  -4 -15   0    0.05    0.15
   5 -15   0    2.58    0.58
   5  15   0    2.60    0.23
  -5 -15   0    2.55    0.37
  -5  15   0    2.32    0.28
  -5 -15   0    2.47    0.26
   5 -15   0    1.81    0.64
   5  15   0    2.53    0.30
  -5  15   0    2.60    0.37
   6 -15   0    1.21    0.47
  -6  15   0    0.25    0.16
   6 -15   0   -0.08    0.36
   6  15   0    0.17    0.13
   6  15   0    0.22    0.18
  -6  15   0    0.03    0.20
  -7  15   0    4.37    0.39
   0 -16   0    1.37    0.24
   0  16   0    1.43    0.13
   0  16   0    1.33    0.19
   0 -16   0    1.46    0.27
   0  16   0    1.28    0.17
   0 -16   0    1.49    0.45
   0 -16   0    1.45    0.69
   0 -16   0    1.57    0.21
   0  16   0    1.32    0.19
  -1  16   0    0.09    0.45
  -1  16   0    0.05    0.09
  -1 -16   0    0.00    0.15
   1 -16   0    0.09    0.32
   1  16   0   -0.02    0.12
  -1 -16   0   -0.31    0.39
  -1 -16   0   -0.06    0.18
  -1 -16   0   -0.13    0.16
  -1  16   0   -0.11    0.13
   1 -16   0   -0.19    0.29
   1  16   0    0.06    0.12
   1 -16   0    0.00    0.47
   1  16   0    0.13    0.15
   1 -16   0   -0.03    0.16
  -1  16   0    0.01    0.09
  -1 -16   0    0.07    0.69
   1 -16   0   -0.01    0.14
   2 -16   0    0.54    0.35
  -2 -16   0    0.99    0.21
   2  16   0    0.61    0.19
   2 -16   0    0.65    0.21
  -2  16   0    0.69    0.14
  -2 -16   0    0.59    0.21
  -2  16   0    0.49    0.15
  -2  16   0    0.59    0.82
   2  16   0    0.52    0.13
   2 -16   0    0.70    0.16
   2  16   0    0.93    0.17
   2 -16   0    0.76    0.46
   2 -16   0    0.67    0.44
  -2 -16   0    1.30    0.87
   2 -16   0    0.62    0.18
  -2 -16   0    0.77    0.26
   3 -16   0    9.42    0.51
   3 -16   0    6.97    0.78
  -3  16   0    7.87    0.50
   3 -16   0    6.06    0.88
   3  16   0    8.29    0.47
  -3 -16   0    9.03    0.57
  -3  16   0    8.76    0.53
   3  16   0    8.66    0.58
  -3 -16   0    8.75    0.54
  -3 -16   0    7.44    0.56
  -3  16   0    6.52    1.07
   3  16   0    9.12    0.50
   3 -16   0    7.83    0.89
   4  16   0    0.37    0.17
   4 -16   0   -0.33    0.55
   4  16   0    0.46    0.15
   4  16   0    0.37    0.12
  -4  16   0    0.49    0.17
  -4 -16   0    0.40    0.23
  -4  16   0    0.35    0.17
   4 -16   0    0.29    0.83
   5  16   0    0.34    0.18
   5 -16   0    0.55    0.41
   5 -16   0    0.66    0.54
   5  16   0    0.24    0.24
  -5  16   0    0.48    0.17
  -5  16   0    0.23    0.14
   5  16   0    0.25    0.11
  -6  16   0    1.22    0.17
   6 -16   0    0.58    0.34
  -6  16   0    1.39    0.22
   6  16   0    1.14    0.13
   0  17   0    0.27    0.18
   0 -17   0    0.10    0.20
   0 -17   0   -0.04    0.18
   0 -17   0   -0.12    0.62
   0  17   0    0.01    0.07
   0  17   0    0.11    0.22
  -1 -17   0    0.08    0.19
  -1  17   0    0.18    0.11
   1  17   0    0.04    0.15
   1 -17   0    0.01    0.17
  -1  17   0    0.02    0.08
   1 -17   0    0.09    0.19
  -1  17   0    0.08    0.21
   1  17   0   -0.10    0.27
   1 -17   0    0.32    0.52
  -1 -17   0    0.48    0.19
  -1 -17   0    0.16    0.20
   2  17   0    0.84    0.21
  -2 -17   0    0.89    0.21
   2 -17   0    0.71    0.42
   2  17   0    1.05    0.18
   2 -17   0    0.47    0.74
   2 -17   0    0.67    0.17
   2  17   0    0.43    0.14
  -2  17   0    0.76    0.15
  -2 -17   0    1.29    1.10
  -2 -17   0    0.48    0.23
  -2 -17   0    0.60    0.21
   3 -17   0    2.64    0.27
  -3  17   0    2.81    0.28
  -3 -17   0    2.94    0.28
  -3 -17   0    3.09    0.33
   3 -17   0    3.30    0.74
   3  17   0    2.99    0.34
   3  17   0    2.98    0.29
  -3  17   0    3.17    0.30
  -3 -17   0    2.44    0.38
   3  17   0    2.94    0.27
   4  17   0    0.09    0.11
  -4 -17   0    0.22    0.16
   4  17   0    0.17    0.15
  -4  17   0    0.03    0.12
  -4  17   0    0.15    0.11
   4  17   0    0.08    0.13
  -5  17   0    5.51    0.35
   5  17   0    6.23    0.34
  -5  17   0    6.16    0.37
   0 -18   0    2.13    0.85
   0  18   0    3.70    0.33
   0  18   0    3.30    0.37
   0 -18   0    3.58    0.32
   0 -18   0    3.58    0.32
  -1  18   0    8.75    0.56
   1  18   0    8.46    0.55
   1  18   0    8.00    0.58
  -1 -18   0    7.98    0.50
   1 -18   0    8.19    0.46
   1 -18   0    7.90    0.47
  -1 -18   0    8.03    0.50
   2 -18   0    2.22    0.24
  -2 -18   0    2.48    0.34
  -2  18   0    2.13    0.32
  -2 -18   0    2.18    0.23
  -2  18   0    2.22    0.22
   2  18   0    2.05    0.28
   2  18   0    2.04    0.22
   3  18   0    4.11    0.30
  -3  18   0    4.04    0.26
   3  18   0    3.99    0.31
  -3  18   0    4.44    0.46
  -3 -18   0    4.11    0.30
   0  19   0    0.00    0.12
   0 -19   0    0.03    0.09
   0   0  -1   -0.02    0.01
   0   0  -1    0.02    0.02
   0   0   1   -0.02    0.01
   0   0  -1    0.03    0.03
   0   0   1   -0.01    0.02
   0   0   1   -0.02    0.01
   0   0   1   -0.04    0.02
  -1   0   1   36.87    1.64
   2   0   1  618.53   28.02
   2   0   1  594.35   26.82
   2   0  -1  608.56   26.83
  -3   0   1   71.37    3.09
  -3   0  -1   60.69    2.97
   3   0  -1   70.42    3.01
  -3   0   1   61.26    2.98
  -3   0  -1   67.00    2.95
  -4   0  -1    2.73    0.16
  -4   0  -1    2.04    0.29
  -4   0   1    2.32    0.30
  -4   0   1    2.64    0.36
  -4   0  -1    2.90    0.22
  -4   0   1    2.77    0.21
   4   0   1    3.05    0.31
  -5   0  -1    0.82    0.28
  -5   0   1    0.71    0.09
  -5   0  -1    0.54    0.13
   5   0   1    0.42    0.17
  -5   0   1    1.05    0.30
  -5   0  -1    0.52    0.19
  -5   0   1    0.64    0.23
   5   0   1    0.38    0.13
   5   0  -1    0.44    0.17
  -5   0   1    0.86    0.39
  -5   0   1    0.53    0.13
  -5   0  -1    0.62    0.09
  -6   0  -1   87.45    3.90
   6   0   1   88.37    4.00
  -6   0   1   77.73    3.78
  -6   0  -1   78.13    4.25
   6   0  -1   84.21    4.08
   6   0  -1   93.81    3.95
   6   0  -1   78.48    3.94
  -6   0   1   85.91    3.80
   6   0   1   90.06    3.82
   6   0  -1   94.09    3.85
  -6   0  -1   76.21    3.78
   6   0  -1   87.75    3.83
  -6   0   1   77.51    4.24
   6   0   1   94.28    3.85
   6   0  -1   82.09    4.07
  -6   0   1   86.41    3.90
  -6   0   1   79.86    4.16
  -6   0  -1   84.76    3.81
   6   0   1   92.31    3.94
  -6   0  -1   80.55    4.08
   7   0   1   14.11    0.76
   7   0   1   15.22    1.01
   7   0  -1   16.35    1.01
  -7   0   1   14.75    0.74
  -7   0  -1   12.73    0.84
   7   0   1   12.77    0.88
  -7   0   1   14.62    0.72
   7   0   1   15.98    0.91
   7   0  -1   14.86    0.88
  -7   0   1   16.79    1.25
  -7   0  -1   14.72    0.73
   7   0  -1   14.17    0.91
  -7   0  -1   16.79    1.27
  -7   0  -1   14.30    0.75
  -7   0   1   12.66    0.83
   8   0  -1    0.32    0.19
   8   0  -1    0.18    0.24
   8   0  -1    0.21    0.11
   8   0  -1    0.28    0.23
  -8   0  -1    0.19    0.10
  -8   0  -1    0.30    0.30
   8   0   1    0.08    0.25
   8   0   1    0.13    0.19
  -8   0   1    0.58    0.31
  -8   0   1    0.09    0.26
   8   0   1    0.37    0.12
  -8   0   1    0.35    0.14
   8   0   1    0.10    0.19
  -8   0   1    0.24    0.10
  -8   0  -1    0.64    0.35
  -8   0   1    0.29    0.19
   9   0  -1    0.00    0.23
  -9   0   1    0.09    0.09
   9   0   1   -0.05    0.25
   9   0  -1   -0.02    0.09
  -9   0  -1    0.06    0.14
  -9   0   1    0.06    0.09
  -9   0   1   -0.16    0.41
   9   0  -1    0.06    0.20
   9   0   1   -0.10    0.15
  -9   0  -1   -0.04    0.10
   9   0   1   -0.08    0.17
  -9   0  -1    0.06    0.10
   9   0   1   -0.01    0.09
   9   0  -1    0.06    0.18
  10   0   1    5.93    0.61
 -10   0   1    5.80    0.44
 -10   0  -1    6.07    0.44
 -10   0  -1    5.84    0.45
  10   0  -1    6.43    0.59
 -10   0   1    6.33    0.44
  10   0  -1    6.66    0.44
  10   0  -1    4.79    0.74
  10   0   1    6.20    0.39
 -10   0   1    6.03    0.38
 -11   0  -1    4.82    0.39
  11   0   1    4.50    0.29
  11   0   1    5.03    0.61
 -11   0   1    4.88    0.37
  11   0  -1    3.60    0.58
  11   0  -1    4.39    0.58
   0   1  -1  156.17    7.80
   0   1   1  162.65    7.68
   1  -1   1  106.60    5.13
   1   1  -1  115.63    5.22
   1  -1  -1  114.78    5.34
   1   1   1  118.28    5.52
   1   1   1  114.33    5.14
  -1   1  -1  113.64    6.28
   2  -1   1   18.52    0.83
   2  -1   1   17.84    0.85
  -2  -1  -1   17.76    0.82
  -2   1   1   19.78    0.92
  -2   1   1   17.36    0.84
   2  -1   1   18.03    0.83
  -2  -1  -1   18.87    0.87
  -2  -1  -1   18.08    0.83
   2  -1   1   17.75    0.84
   2  -1   1   18.66    0.94
   2  -1   1   18.05    0.86
  -2   1   1   18.18    0.99
  -2  -1   1   17.44    0.86
   2  -1  -1   16.73    0.91
   2  -1  -1   17.82    0.82
  -2   1  -1   18.49    0.99
   2   1   1   19.91    0.88
   2  -1  -1   18.63    0.82
  -2   1  -1   18.85    0.90
   2  -1  -1   17.41    0.85
  -2   1  -1   17.54    0.85
  -3   1   1   45.93    2.14
   3  -1   1   45.62    2.05
  -3   1   1   45.52    2.03
  -3  -1  -1   49.73    2.11
  -3   1   1   46.58    2.07
  -3  -1  -1   43.67    2.11
   3   1  -1   42.67    2.08
   3  -1   1   48.02    2.18
   3  -1   1   47.62    2.02
   3  -1   1   43.05    2.07
   3  -1  -1   43.46    2.01
  -3   1  -1   47.28    2.07
  -3   1  -1   43.90    2.25
  -3  -1   1   48.21    2.12
  -3   1  -1   44.79    2.13
   3  -1  -1   46.12    2.16
  -3   1  -1   45.74    2.03
  -3  -1   1   45.64    2.12
   4   1  -1   35.74    1.55
  -4   1   1   29.46    1.75
  -4   1   1   34.99    1.54
  -4  -1  -1   34.69    1.58
  -4  -1  -1   29.57    1.56
  -4   1   1   31.30    1.63
   4   1  -1   33.85    1.65
  -4  -1  -1   32.27    1.50
  -4   1   1   31.83    1.75
  -4   1   1   32.77    1.48
  -4   1  -1   27.90    1.60
   4   1   1   33.84    1.52
  -4  -1   1   30.53    1.52
  -4   1  -1   29.59    1.74
  -4   1  -1   29.45    1.59
   4  -1  -1   35.64    1.62
  -4   1  -1   32.99    1.46
  -4   1  -1   35.03    1.52
  -5  -1  -1   15.39    0.93
  -5  -1  -1   15.97    0.82
  -5   1   1   16.41    0.84
   5  -1   1   15.86    0.95
  -5   1   1   16.23    1.00
  -5  -1  -1   16.76    0.88
   5  -1   1   15.60    0.88
   5   1  -1   16.45    0.78
  -5  -1  -1   15.44    0.92
  -5  -1  -1   16.24    1.03
  -5   1   1   16.05    1.10
   5   1  -1   15.23    0.88
   5   1  -1   16.80    0.83
  -5   1   1   15.67    1.12
  -5  -1  -1   16.12    0.75
  -5   1   1   16.35    0.77
   5   1   1   17.03    0.78
  -5  -1   1   15.65    0.85
  -5   1  -1   16.10    1.14
  -5   1  -1   17.22    0.86
   5   1   1   15.99    0.90
  -5  -1   1   16.47    0.93
  -5   1  -1   15.34    0.98
  -5  -1   1   15.90    0.89
  -5  -1   1   16.82    1.03
  -5   1  -1   14.82    0.77
  -5   1  -1   15.91    0.77
  -5  -1   1   15.32    0.80
  -5  -1   1   16.47    0.74
  -6  -1  -1   29.63    1.44
  -6   1   1   29.98    1.43
  -6   1   1   30.76    1.44
   6  -1   1   28.84    1.60
  -6   1   1   34.43    2.04
   6  -1   1   32.12    1.74
  -6  -1  -1   28.67    1.48
   6  -1   1   31.99    1.54
   6  -1   1   29.71    1.50
   6  -1   1   30.42    1.47
  -6  -1  -1   32.91    1.43
   6   1  -1   31.75    1.58
  -6  -1  -1   31.53    1.54
  -6   1   1   29.42    1.54
   6   1  -1   32.05    1.57
  -6  -1  -1   29.06    1.51
   6   1  -1   31.80    1.66
  -6  -1  -1   33.79    1.86
  -6   1   1   31.76    1.77
   6  -1   1   32.05    1.86
  -6  -1   1   28.38    1.49
  -6   1  -1   32.61    2.01
   6  -1  -1   31.44    1.65
   6  -1  -1   30.48    1.62
  -6   1  -1   35.13    2.01
  -6  -1   1   31.37    1.41
  -6  -1   1   33.84    1.84
   6  -1  -1   28.26    1.58
  -6   1  -1   30.46    1.42
  -6   1  -1   29.57    1.53
   6  -1  -1   29.47    1.50
  -6   1  -1   32.13    1.44
   6   1   1   31.14    1.56
   7   1  -1   35.80    1.61
  -7   1   1   34.07    1.76
   7  -1   1   36.03    1.79
  -7  -1  -1   33.04    1.60
   7  -1   1   34.06    1.64
   7  -1   1   36.94    1.66
  -7   1   1   36.13    2.24
  -7   1   1   34.33    1.61
  -7  -1  -1   36.20    2.14
   7  -1   1   33.49    1.91
   7   1  -1   34.12    1.79
  -7  -1  -1   31.77    1.74
   7  -1   1   34.92    1.78
  -7  -1  -1   35.88    1.62
   7   1  -1   33.70    1.76
  -7   1   1   37.92    1.65
   7   1  -1   33.95    1.85
   7  -1   1   35.67    1.61
  -7   1  -1   32.19    1.58
  -7   1  -1   37.74    1.61
  -7  -1   1   33.87    1.55
   7  -1  -1   36.57    1.62
   7   1   1   32.68    1.82
   7  -1  -1   31.44    1.61
  -7  -1   1   34.87    1.57
  -7   1  -1   35.48    2.21
  -7   1  -1   35.40    1.73
   7  -1  -1   29.52    1.74
   7   1   1   31.62    1.59
   7  -1  -1   35.94    1.57
   7   1   1   33.42    1.57
   7   1   1   33.96    1.73
  -7   1  -1   33.80    1.57
   7  -1  -1   32.10    1.84
   7  -1  -1   34.39    1.58
   7   1   1   30.95    1.71
   7  -1  -1   35.00    1.73
   7  -1  -1   33.41    1.73
  -7  -1   1   34.83    2.06
   8   1  -1   32.56    1.49
  -8   1   1   31.87    1.54
  -8  -1  -1   32.19    1.59
  -8   1   1   35.00    2.22
   8  -1   1   34.07    1.71
  -8   1   1   28.96    1.48
   8   1  -1   33.06    1.68
  -8   1   1   31.30    1.69
   8   1  -1   29.98    1.69
  -8   1   1   32.47    1.50
  -8  -1  -1   35.15    2.12
   8   1  -1   32.68    1.80
   8  -1   1   28.12    1.80
  -8   1  -1   30.26    1.67
  -8  -1   1   33.78    2.06
  -8   1  -1   29.78    1.58
  -8  -1   1   30.01    1.56
  -8  -1   1   31.57    1.62
  -8   1  -1   31.04    1.47
   8  -1  -1   32.37    1.48
  -8  -1   1   32.84    1.51
   8   1   1   29.11    1.50
   8  -1  -1   29.77    1.81
   8   1   1   32.48    1.49
  -8   1  -1   33.08    1.50
   8   1   1   34.03    1.70
   8  -1  -1   33.63    1.68
  -8   1  -1   34.61    2.23
   8   1   1   29.85    1.78
   9  -1   1    0.34    0.28
  -9   1   1    0.81    0.62
   9  -1   1    0.34    0.19
  -9  -1  -1    0.46    0.13
  -9  -1  -1    0.46    0.37
  -9  -1  -1    0.43    0.15
  -9   1   1    0.52    0.11
  -9   1   1    0.60    0.13
  -9   1   1    0.35    0.23
  -9  -1  -1    0.66    0.13
   9   1  -1    0.65    0.31
   9   1  -1    0.50    0.21
  -9   1   1    0.43    0.32
   9  -1   1    0.66    0.25
   9   1  -1    0.52    0.12
   9  -1   1    0.69    0.13
   9   1  -1    0.43    0.23
   9  -1  -1    0.45    0.28
   9   1   1    0.66    0.25
   9   1   1    0.49    0.12
  -9   1  -1    0.38    0.25
  -9   1  -1    0.52    0.51
  -9   1  -1    0.66    0.13
   9   1   1    0.25    0.19
   9  -1  -1    0.66    0.23
  -9  -1   1    0.64    0.13
  -9   1  -1    0.41    0.17
   9  -1  -1    0.22    0.22
  -9   1  -1    0.58    0.14
  -9   1  -1    0.33    0.27
  -9  -1   1    0.64    0.37
   9  -1  -1    0.52    0.12
   9   1   1    0.35    0.27
  -9   1  -1    0.45    0.41
  10  -1   1    1.16    0.32
  10  -1   1    1.22    0.17
 -10   1   1    1.54    0.23
  10   1  -1    0.50    0.21
 -10  -1  -1    1.11    0.22
 -10   1   1    0.94    0.21
  10   1  -1    0.53    0.32
  10   1  -1    0.75    0.14
 -10   1   1    1.02    0.17
  10  -1   1    0.76    0.40
 -10  -1  -1    0.97    0.20
  10   1  -1    0.96    0.31
 -10  -1   1    0.92    0.20
  10  -1  -1    1.57    0.25
 -10  -1   1    1.68    0.24
  10  -1  -1    0.82    0.36
 -10   1  -1    1.12    0.22
 -10  -1   1    0.87    0.15
  10   1   1    1.04    0.38
  10   1   1    1.04    0.31
  10   1   1    0.93    0.14
  10  -1  -1    1.23    0.33
 -10   1  -1    1.18    0.21
 -11  -1  -1    0.86    0.26
 -11  -1  -1    1.00    0.22
  11   1  -1    1.03    0.28
 -11   1   1    0.72    0.17
  11   1  -1    0.89    0.46
 -11   1   1    0.93    0.19
  11  -1   1    0.56    0.13
  11  -1   1    0.96    0.33
  11  -1   1    0.85    0.42
  11   1   1    1.02    0.13
  11  -1  -1    1.25    0.33
  11   1   1    1.00    0.32
  11   1   1    0.78    0.38
 -11   1  -1    1.20    0.20
 -11   1  -1    1.10    0.18
  11  -1  -1    0.81    0.42
   0   2   1   39.36    1.95
   0   2   1   40.17    1.82
   0   2   1   37.88    1.87
   0   2  -1   46.31    1.83
   0   2  -1   43.92    1.82
   0   2  -1   36.43    1.87
  -1   2   1  993.88   44.80
   1   2  -1  969.38   43.36
  -1   2  -1  992.20   45.34
   1   2   1 1000.00   44.13
   1   2   1  989.73   44.06
  -2   2   1  149.50    6.64
  -2   2  -1  154.31    6.87
  -3  -2  -1   20.09    0.88
   3  -2   1   19.25    0.90
   3  -2   1   21.79    1.12
   3  -2   1   22.00    0.94
   3  -2   1   20.45    0.92
  -3   2   1   18.37    1.03
  -3  -2  -1   17.61    0.89
   3  -2   1   18.12    0.94
  -3   2   1   21.81    0.95
   3  -2   1   20.33    0.90
  -3   2   1   16.80    1.03
  -3  -2  -1   20.82    0.91
  -3   2   1   19.64    0.90
  -3  -2  -1   17.18    0.88
  -3   2   1   17.52    1.13
  -3  -2   1   19.09    0.95
  -3   2  -1   20.20    1.01
   3  -2  -1   21.34    1.08
  -3   2  -1   17.42    1.16
  -3   2  -1   20.47    0.92
   3  -2  -1   18.15    0.93
   3  -2  -1   19.75    0.91
  -3   2  -1   22.26    0.97
   3  -2  -1   20.46    0.91
  -3   2  -1   19.05    1.04
  -4  -2  -1    4.12    0.27
   4  -2   1    5.22    0.31
  -4   2   1    3.89    0.31
  -4   2   1    5.64    0.56
  -4   2   1    4.55    0.45
   4  -2   1    3.93    0.45
   4  -2   1    4.27    0.28
  -4   2   1    4.90    0.43
   4  -2   1    4.69    0.24
  -4   2   1    4.43    0.26
  -4  -2  -1    4.62    0.26
  -4   2  -1    5.16    0.45
  -4   2  -1    4.61    0.28
  -4  -2   1    4.91    0.28
   4  -2  -1    3.93    0.29
   4  -2  -1    4.07    0.45
  -4   2  -1    6.13    0.60
  -4   2  -1    4.35    0.41
  -4   2  -1    4.24    0.33
   4  -2  -1    5.09    0.25
  -4  -2   1    4.73    0.26
  -5   2   1    6.66    0.59
  -5   2   1    6.56    0.36
  -5  -2  -1    7.54    0.55
   5  -2   1    5.88    0.54
  -5   2   1    5.90    0.42
   5  -2   1    5.42    0.50
  -5   2   1    6.31    0.55
  -5   2   1    5.62    0.71
  -5   2   1    7.45    0.73
  -5   2   1    6.45    0.35
  -5  -2  -1    5.95    0.31
  -5   2  -1    6.12    0.44
  -5   2  -1    6.48    0.58
  -5   2  -1    7.99    0.76
  -5   2  -1    6.47    0.55
  -5   2  -1    6.65    0.37
   5  -2  -1    5.92    0.54
  -5   2  -1    6.24    0.35
  -5  -2   1    7.76    0.56
  -5   2  -1    5.76    0.48
  -6  -2  -1   36.18    1.98
  -6   2   1   34.81    1.99
   6   2  -1   33.23    1.62
   6  -2   1   35.02    1.79
  -6  -2  -1   36.07    1.60
   6  -2   1   37.86    1.83
  -6   2   1   35.31    2.74
   6  -2   1   35.38    1.69
  -6   2   1   33.92    1.79
   6   2  -1   35.24    1.75
   6   2  -1   35.14    1.81
   6  -2   1   33.31    1.87
   6  -2   1   36.05    1.87
   6   2  -1   36.41    1.76
  -6   2   1   34.93    1.64
  -6   2   1   35.50    1.63
   6  -2   1   36.59    1.79
  -6  -2   1   36.54    1.95
   6   2   1   35.48    1.63
  -6   2  -1   34.91    1.80
  -6   2  -1   35.40    1.97
   6  -2  -1   35.79    1.69
  -6   2  -1   35.06    1.62
   6  -2  -1   32.99    1.85
  -6   2  -1   37.95    1.65
  -6  -2   1   34.14    1.59
   6  -2  -1   32.97    1.77
   6  -2  -1   35.63    1.89
   6   2   1   36.19    1.76
   7  -2   1    5.61    0.50
  -7   2   1    5.41    0.33
  -7   2   1    4.77    0.43
  -7   2   1    5.93    0.79
  -7   2   1    6.06    0.80
   7   2  -1    5.20    0.33
   7  -2   1    5.00    0.39
  -7   2   1    5.23    0.47
  -7   2   1    5.68    0.37
   7   2  -1    5.86    0.54
   7   2  -1    5.18    0.45
  -7   2   1    5.10    0.52
  -7   2   1    5.35    0.34
   7  -2   1    5.66    0.44
   7  -2   1    5.19    0.38
   7  -2   1    4.43    0.61
  -7  -2  -1    5.37    0.63
   7  -2   1    5.28    0.56
   7   2  -1    5.27    0.47
  -7  -2  -1    5.42    0.33
   7  -2  -1    4.33    0.50
  -7  -2   1    5.79    0.63
   7  -2  -1    5.83    0.40
  -7   2  -1    5.32    0.37
   7  -2  -1    5.55    0.47
  -7   2  -1    5.08    0.47
  -7  -2   1    5.58    0.34
   7   2   1    5.59    0.56
  -7  -2   1    4.75    0.37
  -7   2  -1    5.02    0.42
   7   2   1    5.69    0.47
   7  -2  -1    5.19    0.60
  -7   2  -1    5.49    0.35
   7   2   1    5.28    0.37
  -7   2  -1    4.84    0.33
   7  -2  -1    5.86    0.47
  -7   2  -1    5.35    0.77
   7   2   1    5.43    0.34
   7   2   1    5.34    0.46
  -7   2  -1    5.11    0.78
  -7  -2   1    5.60    0.44
  -7   2  -1    5.68    0.55
   7  -2  -1    5.59    0.57
   7  -2  -1    5.53    0.41
  -8   2   1    5.90    0.59
  -8   2   1    5.46    0.44
   8  -2   1    5.80    0.35
  -8   2   1    5.86    0.86
  -8   2   1    5.88    0.38
  -8   2   1    5.13    0.34
   8  -2   1    5.44    0.47
   8  -2   1    4.85    0.67
  -8   2   1    5.26    0.51
  -8   2   1    5.46    0.52
   8  -2   1    5.87    0.32
   8   2  -1    5.74    0.51
  -8  -2  -1    5.87    0.70
   8   2  -1    5.45    0.52
   8  -2   1    5.41    0.33
   8   2  -1    5.13    0.35
   8   2  -1    5.55    0.60
  -8  -2  -1    5.46    0.36
  -8   2   1    5.14    0.58
   8  -2   1    6.01    0.56
  -8   2   1    5.72    0.42
   8  -2  -1    5.92    0.52
   8   2   1    5.80    0.62
   8  -2  -1    4.17    0.52
   8   2   1    5.34    0.37
   8  -2  -1    4.72    0.64
  -8   2  -1    5.38    0.52
  -8  -2   1    6.28    0.70
   8   2   1    5.42    0.35
  -8   2  -1    5.41    0.34
  -8   2  -1    5.74    0.36
   8   2   1    5.68    0.51
  -8   2  -1    5.86    0.44
   8   2   1    4.93    0.49
  -8   2  -1    5.68    0.86
   8  -2  -1    5.56    0.31
   8  -2  -1    5.85    0.33
   8  -2  -1    5.26    0.31
   8  -2  -1    4.88    0.45
  -8   2  -1    5.40    0.45
  -8  -2   1    5.27    0.36
  -8   2  -1    5.52    0.59
  -9   2   1   -0.05    0.34
  -9   2   1    0.06    0.09
   9   2  -1    0.26    0.19
  -9   2   1    0.06    0.25
  -9   2   1    0.01    0.30
   9  -2   1    0.13    0.10
  -9   2   1    0.12    0.11
  -9   2   1   -0.01    0.19
  -9   2   1    0.24    0.16
   9   2  -1    0.12    0.18
  -9   2   1    0.06    0.36
   9   2  -1    0.07    0.10
   9   2  -1    0.02    0.23
   9  -2   1    0.15    0.21
   9  -2   1    0.20    0.28
  -9  -2  -1   -0.07    0.25
  -9   2   1    0.03    0.13
  -9  -2  -1   -0.03    0.12
  -9  -2  -1    0.05    0.10
   9   2   1    0.05    0.22
  -9   2  -1    0.04    0.14
   9  -2  -1   -0.02    0.18
   9  -2  -1    0.17    0.19
   9  -2  -1    0.04    0.27
   9   2   1    0.05    0.10
   9   2   1    0.14    0.19
  -9   2  -1    0.02    0.24
  -9   2  -1    0.02    0.24
  -9   2  -1    0.13    0.11
   9   2   1   -0.11    0.16
  -9   2  -1    0.13    0.38
  -9   2  -1    0.08    0.11
   9  -2  -1   -0.01    0.09
  -9  -2   1    0.13    0.10
  -9   2  -1    0.29    0.23
  -9  -2   1    0.22    0.27
  -9   2  -1   -0.05    0.29
  -9   2  -1    0.05    0.13
 -10  -2  -1    0.98    0.18
  10   2  -1    1.28    0.15
 -10   2   1    1.17    0.31
  10   2  -1    1.49    0.33
 -10  -2  -1    0.64    0.18
  10  -2   1    1.15    0.44
  10   2  -1    0.83    0.23
  10  -2   1    0.92    0.15
  10   2  -1    1.07    0.35
 -10   2   1    0.87    0.33
 -10   2   1    0.92    0.22
 -10   2   1    0.98    0.17
  10  -2   1    1.15    0.35
  10   2   1    1.03    0.38
  10  -2  -1    0.97    0.40
 -10   2  -1    0.83    0.34
 -10  -2   1    1.21    0.20
 -10   2  -1    0.86    0.57
 -10   2  -1    1.60    0.31
  10  -2  -1    1.32    0.36
 -10   2  -1    1.27    0.24
  10   2   1    1.13    0.21
  10   2   1    1.54    0.35
 -10  -2   1    0.83    0.19
  10  -2  -1    0.99    0.17
  11   2  -1    0.46    0.27
  11  -2   1    0.36    0.40
  11  -2   1    0.41    0.32
  11   2  -1    0.43    0.44
 -11   2   1    0.82    0.17
 -11   2   1    0.75    0.16
  11  -2   1    0.41    0.12
  11   2   1    0.30    0.46
 -11   2  -1    0.68    0.18
  11   2   1    0.46    0.11
  11   2   1    0.45    0.30
  11  -2  -1    0.68    0.46
  11  -2  -1    0.34    0.42
 -11   2  -1    0.36    0.15
   0   3   1  102.87    6.07
   0   3  -1  104.51    6.01
  -1   3   1  113.62    4.98
   1   3  -1  108.90    4.84
   1  -3   1  101.08    4.87
  -1   3  -1  108.39    4.90
   1  -3  -1  108.49    4.79
  -1   3  -1  100.14    4.71
  -2   3   1    8.09    0.49
   2  -3   1    8.07    0.44
  -2   3   1    7.30    0.39
   2  -3   1    7.59    0.41
   2  -3   1    7.82    0.44
  -2   3   1    7.31    0.53
  -2   3   1    8.21    0.69
   2  -3   1    7.79    0.49
   2  -3   1    6.89    0.54
  -2   3   1    7.68    0.43
  -2   3   1    8.77    0.64
   2  -3  -1    8.05    0.41
  -2   3  -1    8.36    0.54
   2  -3  -1    8.01    0.43
  -2  -3   1    8.34    0.36
   2  -3  -1    7.77    0.42
   2  -3  -1    8.17    0.44
  -2   3  -1    7.06    0.68
  -2   3  -1    7.58    0.44
  -2   3  -1    7.59    0.40
   2  -3  -1    7.22    0.54
  -2  -3   1    8.00    0.36
   2   3   1    7.02    0.36
  -2   3  -1    7.81    0.49
  -2   3  -1    9.08    0.65
   2  -3  -1    7.86    0.50
  -3  -3  -1   38.39    1.89
  -3   3   1   37.79    2.21
  -3  -3  -1   42.53    1.88
   3  -3   1   43.55    1.94
   3  -3   1   44.87    1.93
  -3   3   1   42.67    1.91
   3  -3   1   41.31    1.94
   3  -3   1   47.31    2.00
   3  -3   1   38.65    1.97
  -3   3   1   43.87    2.09
  -3   3   1   45.64    2.29
  -3   3   1   43.96    2.12
   3  -3   1   45.00    2.12
  -3   3   1   41.52    2.02
  -3   3  -1   42.06    1.91
   3  -3  -1   44.00    1.93
  -3   3  -1   43.14    2.01
  -3   3  -1   41.67    2.06
   3  -3  -1   37.95    1.95
   3  -3  -1   42.69    1.91
  -3   3  -1   37.87    2.20
  -3   3  -1   46.25    2.32
   3  -3  -1   46.00    2.11
   3  -3  -1   42.72    1.93
   4  -3   1    9.09    0.47
   4  -3   1    7.80    0.44
  -4   3   1    8.89    0.66
  -4  -3  -1    8.63    0.45
  -4   3   1    8.65    0.44
  -4  -3  -1    8.41    0.41
   4  -3   1    8.15    0.50
  -4   3   1    7.74    0.43
   4  -3   1    9.05    0.44
  -4   3   1    8.99    0.52
   4  -3   1    7.06    0.46
  -4   3   1    8.92    0.82
  -4  -3  -1    8.49    0.44
  -4   3   1    8.61    0.78
   4  -3   1    9.09    0.67
   4  -3   1    8.55    0.47
  -4   3   1    8.55    0.59
  -4   3  -1    7.55    0.59
  -4   3  -1    9.04    0.53
  -4  -3   1    8.67    0.41
  -4  -3   1    8.60    0.42
   4  -3  -1    8.94    0.44
  -4   3  -1    8.96    0.80
  -4   3  -1    9.19    0.69
  -4   3  -1    8.40    0.44
   4  -3  -1    8.75    0.48
  -4   3  -1    8.89    0.87
  -4  -3   1    8.42    0.43
   4  -3  -1    8.60    0.42
   4  -3  -1    9.00    0.66
  -4   3  -1    8.49    0.46
  -4   3  -1    8.72    0.65
  -5   3   1   29.81    1.91
  -5   3   1   32.72    1.54
  -5   3   1   29.37    1.91
  -5  -3  -1   30.56    1.58
  -5   3   1   32.07    1.45
   5  -3   1   31.40    1.60
   5  -3   1   31.58    1.38
   5  -3   1   32.24    1.71
  -5   3   1   31.96    1.64
  -5   3   1   28.39    1.42
  -5   3   1   31.17    1.57
  -5   3   1   30.43    1.71
  -5   3  -1   32.11    1.63
   5  -3  -1   28.68    1.73
  -5   3  -1   33.34    1.44
  -5  -3   1   29.81    1.55
   5  -3  -1   32.28    1.60
  -5   3  -1   31.13    1.56
  -5   3  -1   28.64    1.89
  -5   3  -1   28.33    1.67
  -5   3  -1   28.78    1.41
  -5   3  -1   32.44    1.53
  -6   3   1   31.03    1.48
   6  -3   1   33.53    1.68
   6  -3   1   33.61    1.64
  -6   3   1   30.19    1.74
   6  -3   1   31.83    1.69
   6  -3   1   27.84    1.74
  -6   3   1   33.99    1.52
  -6   3   1   33.59    2.11
   6  -3   1   32.84    1.58
  -6   3   1   32.88    1.64
   6   3  -1   32.51    1.62
  -6  -3  -1   34.97    1.78
   6  -3   1   31.75    1.78
  -6   3   1   29.07    1.58
  -6   3   1   32.00    1.86
  -6   3   1   32.55    1.49
  -6  -3  -1   33.31    1.45
   6  -3   1   30.75    1.60
   6   3  -1   32.51    1.67
   6   3   1   31.05    1.54
  -6  -3   1   34.98    1.52
  -6   3  -1   30.71    1.61
   6   3   1   33.30    1.70
   6  -3  -1   31.18    1.63
   6   3   1   32.14    1.62
  -6   3  -1   33.64    1.89
  -6   3  -1   34.39    2.16
   6  -3  -1   30.81    1.77
   6  -3  -1   33.39    1.61
  -6   3  -1   32.08    1.78
  -6  -3   1   35.47    1.55
  -6  -3   1   31.59    1.47
   6   3   1   33.20    1.51
  -6   3  -1   30.68    1.50
  -6  -3   1   34.81    1.78
  -6   3  -1   33.27    1.52
  -6   3  -1   32.37    1.55
   6  -3  -1   32.61    1.70
   6  -3  -1   31.11    1.90
   6   3   1   33.50    1.65
  -6   3  -1   33.49    1.67
   7  -3   1    2.71    0.39
   7   3  -1    2.87    0.24
   7   3  -1    3.28    0.37
   7  -3   1    2.86    0.38
  -7   3   1    2.83    0.33
  -7   3   1    3.10    0.44
  -7   3   1    3.20    0.25
   7   3  -1    3.79    0.63
  -7  -3  -1    3.39    0.48
  -7   3   1    2.84    0.24
  -7  -3  -1    3.27    0.25
  -7   3   1    2.98    0.29
  -7   3   1    2.72    0.68
   7   3  -1    2.93    0.27
   7  -3   1    2.95    0.32
  -7   3   1    2.88    0.39
  -7   3   1    3.21    0.61
   7  -3   1    3.23    0.40
   7   3   1    3.24    0.36
  -7  -3   1    3.07    0.29
   7  -3  -1    2.24    0.40
  -7   3  -1    2.61    0.23
  -7   3  -1    2.82    0.58
  -7   3  -1    2.87    0.68
   7  -3  -1    3.14    0.42
   7   3   1    3.10    0.44
   7   3   1    2.95    0.25
  -7   3  -1    2.73    0.24
   7  -3  -1    3.42    0.38
   7  -3  -1    2.67    0.39
  -7   3  -1    3.08    0.45
  -7   3  -1    3.16    0.33
  -7  -3   1    3.61    0.46
   7  -3  -1    3.08    0.33
   7  -3  -1    3.21    0.52
   7   3   1    3.03    0.27
  -7   3  -1    3.17    0.38
   7   3   1    3.46    0.61
  -8   3   1    6.75    0.48
   8  -3   1    6.47    0.77
  -8   3   1    8.24    0.54
   8  -3   1    6.91    0.45
   8   3  -1    7.53    0.43
  -8   3   1    7.34    0.43
  -8   3   1    5.82    0.66
   8  -3   1    6.99    0.50
   8  -3   1    6.39    0.47
  -8   3   1    9.12    1.07
  -8   3   1    7.61    0.45
   8   3  -1    8.29    0.68
  -8   3   1    9.01    0.75
   8  -3   1    8.05    0.64
  -8   3   1    6.75    0.60
   8   3  -1    7.93    0.61
  -8   3   1    6.38    0.61
  -8  -3  -1    6.91    0.42
   8  -3   1    6.14    0.62
   8   3  -1    8.22    0.60
  -8  -3  -1    9.00    0.79
   8  -3  -1    6.81    0.65
   8   3   1    8.08    0.62
   8   3   1    7.26    0.43
   8   3   1    6.70    0.55
  -8   3  -1    8.21    0.55
  -8   3  -1    6.76    0.42
  -8   3  -1    6.34    0.59
   8  -3  -1    6.87    0.76
  -8   3  -1    7.65    0.45
   8  -3  -1    6.17    0.46
   8   3   1    8.25    0.71
  -8   3  -1    6.66    0.51
  -8  -3   1    7.07    0.43
  -8   3  -1    5.65    0.64
  -8  -3   1    8.47    0.74
   8  -3  -1    7.83    0.61
  -8   3  -1    9.43    1.09
   8  -3  -1    6.87    0.50
   8  -3  -1    6.62    0.44
   8   3   1    7.15    0.44
   8  -3  -1    7.72    0.50
   9   3  -1    0.10    0.09
   9   3  -1    0.17    0.18
   9  -3   1   -0.07    0.09
  -9   3   1    0.04    0.13
   9   3  -1    0.09    0.22
  -9  -3  -1   -0.03    0.12
  -9   3   1   -0.02    0.09
  -9   3   1    0.14    0.11
   9   3  -1   -0.02    0.16
   9  -3   1    0.04    0.21
   9  -3   1    0.12    0.28
  -9   3   1    0.13    0.20
  -9  -3  -1    0.01    0.09
  -9   3   1    0.17    0.42
  -9   3   1   -0.07    0.14
  -9   3   1    0.01    0.24
  -9   3  -1   -0.10    0.10
   9   3   1    0.17    0.25
   9  -3  -1   -0.04    0.25
   9  -3  -1    0.06    0.20
  -9   3  -1    0.03    0.24
  -9   3  -1    0.05    0.10
  -9   3  -1   -0.01    0.19
   9  -3  -1    0.02    0.09
  -9   3  -1   -0.05    0.15
  -9  -3   1   -0.06    0.09
   9   3   1   -0.02    0.18
   9   3   1    0.16    0.10
   9   3   1   -0.09    0.16
  -9   3  -1   -0.17    0.39
   9  -3  -1    0.01    0.19
  -9   3  -1    0.10    0.13
  10   3  -1    0.99    0.35
 -10   3   1    0.92    0.17
 -10   3   1    0.91    0.23
  10   3  -1    0.77    0.23
  10   3  -1    1.00    0.13
 -10  -3  -1    1.09    0.17
  10  -3   1    0.85    0.46
 -10   3   1    1.32    0.26
  10   3  -1    1.18    0.30
 -10   3   1    0.31    0.29
  10  -3   1    0.48    0.40
 -10  -3  -1    0.95    0.23
  10  -3  -1    0.81    0.45
  10   3   1    0.93    0.29
  10   3   1    1.41    0.67
  10   3   1    1.01    0.17
 -10   3  -1    1.37    0.59
  10  -3  -1    0.61    0.43
  10  -3  -1    1.48    0.17
 -10   3  -1    1.19    0.21
 -10   3  -1    0.90    0.23
 -11   3   1    0.15    0.14
 -11   3   1    0.07    0.19
  11  -3   1    0.14    0.10
  11  -3   1    0.02    0.36
  11  -3   1   -0.12    0.37
  11   3  -1    0.03    0.22
  11   3   1    0.00    0.33
 -11   3  -1    0.29    0.14
  11   3   1    0.10    0.27
  11  -3  -1    0.13    0.27
 -11   3  -1    0.21    0.20
  11  -3  -1   -0.11    0.37
   0  -4  -1   48.23    2.21
   0   4   1   48.87    2.18
   0   4  -1   47.15    2.17
   0  -4   1   44.18    2.19
   0  -4   1   49.13    2.23
   0  -4  -1   44.60    2.18
   0   4   1   49.44    2.17
   0   4  -1   48.48    2.18
   0   4   1   49.28    2.18
   0   4  -1   51.94    2.37
   0   4   1   50.74    2.34
   0   4   1   45.15    2.20
   0   4  -1   48.12    2.20
   1  -4   1   86.92    3.79
   1  -4   1   86.97    3.85
  -1   4   1   89.89    3.96
  -1  -4  -1   75.63    3.69
   1  -4   1   76.94    3.70
  -1   4   1   82.44    3.74
   1  -4   1   83.97    3.70
   1  -4  -1   87.55    3.77
   1  -4  -1   77.90    3.62
   1   4   1   85.77    3.71
  -1  -4   1   69.78    3.70
  -1   4  -1   88.19    3.91
  -1   4  -1   80.63    3.66
   1  -4  -1   80.52    3.63
   2  -4   1    5.87    0.50
   2  -4   1    5.64    0.34
   2  -4   1    4.98    0.36
  -2  -4  -1    5.27    0.28
   2  -4   1    5.46    0.33
  -2   4   1    5.50    0.46
  -2   4   1    7.21    0.66
  -2   4   1    6.60    0.36
  -2   4   1    5.13    0.41
   2  -4  -1    6.71    0.46
   2  -4  -1    5.06    0.33
  -2   4  -1    6.67    0.66
  -2  -4   1    5.82    0.29
   2  -4  -1    5.54    0.34
   2  -4  -1    5.92    0.35
   2  -4  -1    5.78    0.36
  -2   4  -1    6.39    0.38
   2  -4  -1    6.59    0.51
  -2   4  -1    5.69    0.42
  -2   4  -1    5.44    0.46
   2   4   1    5.85    0.31
   2   4   1    5.93    0.32
  -3  -4  -1   58.77    2.55
   3  -4   1   57.14    2.81
   3  -4   1   57.52    2.60
  -3   4   1   56.68    2.97
  -3   4   1   57.39    2.96
   3  -4   1   57.83    2.62
  -3  -4  -1   58.80    2.57
  -3   4   1   56.26    2.70
   3  -4   1   60.09    2.70
   3  -4   1   56.67    2.66
   3  -4   1   57.25    2.62
  -3   4   1   53.90    2.58
  -3   4   1   56.01    2.66
   3  -4   1   60.43    2.73
  -3   4   1   57.89    2.77
  -3   4   1   57.69    2.64
  -3   4  -1   56.74    2.99
   3  -4  -1   58.89    2.83
   3  -4  -1   58.27    2.72
   3  -4  -1   60.55    2.73
  -3   4  -1   59.07    2.67
  -3   4  -1   60.17    2.79
   3  -4  -1   56.34    2.67
   3  -4  -1   58.50    2.64
  -3   4  -1   57.72    3.03
  -3  -4   1   55.84    2.56
  -3   4  -1   58.15    2.72
  -3  -4   1   57.76    2.55
   3  -4  -1   57.39    2.61
  -3   4  -1   59.59    2.61
  -3   4  -1   58.76    2.70
   3  -4  -1   56.33    2.63
  -4   4   1    9.75    0.57
   4  -4   1    9.82    0.56
  -4   4   1    9.62    0.49
  -4  -4  -1    9.38    0.44
   4  -4   1    8.85    0.49
  -4   4   1    9.26    0.86
   4  -4   1    8.47    0.54
  -4   4   1    9.31    0.72
  -4   4   1    8.87    0.92
  -4   4   1    9.33    0.59
  -4   4   1   10.17    0.65
   4  -4   1    9.61    0.74
  -4   4   1    8.51    0.47
   4  -4   1    9.12    0.49
   4  -4   1    9.27    0.65
   4  -4   1    9.42    0.52
  -4  -4  -1    8.87    0.45
   4  -4  -1    9.52    0.58
   4  -4  -1    9.13    0.48
  -4   4  -1    9.54    0.49
  -4   4  -1    9.33    0.96
  -4   4  -1    8.70    0.85
   4  -4  -1   11.18    0.73
   4  -4  -1    9.69    0.75
  -4   4  -1    8.09    0.63
  -4   4  -1    9.48    0.57
  -4   4  -1    8.68    0.47
  -4   4  -1    9.45    0.60
   4  -4  -1    8.93    0.64
  -4   4  -1    8.62    0.70
   4  -4  -1    8.52    0.49
  -5  -4  -1   42.45    2.04
   5  -4   1   38.32    2.11
   5  -4   1   45.25    2.29
   5  -4   1   45.12    1.95
  -5   4   1   44.66    2.30
  -5   4   1   42.64    1.99
  -5   4   1   42.19    2.11
  -5   4   1   46.53    2.10
  -5   4   1   40.03    2.51
   5  -4   1   43.18    2.15
  -5   4   1   44.16    2.19
   5  -4   1   43.51    2.07
  -5   4   1   41.12    2.54
  -5   4   1   44.02    2.54
  -5   4   1   43.35    1.96
  -5   4  -1   45.30    2.56
  -5   4  -1   41.93    2.11
   5  -4  -1   42.76    2.06
   5  -4  -1   43.43    2.26
  -5   4  -1   42.93    2.12
  -5   4  -1   42.59    2.27
  -5   4  -1   42.57    1.96
   5  -4  -1   42.46    2.16
   5  -4  -1   42.55    1.94
  -5   4  -1   42.61    2.18
  -5   4  -1   44.46    1.99
  -5   4  -1   41.23    2.58
  -5  -4   1   43.20    2.02
  -6   4   1   11.46    0.59
  -6   4   1   10.18    0.73
   6   4  -1   11.48    0.70
   6   4  -1   11.67    0.69
  -6   4   1   10.80    0.68
  -6  -4  -1   12.16    0.77
  -6   4   1   10.81    0.57
  -6   4   1   11.34    0.95
   6  -4   1   11.10    0.70
  -6   4   1   10.92    1.10
   6  -4   1   10.59    0.77
  -6   4   1   11.28    0.77
   6  -4   1   11.14    0.90
   6   4  -1   11.09    0.57
  -6   4   1   11.03    0.72
  -6   4   1   12.07    1.06
   6  -4   1   12.10    0.74
   6   4  -1    9.26    0.65
   6   4  -1   11.88    0.75
  -6  -4   1   12.42    0.75
   6  -4  -1   11.44    0.71
   6   4   1   11.05    0.74
   6  -4  -1   11.83    0.79
  -6   4  -1   11.41    0.78
  -6   4  -1   11.60    0.59
  -6   4  -1    9.35    0.73
   6   4   1   10.94    0.61
  -6   4  -1   11.92    1.16
   6  -4  -1    9.67    0.83
   6  -4  -1   10.92    0.71
  -6   4  -1   10.67    0.68
  -6   4  -1   11.53    0.96
   6   4   1   12.21    0.59
  -6   4  -1   10.72    0.57
  -6   4  -1   11.24    0.73
   6  -4  -1   11.70    0.71
   6   4   1   11.54    0.70
  -7   4   1    6.18    0.57
  -7  -4  -1    8.38    0.67
   7   4  -1    7.18    0.60
   7  -4   1    7.36    0.53
  -7   4   1    7.72    0.44
  -7   4   1    6.62    0.65
  -7   4   1    7.77    0.99
   7   4  -1    7.15    0.44
  -7   4   1    5.75    0.82
   7  -4   1    7.13    0.63
   7  -4   1    7.21    0.62
  -7  -4  -1    6.71    0.38
  -7   4   1    7.12    0.77
   7  -4   1    8.35    0.76
   7  -4   1    7.68    0.54
   7   4  -1    7.31    0.55
  -7   4   1    6.83    0.47
   7  -4   1    5.83    0.72
  -7   4  -1    7.57    0.44
   7  -4  -1    6.79    0.74
   7  -4  -1    7.44    0.55
  -7   4  -1    7.15    0.80
  -7  -4   1    8.26    0.63
  -7   4  -1    8.62    1.04
   7  -4  -1    6.13    0.72
   7   4   1    7.08    0.42
   7  -4  -1    5.63    0.64
   7   4   1    7.35    0.53
   7   4   1    7.09    0.46
   7   4   1    7.74    0.57
   7  -4  -1    6.79    0.61
   7   4   1    7.22    0.73
  -7  -4   1    7.00    0.44
  -7   4  -1    6.06    0.64
  -7   4  -1    6.92    0.58
  -7   4  -1    8.11    0.95
  -8   4   1    0.11    0.19
   8  -4   1    0.14    0.30
   8  -4   1    0.02    0.25
  -8  -4  -1   -0.09    0.15
  -8   4   1    0.02    0.22
   8   4  -1    0.07    0.18
  -8   4   1   -0.08    0.09
   8  -4   1    0.12    0.22
   8  -4   1   -0.18    0.21
   8  -4   1   -0.01    0.13
  -8   4   1    0.05    0.51
  -8   4   1   -0.03    0.28
   8   4  -1    0.04    0.10
   8   4  -1    0.04    0.16
  -8   4   1    0.06    0.18
  -8   4   1    0.05    0.13
  -8   4   1    0.07    0.11
  -8   4   1   -0.04    0.22
   8   4  -1   -0.10    0.18
  -8  -4  -1   -0.12    0.10
   8   4  -1   -0.06    0.09
   8   4   1    0.05    0.16
   8   4   1    0.05    0.20
  -8  -4   1   -0.02    0.14
  -8   4  -1    0.04    0.14
  -8   4  -1    0.03    0.16
  -8   4  -1   -0.02    0.11
  -8   4  -1    0.02    0.23
   8   4   1   -0.12    0.09
   8  -4  -1   -0.01    0.24
  -8   4  -1    0.09    0.10
  -8   4  -1   -0.04    0.18
   8  -4  -1   -0.05    0.19
   8   4   1   -0.08    0.08
   8  -4  -1    0.16    0.26
   8  -4  -1    0.15    0.19
  -8  -4   1   -0.01    0.10
  -8   4  -1   -0.07    0.29
   8  -4  -1   -0.01    0.14
   8  -4  -1   -0.02    0.26
  -8   4  -1   -0.14    0.51
   8  -4  -1    0.01    0.12
   8   4   1    0.02    0.17
   9   4  -1    2.11    0.20
  -9   4   1    2.28    0.41
   9  -4   1    2.61    0.42
  -9  -4  -1    2.30    0.25
   9   4  -1    1.75    0.30
   9   4  -1    2.40    0.35
  -9   4   1    2.40    0.31
  -9   4   1    2.19    0.31
   9   4  -1    1.86    0.36
  -9   4   1    1.99    0.35
  -9   4   1    2.23    0.24
  -9   4   1    2.12    0.21
   9  -4   1    1.45    0.43
   9   4   1    2.39    0.37
  -9   4  -1    1.65    0.26
   9   4   1    2.22    0.22
   9   4   1    1.69    0.29
   9  -4  -1    2.12    0.35
  -9   4  -1    2.20    0.31
  -9   4  -1    2.56    0.25
  -9   4  -1    1.94    0.36
  -9  -4   1    2.18    0.23
  -9   4  -1    2.06    0.21
   9   4   1    2.22    0.42
   9   4   1    2.49    0.21
   9  -4  -1    1.66    0.44
  -9   4  -1    1.50    0.34
  10   4  -1    4.89    0.74
 -10   4   1    4.40    0.43
  10  -4   1    5.17    0.35
  10  -4   1    4.60    0.58
  10   4  -1    4.60    0.30
 -10   4   1    5.62    0.68
 -10   4   1    5.68    0.52
  10   4  -1    5.30    0.57
 -10   4  -1    6.15    0.62
  10  -4  -1    4.96    0.35
  10   4   1    5.11    0.65
  10  -4  -1    4.80    0.69
  10   4   1    5.49    0.58
 -10   4  -1    5.05    0.45
 -10   4  -1    4.86    0.39
 -10   4  -1    5.66    0.75
  10   4   1    5.08    0.33
 -11   4   1    3.85    0.33
  11   4  -1    4.13    0.69
  11   4  -1    4.33    0.50
  11  -4   1    3.60    0.49
 -11   4   1    4.06    0.33
 -11   4  -1    4.67    0.45
  11   4   1    4.25    0.58
 -11   4  -1    4.15    0.36
   0   5   1   23.45    1.10
   0  -5  -1   24.88    1.12
   0   5   1   23.79    1.09
   0   5   1   22.63    1.06
   0   5  -1   22.39    1.08
   0   5  -1   22.82    1.32
   0  -5   1   22.89    1.13
   0   5   1   22.48    1.13
   0   5  -1   23.05    1.06
   0  -5  -1   22.44    1.08
   0  -5   1   22.92    1.16
   0  -5  -1   23.24    1.11
   0   5  -1   23.69    1.11
   0  -5   1   22.63    1.11
   0  -5   1   22.21    1.08
   0  -5   1   24.20    1.08
   0  -5  -1   21.56    1.15
   0  -5  -1   24.61    1.08
   0   5  -1   22.13    1.07
   0   5   1   23.95    1.09
   0   5   1   23.60    1.29
   0  -5   1   21.97    1.09
  -1  -5  -1   16.14    1.00
   1   5  -1   18.05    1.00
   1  -5   1   18.05    0.85
   1  -5   1   17.14    1.01
   1  -5   1   17.65    0.85
  -1  -5  -1   16.77    0.87
  -1   5   1   19.07    1.15
  -1   5   1   17.65    0.86
   1  -5   1   17.45    0.89
  -1   5   1   17.21    0.89
   1  -5   1   17.46    0.95
   1  -5   1   17.10    0.85
  -1  -5  -1   17.27    0.84
  -1   5   1   18.46    0.95
  -1  -5  -1   17.45    0.82
   1  -5   1   16.63    0.88
  -1  -5   1   16.80    1.00
   1  -5  -1   16.86    0.84
  -1   5  -1   18.98    0.95
  -1  -5   1   17.18    0.84
   1   5   1   16.64    0.95
   1  -5  -1   18.07    0.85
   1  -5  -1   17.82    0.88
  -1   5  -1   16.58    1.13
   1  -5  -1   17.06    0.84
  -1   5  -1   18.15    1.16
  -1  -5   1   17.24    0.81
  -1  -5   1   15.90    0.87
  -1   5  -1   17.80    0.85
  -1   5  -1   18.56    0.90
   1  -5  -1   17.26    1.01
   1  -5  -1   17.02    0.93
  -1  -5   1   16.89    0.86
   1  -5  -1   17.16    0.87
   1   5   1   17.24    0.96
   2   5  -1  177.26    7.34
   2   5  -1  152.88    7.30
   2  -5   1  160.26    7.52
   2  -5   1  171.47    7.47
   2  -5  -1  163.77    7.20
   2  -5  -1  172.81    7.35
  -2   5  -1  162.67    7.18
   2   5   1  151.35    7.21
  -3   5   1   53.17    2.60
   3  -5   1   53.03    2.53
   3  -5   1   55.80    2.50
  -3   5   1   59.18    2.96
   3  -5   1   51.20    2.49
   3  -5   1   48.14    2.55
  -3   5   1   58.00    2.56
  -3   5   1   51.96    2.67
   3  -5   1   52.62    2.51
   3  -5   1   56.48    2.74
   3  -5   1   60.89    2.71
   3  -5   1   59.29    2.77
  -3   5   1   56.36    2.51
   3  -5  -1   54.24    2.49
  -3  -5   1   54.69    2.40
  -3   5  -1   59.17    2.54
  -3   5  -1   56.76    2.95
  -3   5  -1   53.09    2.66
   3  -5  -1   47.81    2.52
   3  -5  -1   52.88    2.46
   3  -5  -1   59.69    2.69
   3  -5  -1   52.56    2.50
   3  -5  -1   60.13    2.63
   3  -5  -1   57.30    2.73
  -3  -5   1   47.70    2.41
   3  -5  -1   52.53    2.49
  -3   5  -1   55.03    2.59
   4  -5   1   25.01    1.26
  -4   5   1   26.13    1.70
   4  -5   1   26.08    1.25
  -4   5   1   26.66    1.49
  -4   5   1   25.53    1.69
  -4   5   1   25.01    1.30
  -4   5   1   25.53    1.22
   4  -5   1   25.14    1.39
   4  -5   1   29.19    1.30
   4  -5   1   26.40    1.30
  -4   5   1   24.95    1.20
  -4   5   1   26.15    1.34
   4  -5   1   26.09    1.33
   4  -5   1   24.73    1.30
   4  -5   1   25.62    1.51
  -4   5   1   25.47    1.37
   4  -5  -1   26.42    1.25
  -4   5  -1   25.51    1.47
   4  -5  -1   24.40    1.29
  -4   5  -1   26.84    1.72
  -4   5  -1   24.60    1.32
   4  -5  -1   24.32    1.31
   4  -5  -1   25.75    1.49
  -4   5  -1   24.41    1.36
   4  -5  -1   26.83    1.30
   4  -5  -1   25.08    1.39
  -4   5  -1   27.21    1.76
  -4   5  -1   25.75    1.30
   4  -5  -1   26.24    1.24
   4  -5  -1   26.07    1.33
  -4   5  -1   23.91    1.18
   5   5  -1    1.90    0.23
   5  -5   1    1.75    0.30
   5  -5   1    1.82    0.24
  -5   5   1    1.19    0.27
   5  -5   1    1.69    0.38
   5  -5   1    2.01    0.19
  -5   5   1    1.94    0.26
  -5   5   1    2.28    0.55
   5  -5   1    1.75    0.14
   5  -5   1    1.41    0.32
   5  -5   1    1.11    0.36
   5   5  -1    1.91    0.24
   5  -5   1    1.38    0.20
   5   5  -1    2.09    0.27
  -5   5   1    1.64    0.28
  -5   5   1    1.54    0.19
  -5   5   1    1.41    0.54
  -5   5   1    1.42    0.25
  -5   5   1    1.52    0.37
  -5   5   1    1.38    0.15
  -5  -5  -1    2.24    0.18
   5  -5   1    2.06    0.27
  -5   5   1    1.13    0.53
  -5   5   1    1.85    0.36
   5  -5  -1    1.23    0.29
  -5   5  -1    1.38    0.27
  -5   5  -1    2.04    0.27
   5  -5  -1    1.65    0.37
   5  -5  -1    1.46    0.16
  -5   5  -1    1.39    0.56
   5  -5  -1    1.48    0.33
   5  -5  -1    1.32    0.37
   5   5   1    1.93    0.24
   5  -5  -1    1.25    0.26
  -5   5  -1    2.27    0.46
   5   5   1    1.89    0.18
  -5   5  -1    1.46    0.15
   5  -5  -1    1.73    0.12
  -5   5  -1    1.77    0.29
   5   5   1    1.91    0.22
  -5   5  -1    1.62    0.33
   5  -5  -1    2.10    0.29
  -5   5  -1    2.35    0.56
   6   5  -1    6.21    0.48
   6  -5   1    6.21    0.70
  -6   5   1    6.55    0.58
   6  -5   1    6.35    0.59
  -6   5   1    6.84    0.90
   6   5  -1    5.89    0.40
  -6   5   1    6.56    0.67
  -6   5   1    6.16    0.52
  -6   5   1    6.25    0.48
   6   5  -1    6.44    0.37
   6  -5   1    5.87    0.50
   6   5  -1    6.53    0.53
   6  -5   1    6.75    0.53
  -6   5   1    6.34    0.37
  -6   5   1    6.76    0.83
  -6   5   1    6.73    0.43
   6   5  -1    6.83    0.48
  -6   5   1    7.01    0.40
  -6   5  -1    6.50    0.40
  -6  -5   1    6.93    0.44
   6   5   1    6.68    0.38
  -6   5  -1    6.23    0.48
   6  -5  -1    7.04    0.52
   6   5   1    6.00    0.41
   6  -5  -1    6.85    0.60
   6   5   1    6.36    0.46
  -6   5  -1    6.33    0.68
  -6   5  -1    7.35    0.93
  -6   5  -1    6.50    0.53
   6   5   1    6.47    0.49
   6  -5  -1    5.20    0.63
  -6   5  -1    6.61    0.58
  -6   5  -1    5.92    0.76
   6  -5  -1    6.48    0.51
   6   5   1    6.38    0.52
  -6   5  -1    6.56    0.38
   6  -5  -1    5.93    0.50
   7  -5   1    1.14    0.32
  -7   5   1    0.76    0.28
   7  -5   1    0.73    0.27
   7   5  -1    1.18    0.19
   7  -5   1    1.13    0.28
   7   5  -1    1.22    0.28
  -7   5   1    1.25    0.18
  -7   5   1    0.88    0.39
  -7   5   1    1.22    0.16
  -7   5   1    0.92    0.20
   7  -5   1    1.22    0.24
   7  -5   1    0.67    0.21
   7   5  -1    1.16    0.24
  -7   5   1    1.50    0.51
   7   5  -1    1.16    0.25
  -7   5   1    1.45    0.56
   7   5  -1    1.10    0.16
   7  -5   1    1.06    0.39
  -7  -5  -1    1.55    0.29
  -7  -5  -1    1.13    0.13
   7   5   1    1.23    0.26
   7   5   1    1.21    0.16
  -7   5  -1    1.15    0.23
  -7   5  -1    1.37    0.40
   7  -5  -1    1.18    0.24
   7  -5  -1    0.67    0.27
  -7   5  -1    0.83    0.31
  -7   5  -1    1.02    0.17
  -7   5  -1    1.15    0.23
  -7   5  -1    1.03    0.45
   7  -5  -1    1.36    0.28
   7   5   1    1.24    0.28
   7   5   1    1.44    0.27
   7  -5  -1    0.59    0.35
  -7   5  -1    1.15    0.15
  -7  -5   1    1.34    0.21
   7  -5  -1    0.63    0.27
   7   5   1    0.99    0.17
   7  -5  -1    1.02    0.38
  -7   5  -1    1.65    0.61
  -8   5   1   13.02    1.28
  -8   5   1   12.74    0.77
  -8  -5  -1   12.65    0.66
   8  -5   1   13.60    0.78
  -8   5   1   11.68    0.89
   8   5  -1   13.13    0.82
  -8   5   1   12.18    0.78
   8   5  -1   13.84    0.90
  -8  -5  -1   12.92    0.74
  -8   5   1   12.62    0.68
   8  -5   1   11.57    0.84
   8  -5   1   11.73    0.82
   8  -5   1   12.63    1.02
  -8   5   1   10.15    0.83
  -8   5   1   14.33    1.42
  -8   5   1   12.51    0.65
   8   5  -1   11.36    0.64
  -8   5   1   13.42    1.03
   8  -5   1   11.99    0.73
  -8   5   1   10.98    0.90
   8   5  -1   13.47    0.81
   8   5  -1   12.22    0.66
   8  -5   1   12.11    0.88
  -8   5  -1   10.28    1.25
   8  -5  -1   12.44    0.74
  -8   5  -1   12.08    0.77
   8  -5  -1   11.92    0.83
  -8   5  -1   12.20    0.65
   8  -5  -1   10.44    0.98
   8   5   1   12.14    0.67
  -8   5  -1   11.69    0.75
   8  -5  -1   13.61    0.78
   8  -5  -1   11.17    0.84
  -8   5  -1   10.36    0.87
   8   5   1   12.66    0.65
   8   5   1   13.35    0.89
  -8   5  -1   14.68    1.44
   8   5   1   12.22    0.77
   8   5   1   14.03    0.84
   8  -5  -1   13.71    0.86
  -8  -5   1   11.95    0.65
  -8   5  -1   13.53    0.69
  -8   5  -1   11.11    0.84
   9   5  -1    3.98    0.44
  -9   5   1    3.18    0.35
  -9   5   1    3.69    0.45
   9  -5   1    3.41    0.47
  -9   5   1    3.51    0.37
   9  -5   1    3.39    0.48
   9  -5   1    3.62    0.27
   9   5  -1    3.53    0.25
  -9   5   1    3.51    0.31
  -9   5   1    3.65    0.51
   9  -5   1    3.94    0.29
   9   5  -1    3.55    0.52
  -9  -5  -1    3.35    0.31
   9  -5   1    3.94    0.26
   9   5  -1    3.07    0.39
   9  -5  -1    4.02    0.29
   9  -5  -1    3.61    0.26
   9  -5  -1    3.87    0.26
   9   5   1    3.30    0.51
  -9   5  -1    4.39    0.61
   9   5   1    3.82    0.45
  -9   5  -1    3.53    0.30
  -9   5  -1    3.72    0.39
  -9   5  -1    2.85    0.41
   9   5   1    3.56    0.27
   9  -5  -1    3.32    0.48
   9  -5  -1    3.51    0.50
   9   5   1    3.75    0.29
  -9   5  -1    3.73    0.38
  10   5  -1    3.40    0.26
 -10   5   1    3.06    0.34
  10  -5   1    3.39    0.30
 -10   5   1    3.36    0.35
  10   5  -1    3.06    0.45
  10  -5   1    3.13    0.78
 -10   5   1    4.38    0.34
  10   5  -1    4.75    0.54
  10  -5  -1    3.14    0.45
 -10   5  -1    3.05    0.36
  10   5   1    3.27    0.25
  10   5   1    3.98    0.51
 -10   5  -1    3.57    0.35
  10   5   1    3.41    0.53
  10  -5  -1    2.90    0.75
  10  -5  -1    3.56    0.29
 -11   5   1    2.90    0.25
 -11   5   1    2.30    0.25
  11   5  -1    2.09    0.30
  11   5   1    1.97    0.31
 -11   5  -1    2.75    0.20
 -11   5  -1    2.15    0.31
   0  -6  -1   60.26    2.88
   0   6   1   63.93    2.87
   0   6   1   66.91    2.85
   0  -6   1   65.05    2.96
   0   6   1   71.42    3.12
   0   6   1   61.44    2.91
   0   6   1   65.58    2.82
   0   6   1   58.38    2.81
   0   6  -1   64.49    3.13
   0   6   1   63.92    2.81
   0   6  -1   64.69    2.80
   0   6  -1   57.66    2.84
   0  -6   1   60.66    2.86
   0  -6  -1   62.49    2.85
   0  -6   1   59.51    2.84
   0  -6  -1   61.04    2.85
   0   6  -1   62.85    2.81
   0  -6   1   61.39    2.91
   0  -6  -1   66.22    3.05
   0  -6  -1   66.21    2.95
   1  -6   1   17.07    0.84
  -1   6   1   17.03    0.85
   1   6  -1   16.93    1.01
  -1  -6  -1   16.82    0.81
  -1  -6  -1   15.68    0.85
  -1  -6  -1   16.71    0.81
  -1   6   1   16.19    1.12
  -1  -6  -1   16.79    0.84
   1  -6   1   16.03    0.84
   1  -6   1   17.04    0.88
  -1   6   1   16.94    0.87
  -1   6   1   17.48    1.12
  -1   6   1   16.76    0.84
  -1  -6  -1   16.51    0.88
   1  -6   1   17.39    1.04
  -1   6   1   16.42    0.92
   1  -6   1   16.76    0.95
   1  -6   1   16.51    0.89
  -1  -6   1   15.90    0.86
  -1   6  -1   16.55    0.92
  -1   6  -1   16.85    0.84
   1  -6  -1   16.82    1.03
  -1   6  -1   15.61    1.06
   1  -6  -1   15.87    0.86
   1   6   1   16.83    0.98
  -1  -6   1   17.44    0.81
  -1  -6   1   18.18    0.90
  -1   6  -1   17.43    1.17
   1  -6  -1   16.54    0.87
  -1  -6   1   16.98    0.84
   1  -6  -1   15.68    0.82
   1  -6  -1   17.01    0.83
   1  -6  -1   17.31    0.95
   1   6   1   17.59    1.00
  -1   6  -1   16.82    0.83
  -1  -6   1   16.56    0.80
  -1   6  -1   15.95    0.87
  -2   6   1    2.41    0.31
   2   6  -1    2.44    0.23
   2  -6   1    2.83    0.29
   2   6  -1    2.86    0.23
  -2   6   1    3.18    0.48
   2   6  -1    2.80    0.30
   2  -6   1    2.96    0.37
  -2  -6  -1    3.13    0.35
   2  -6   1    3.35    0.50
   2  -6   1    2.81    0.25
  -2   6   1    2.67    0.55
   2  -6   1    2.86    0.25
   2  -6   1    3.05    0.28
   2  -6   1    3.34    0.44
   2  -6   1    2.71    0.25
  -2  -6  -1    2.30    0.25
  -2  -6  -1    2.80    0.19
  -2  -6  -1    2.91    0.20
  -2   6   1    2.52    0.37
   2  -6  -1    3.00    0.36
  -2   6  -1    3.22    0.36
  -2  -6   1    2.77    0.20
   2  -6  -1    2.78    0.24
   2  -6  -1    2.76    0.44
  -2  -6   1    2.92    0.34
  -2  -6   1    2.61    0.18
   2  -6  -1    3.46    0.44
   2   6   1    2.69    0.28
   2  -6  -1    2.88    0.25
   2  -6  -1    3.07    0.28
   2   6   1    2.91    0.26
   2  -6  -1    2.56    0.25
  -2  -6   1    2.66    0.26
  -2   6  -1    2.72    0.39
  -2   6  -1    2.96    0.62
  -2   6  -1    3.10    0.47
  -2   6  -1    2.22    0.22
   2  -6  -1    2.83    0.27
  -2  -6   1    2.77    0.25
  -3   6   1   15.97    0.83
   3  -6   1   16.15    0.84
   3  -6   1   18.27    1.16
   3  -6   1   16.39    0.94
  -3   6   1   16.37    1.06
  -3   6   1   17.81    0.86
  -3   6   1   18.29    1.32
   3  -6   1   18.70    1.05
   3  -6   1   17.88    0.88
  -3   6   1   16.25    1.24
   3  -6   1   17.37    0.88
  -3   6   1   17.96    0.93
   3  -6   1   18.02    1.03
   3  -6   1   16.87    0.92
   3  -6   1   18.31    1.04
  -3   6   1   19.14    0.97
  -3  -6  -1   16.18    0.98
  -3   6   1   17.97    1.00
   3  -6   1   18.39    0.91
   3  -6  -1   17.24    0.88
   3  -6  -1   17.14    0.91
  -3  -6   1   16.65    0.82
  -3  -6   1   16.87    0.94
  -3   6  -1   18.22    1.00
  -3   6  -1   16.86    1.07
  -3   6  -1   18.82    0.97
  -3   6  -1   17.58    1.37
   3  -6  -1   19.04    1.16
  -3   6  -1   16.55    0.83
   3  -6  -1   16.46    0.87
   3  -6  -1   19.08    1.04
  -3   6  -1   17.93    0.93
  -3  -6   1   17.64    0.80
   3  -6  -1   19.18    1.06
   3  -6  -1   16.33    0.93
   3  -6  -1   17.75    0.90
  -3   6  -1   15.62    1.24
  -3   6  -1   17.49    0.87
   3  -6  -1   18.51    1.04
   3  -6  -1   15.47    0.84
   4  -6   1   33.90    1.65
  -4   6   1   34.49    1.70
  -4   6   1   34.21    1.77
  -4   6   1   33.28    2.13
   4  -6   1   35.81    1.81
  -4  -6  -1   33.92    1.65
   4  -6   1   31.93    1.70
  -4   6   1   32.39    1.87
   4  -6   1   34.88    1.62
   4  -6   1   35.02    1.66
  -4   6   1   33.13    2.12
  -4   6   1   36.49    1.78
   4  -6   1   36.55    1.76
  -4   6   1   32.73    1.58
  -4   6   1   35.24    1.61
  -4   6  -1   36.72    1.67
  -4   6  -1   35.59    1.81
  -4   6  -1   36.50    1.74
  -4   6  -1   34.32    1.92
  -4   6  -1   33.90    1.61
   4  -6  -1   34.97    1.68
   4  -6  -1   33.51    1.73
   4  -6  -1   34.52    1.68
  -4   6  -1   33.63    2.20
  -4   6  -1   36.97    1.78
   4  -6  -1   34.86    1.84
  -4   6  -1   33.34    2.17
   4  -6  -1   36.23    1.65
   4  -6  -1   35.54    1.80
  -4  -6   1   34.87    1.65
   5  -6   1    5.00    0.46
  -5   6   1    7.27    0.68
   5  -6   1    6.29    0.68
  -5   6   1    5.82    0.52
  -5   6   1    5.14    0.43
   5  -6   1    6.61    0.52
  -5  -6  -1    5.18    0.33
  -5   6   1    6.22    0.96
  -5   6   1    5.89    1.00
   5  -6   1    6.30    0.37
   5  -6   1    5.62    0.36
   5  -6   1    5.17    0.31
   5  -6   1    6.14    0.42
   5  -6   1    5.38    0.44
   5   6  -1    5.55    0.41
  -5   6   1    5.41    0.78
  -5   6   1    6.28    0.49
  -5   6   1    5.46    0.34
  -5   6   1    5.92    0.33
   5  -6   1    5.53    0.56
   5  -6   1    5.98    0.44
  -5   6   1    6.20    0.39
   5  -6  -1    5.76    0.50
   5  -6  -1    4.87    0.45
  -5   6  -1    5.81    0.33
   5  -6  -1    6.22    0.46
   5   6   1    5.09    0.44
  -5   6  -1    6.99    1.05
  -5   6  -1    5.86    0.82
   5  -6  -1    6.74    0.68
  -5   6  -1    5.55    0.59
   5  -6  -1    5.92    0.57
   5   6   1    5.21    0.40
  -5   6  -1    6.38    0.48
  -5   6  -1    5.87    0.41
   5  -6  -1    5.85    0.36
  -5   6  -1    5.11    0.34
  -5   6  -1    6.09    0.53
  -5   6  -1    5.31    0.43
   5   6   1    5.46    0.42
   5  -6  -1    5.85    0.35
   5   6   1    5.47    0.37
   5   6   1    5.48    0.33
   6  -6   1    5.57    0.56
   6   6  -1    4.53    0.41
   6   6  -1    4.47    0.44
   6   6  -1    4.82    0.34
  -6   6   1    6.53    0.69
   6  -6   1    4.44    0.47
  -6   6   1    5.12    0.33
  -6   6   1    5.29    0.32
   6   6  -1    4.99    0.41
  -6   6   1    4.78    0.71
   6   6  -1    4.31    0.30
  -6  -6  -1    4.07    0.33
  -6   6   1    4.18    0.83
  -6   6   1    5.98    0.51
   6  -6   1    4.24    0.44
  -6   6   1    4.76    0.42
   6  -6   1    5.43    0.29
   6  -6   1    6.72    0.74
   6  -6  -1    5.39    0.29
   6   6   1    5.05    0.32
  -6   6  -1    4.12    0.40
   6  -6  -1    4.83    0.46
   6  -6  -1    3.60    0.58
  -6   6  -1    4.68    0.33
  -6   6  -1    4.67    0.90
  -6   6  -1    5.28    0.32
   6   6   1    5.03    0.42
   6  -6  -1    5.64    0.50
   6   6   1    4.45    0.38
  -6   6  -1    6.66    0.70
   6   6   1    4.46    0.44
  -6   6  -1    5.18    0.74
   6  -6  -1    6.43    0.58
   6   6   1    4.49    0.35
  -6   6  -1    5.44    0.49
   6  -6  -1    3.84    0.43
  -6   6  -1    5.47    0.41
  -7   6   1    1.51    0.18
  -7   6   1    2.31    0.32
  -7   6   1    1.97    0.71
   7  -6   1    1.30    0.26
  -7   6   1    2.35    0.48
  -7   6   1    1.22    0.33
   7   6  -1    2.16    0.23
   7  -6   1    2.01    0.36
   7   6  -1    2.32    0.32
   7   6  -1    2.30    0.31
  -7   6   1    2.23    0.24
  -7   6   1    1.32    0.25
  -7   6   1    1.58    0.35
   7  -6   1    1.36    0.36
   7   6  -1    2.55    0.36
   7  -6   1    2.77    0.35
   7   6  -1    1.83    0.19
   7  -6   1    1.56    0.45
  -7   6  -1    2.01    0.49
   7   6   1    2.38    0.38
   7   6   1    2.33    0.34
  -7   6  -1    1.78    0.20
   7  -6  -1    1.82    0.49
   7  -6  -1    2.30    0.35
  -7   6  -1    1.53    0.35
   7   6   1    2.53    0.31
   7  -6  -1    2.25    0.35
  -7   6  -1    1.71    0.22
  -7   6  -1    2.82    0.85
  -7   6  -1    2.11    0.31
   7  -6  -1    1.43    0.41
   7  -6  -1    1.70    0.39
  -7   6  -1    1.62    0.27
  -7   6  -1    1.45    0.33
   7   6   1    1.85    0.20
   7   6   1    1.93    0.23
  -8   6   1   10.84    0.85
  -8   6   1   10.00    1.26
   8  -6   1   10.16    0.84
   8  -6   1   10.69    1.04
   8  -6   1   11.24    0.80
  -8   6   1   10.19    0.83
   8  -6   1    9.92    1.09
   8  -6   1   10.75    0.79
  -8   6   1   10.57    0.79
  -8   6   1   11.11    0.94
   8   6  -1   10.34    0.60
  -8   6   1   11.31    0.61
  -8   6   1   10.69    0.68
  -8   6   1   10.59    1.00
  -8   6  -1   11.15    0.84
  -8   6  -1   10.90    0.69
  -8   6  -1   11.14    1.04
   8  -6  -1    8.04    1.12
  -8   6  -1   11.59    0.61
   8  -6  -1   10.49    1.03
   8  -6  -1   10.53    0.80
  -8   6  -1   12.19    0.70
  -8   6  -1   10.01    0.78
   8  -6  -1    9.88    0.72
   8   6   1   10.14    0.70
   8  -6  -1   11.45    0.82
  -8   6  -1   11.56    1.34
   8  -6  -1    9.17    0.77
  -9   6   1    1.57    0.35
   9   6  -1    1.58    0.28
  -9   6   1    1.38    0.19
   9   6  -1    1.51    0.15
   9  -6   1    1.28    0.37
   9   6  -1    1.34    0.27
   9   6  -1    1.22    0.31
  -9   6   1    1.50    0.17
  -9   6   1    1.45    0.27
   9  -6   1    1.46    0.22
   9  -6   1    1.47    0.20
   9  -6   1    1.35    0.49
  -9   6   1    1.47    0.31
  -9   6   1    1.35    0.24
   9  -6   1    1.40    0.18
  -9   6  -1    1.71    0.24
   9   6   1    1.27    0.32
  -9   6  -1    1.42    0.33
   9  -6  -1    0.87    0.45
  -9   6  -1    1.48    0.26
   9  -6  -1    1.49    0.59
   9   6   1    1.64    0.30
  -9   6  -1    1.38    0.39
   9  -6  -1    1.31    0.19
   9  -6  -1    1.34    0.21
  -9   6  -1    1.76    0.28
   9  -6  -1    1.44    0.18
  -9   6  -1    1.19    0.16
   9   6   1    1.32    0.16
 -10   6   1    0.68    0.33
  10   6  -1    1.43    0.13
 -10   6   1    1.68    0.28
  10  -6   1    0.89    0.39
 -10   6   1    1.01    0.18
 -10   6   1    0.96    0.40
  10  -6   1    0.86    0.18
  10   6  -1    1.47    0.34
  10   6  -1    1.33    0.36
 -10   6   1    1.05    0.23
  10   6   1    1.04    0.30
 -10   6  -1    1.34    0.37
 -10   6  -1    1.70    0.31
 -10   6  -1    0.82    0.22
 -10   6  -1    0.97    0.40
 -10   6  -1    0.96    0.17
  10  -6  -1    0.78    0.51
  10  -6  -1    1.44    0.17
  10   6   1    1.07    0.45
   0  -7   1   85.77    4.01
   0   7  -1   92.67    4.32
   0   7  -1   86.08    3.96
   0  -7   1   88.62    3.99
   0   7   1   96.25    4.35
   0  -7  -1   93.73    4.13
   0  -7  -1   89.37    3.99
   0  -7  -1   89.18    4.23
   0   7   1   89.88    3.97
   0  -7   1   93.72    4.13
   0  -7   1   94.28    4.25
   0  -7  -1   80.73    4.03
   0   7   1   87.34    4.00
   0  -7  -1   79.76    3.98
  -1   7   1   43.44    2.04
  -1   7   1   46.83    2.35
  -1  -7  -1   43.65    2.08
   1  -7   1   46.86    2.12
  -1   7   1   41.17    2.37
  -1   7   1   47.42    2.09
  -1  -7  -1   46.71    2.07
   1  -7   1   43.89    2.63
   1  -7   1   45.44    2.12
  -1   7   1   45.66    2.13
  -1  -7  -1   44.52    2.03
   1   7  -1   41.83    2.25
   1  -7   1   44.83    2.06
   1  -7   1   44.29    2.06
   1  -7   1   42.14    2.16
   1  -7   1   42.55    2.29
   1  -7   1   45.88    2.11
   1  -7   1   44.02    2.03
   1  -7   1   44.46    2.20
  -1  -7  -1   44.19    2.03
  -1  -7  -1   42.50    2.12
  -1  -7  -1   40.01    2.11
  -1   7  -1   46.38    2.07
   1  -7  -1   40.74    2.25
   1  -7  -1   45.97    2.04
  -1   7  -1   48.94    2.12
  -1  -7   1   45.11    2.10
   1  -7  -1   45.79    2.04
   1  -7  -1   40.66    2.27
   1  -7  -1   41.26    2.14
   1  -7  -1   41.97    2.04
   1  -7  -1   43.96    2.08
   1   7   1   40.35    2.22
   1  -7  -1   46.73    2.09
  -1  -7   1   46.65    2.05
   1  -7  -1   42.35    2.17
  -1  -7   1   40.24    2.00
  -1   7  -1   41.23    2.39
  -1   7  -1   43.18    2.02
   1   7   1   41.62    2.20
   1  -7  -1   44.17    2.02
  -1  -7   1   44.13    2.01
  -1  -7   1   41.84    2.11
  -1   7  -1   49.01    2.36
   2  -7   1   18.46    0.97
   2  -7   1   17.69    0.90
  -2   7   1   17.88    1.32
   2  -7   1   18.39    0.91
   2  -7   1   16.34    1.14
  -2  -7  -1   17.32    1.16
  -2   7   1   18.49    0.98
   2  -7   1   18.33    0.90
  -2   7   1   17.82    0.94
   2   7  -1   17.11    0.90
   2  -7   1   18.70    0.97
  -2  -7  -1   17.34    0.85
   2   7  -1   17.28    0.96
   2  -7   1   18.58    1.07
  -2   7   1   17.01    1.22
  -2  -7  -1   18.11    0.88
   2  -7   1   17.02    0.87
  -2   7   1   17.73    0.92
  -2  -7  -1   17.96    0.85
   2   7  -1   15.28    0.91
  -2   7   1   17.49    0.87
   2   7  -1   17.13    0.95
   2  -7   1   17.44    1.04
  -2  -7  -1   17.85    0.91
  -2   7   1   19.05    1.06
   2  -7   1   16.63    1.08
   2  -7  -1   17.75    1.15
  -2  -7   1   17.37    0.94
   2   7   1   17.25    0.94
  -2  -7   1   18.54    0.89
   2  -7  -1   17.17    1.09
   2  -7  -1   17.86    0.90
  -2   7  -1   18.74    1.06
   2  -7  -1   16.67    1.03
   2  -7  -1   17.21    0.88
   2  -7  -1   18.23    0.96
   2  -7  -1   18.67    0.96
   2  -7  -1   18.71    0.92
  -2  -7   1   17.26    0.85
  -2   7  -1   18.22    0.93
  -2   7  -1   17.75    0.98
   2  -7  -1   18.54    0.92
  -2   7  -1   17.40    0.88
  -2  -7   1   17.32    0.95
  -2  -7   1   18.29    0.85
  -2   7  -1   17.64    0.94
  -2   7  -1   15.93    1.31
   2   7   1   17.11    0.95
   2  -7  -1   16.94    1.06
  -2   7  -1   17.97    1.25
  -3   7   1   18.34    1.39
   3  -7   1   20.96    1.17
   3  -7   1   18.98    1.07
  -3   7   1   20.37    1.22
  -3   7   1   20.14    1.45
  -3   7   1   19.02    1.25
   3  -7   1   18.86    1.04
  -3   7   1   20.02    1.05
  -3   7   1   18.73    0.93
   3  -7   1   21.08    1.17
  -3  -7  -1   18.49    1.17
   3  -7   1   19.33    0.96
  -3  -7  -1   20.40    0.91
  -3   7   1   20.46    0.99
   3  -7   1   21.98    1.32
   3  -7   1   20.32    1.02
   3  -7   1   19.34    1.03
   3  -7   1   19.44    1.05
   3  -7  -1   22.19    1.32
  -3   7  -1   18.72    1.41
   3  -7  -1   19.97    1.04
   3  -7  -1   20.82    1.16
  -3   7  -1   20.75    1.51
   3  -7  -1   18.29    1.00
   3  -7  -1   18.74    1.06
   3  -7  -1   20.84    1.17
  -3  -7   1   18.72    0.97
  -3   7  -1   19.58    1.20
   3  -7  -1   19.93    1.02
  -3  -7   1   20.82    1.38
  -3   7  -1   18.42    1.18
  -3   7  -1   21.34    1.03
   3  -7  -1   18.74    0.96
  -3   7  -1   18.29    0.93
  -3   7  -1   20.43    1.05
  -3  -7   1   19.93    0.94
  -4   7   1    3.05    0.67
   4  -7   1    4.03    0.46
  -4   7   1    4.21    0.27
   4  -7   1    4.35    0.36
  -4  -7  -1    4.86    0.42
  -4   7   1    4.63    0.38
   4  -7   1    4.19    0.32
   4  -7   1    3.24    0.41
  -4   7   1    3.54    0.37
   4   7  -1    4.16    0.43
   4  -7   1    3.81    0.61
   4   7  -1    3.43    0.25
   4  -7   1    4.27    0.36
  -4   7   1    5.42    0.75
  -4   7   1    4.24    0.28
   4  -7   1    4.36    0.39
  -4   7   1    3.47    0.44
   4  -7   1    4.46    0.41
   4  -7   1    3.82    0.44
   4  -7   1    4.30    0.27
   4  -7   1    3.97    0.51
   4   7  -1    4.01    0.30
  -4   7   1    3.30    0.40
  -4   7   1    4.47    0.59
   4  -7  -1    4.30    0.40
   4  -7  -1    3.93    0.48
  -4   7  -1    3.34    0.76
   4  -7  -1    4.11    0.31
  -4   7  -1    3.52    0.25
  -4   7  -1    4.16    0.33
  -4   7  -1    4.59    0.37
   4   7   1    3.78    0.25
   4  -7  -1    3.75    0.34
   4  -7  -1    4.57    0.39
   4   7   1    4.00    0.30
  -4   7  -1    3.54    0.53
   4  -7  -1    3.66    0.61
   4  -7  -1    3.47    0.42
  -4   7  -1    4.31    0.48
   4  -7  -1    4.11    0.28
   4  -7  -1    3.98    0.34
   4  -7  -1    3.65    0.47
  -4   7  -1    4.09    0.27
  -4   7  -1    3.65    0.36
  -4   7  -1    5.38    0.74
   4  -7  -1    3.32    0.43
  -4   7  -1    3.74    0.41
   5  -7   1    3.44    0.39
  -5  -7  -1    3.84    0.35
  -5   7   1    4.33    0.87
  -5   7   1    3.68    0.50
  -5   7   1    3.19    0.33
  -5   7   1    3.70    0.27
   5   7  -1    3.65    0.25
  -5   7   1    3.45    0.36
   5  -7   1    3.40    0.37
   5  -7   1    3.81    0.35
  -5   7   1    3.72    0.26
   5  -7   1    3.99    0.42
   5  -7   1    3.86    0.30
   5   7  -1    3.28    0.28
   5  -7   1    3.56    0.43
   5   7  -1    3.70    0.34
   5  -7   1    3.97    0.65
   5  -7   1    3.82    0.31
   5   7  -1    3.50    0.33
  -5   7   1    3.99    0.62
   5   7  -1    3.49    0.36
  -5   7   1    3.77    0.44
  -5   7   1    3.30    0.92
  -5   7   1    4.17    0.40
   5  -7   1    3.65    0.51
   5  -7   1    3.71    0.33
  -5   7  -1    3.45    0.59
   5  -7  -1    3.78    0.44
  -5   7  -1    3.97    0.85
   5  -7  -1    3.67    0.30
   5  -7  -1    3.27    0.58
   5   7   1    3.42    0.29
   5  -7  -1    3.31    0.49
   5   7   1    3.20    0.39
  -5   7  -1    4.11    0.41
  -5   7  -1    4.55    0.47
   5  -7  -1    3.47    0.39
  -5   7  -1    3.71    0.36
  -5   7  -1    3.48    0.27
   5   7   1    3.49    0.33
  -5   7  -1    2.95    0.91
   5  -7  -1    3.65    0.41
   5  -7  -1    3.37    0.32
  -5   7  -1    3.72    0.26
  -5   7  -1    3.50    0.35
   5  -7  -1    3.47    0.29
  -5   7  -1    3.40    0.49
   5   7   1    3.76    0.25
   5   7   1    3.35    0.32
  -5   7  -1    3.48    0.36
  -6   7   1   13.22    0.68
  -6   7   1   10.54    1.36
  -6   7   1   12.57    0.85
  -6   7   1   13.49    0.97
  -6   7   1   12.91    0.75
  -6   7   1   13.55    1.13
  -6   7   1   13.93    0.81
  -6   7   1   14.39    1.39
  -6   7   1   12.38    0.78
   6  -7   1   11.15    1.03
   6  -7   1   11.55    0.87
  -6   7   1   12.41    0.65
   6  -7   1   12.71    0.68
   6  -7   1   13.73    0.86
   6  -7   1   13.13    0.95
  -6   7   1   11.48    0.87
   6  -7  -1   13.03    0.68
   6   7   1   12.88    0.66
  -6   7  -1   13.06    0.69
  -6   7  -1   12.13    0.89
   6  -7  -1   13.60    0.86
  -6   7  -1   11.38    1.35
   6  -7  -1   11.79    0.92
  -6   7  -1   12.42    0.66
  -6   7  -1   13.05    0.79
   6   7   1   13.70    0.77
   6  -7  -1   12.56    0.84
  -6   7  -1   14.32    1.16
  -6   7  -1   11.77    0.76
  -6   7  -1   13.10    0.98
   6   7   1   12.57    0.81
  -6   7  -1   14.26    1.42
  -6   7  -1   12.81    0.86
   6   7   1   13.52    0.82
  -6   7  -1   13.25    0.77
  -7   7   1    4.10    0.32
   7  -7   1    3.76    0.52
  -7   7   1    4.26    0.74
   7  -7   1    3.03    0.61
   7   7  -1    4.52    0.42
  -7   7   1    4.68    0.43
  -7   7   1    4.02    0.30
  -7   7   1    5.08    1.02
   7   7  -1    4.02    0.29
   7   7  -1    4.54    0.41
   7  -7   1    3.25    0.48
   7  -7   1    4.05    0.42
  -7   7   1    4.05    0.40
   7   7  -1    4.57    0.47
  -7   7   1    4.64    0.56
  -7   7   1    4.18    0.59
   7  -7   1    4.48    0.48
  -7   7   1    4.60    0.50
   7  -7   1    3.00    0.50
   7   7  -1    4.08    0.32
  -7   7  -1    4.08    0.31
   7  -7  -1    4.01    0.55
   7  -7  -1    4.90    0.47
  -7   7  -1    4.76    0.64
   7  -7  -1    3.09    0.62
  -7   7  -1    4.55    0.43
   7   7   1    4.25    0.39
   7   7   1    4.51    0.31
  -7   7  -1    4.71    0.34
  -7   7  -1    4.46    0.51
  -7   7  -1    4.53    0.55
  -7   7  -1    5.15    1.00
   7  -7  -1    3.64    0.66
   7   7   1    4.46    0.44
  -7   7  -1    4.08    0.71
   7   7   1    4.84    0.48
  -7   7  -1    3.20    0.38
   7  -7  -1    3.82    0.51
   7   7   1    4.63    0.35
  -8   7   1    1.18    0.23
  -8   7   1    0.70    0.32
  -8   7   1    0.50    0.33
   8  -7   1    1.01    0.31
   8  -7   1    0.97    0.43
  -8   7   1    1.01    0.24
  -8   7   1    0.93    0.15
   8   7  -1    1.11    0.28
  -8   7   1    1.73    0.45
   8  -7   1    1.03    0.75
  -8   7   1    1.84    0.50
   8  -7   1    0.80    0.22
   8   7  -1    1.07    0.14
   8   7  -1    1.18    0.24
   8   7  -1    1.31    0.17
   8   7  -1    1.38    0.26
   8  -7   1    1.17    0.34
  -8   7   1    1.27    0.19
   8  -7   1    1.55    0.26
  -8   7   1    1.45    0.63
   8  -7   1    0.78    0.28
   8   7   1    1.60    0.20
   8  -7  -1    1.29    0.24
  -8   7  -1    2.19    0.75
   8   7   1    1.61    0.33
   8  -7  -1    0.88    0.41
   8  -7  -1    0.70    0.30
   8  -7  -1    0.92    0.31
  -8   7  -1    1.56    0.27
   8  -7  -1    1.17    0.33
  -8   7  -1    0.84    0.39
  -8   7  -1    0.80    0.14
   8   7   1    1.29    0.17
  -8   7  -1    0.62    0.38
  -8   7  -1    0.76    0.46
  -8   7  -1    1.04    0.25
   8  -7  -1    1.12    0.24
   8   7   1    1.28    0.26
   8   7   1    1.23    0.22
  -9   7   1    5.44    0.40
   9  -7   1    4.94    0.58
   9   7  -1    4.75    0.45
  -9   7   1    5.48    0.36
   9  -7   1    4.40    0.41
   9   7  -1    5.32    0.35
  -9   7   1    6.10    0.80
   9  -7   1    5.51    0.40
   9   7  -1    5.47    0.60
  -9   7   1    5.19    0.45
   9  -7   1    3.65    0.67
  -9   7   1    4.36    0.65
  -9   7   1    5.02    0.47
   9   7  -1    5.94    0.54
  -9   7  -1    5.37    0.69
  -9   7  -1    4.57    0.45
  -9   7  -1    4.90    0.36
   9  -7  -1    5.29    0.40
   9   7   1    5.24    0.35
   9   7   1    6.13    0.99
   9   7   1    5.82    0.55
  -9   7  -1    5.57    0.49
   9   7   1    5.06    0.33
  -9   7  -1    5.15    0.40
   9  -7  -1    4.74    0.73
  -9   7  -1    4.62    0.71
   9  -7  -1    4.50    0.40
 -10   7   1    1.24    0.25
  10  -7   1    0.91    0.15
  10   7  -1    1.36    0.75
 -10   7   1    0.87    0.15
 -10   7   1    0.87    0.19
 -10   7   1    0.81    0.33
  10   7  -1    1.24    0.32
 -10   7  -1    0.83    0.32
  10   7   1    0.92    0.13
  10   7   1    1.24    0.31
 -10   7  -1    0.92    0.16
 -10   7  -1    1.50    0.28
  10  -7  -1    1.82    0.28
 -10   7  -1    1.11    0.20
   0   8   1    6.11    0.44
   0   8  -1    5.70    0.45
   0  -8   1    6.12    0.44
   0  -8  -1    5.53    0.40
   0   8  -1    5.97    0.41
   0  -8   1    6.91    0.57
   0  -8   1    6.14    0.42
   0  -8  -1    6.70    0.60
   0   8  -1    6.81    0.73
   0  -8  -1    6.01    0.39
   0  -8   1    5.71    0.46
   0   8  -1    5.97    0.34
   0  -8   1    6.85    0.52
   0  -8  -1    6.39    0.42
   0  -8  -1    5.45    0.42
   0  -8   1    7.63    0.63
   0   8   1    5.49    0.35
   0  -8  -1    6.73    0.65
   0  -8   1    6.32    0.40
   0  -8   1    5.63    0.40
   0  -8  -1    6.04    0.46
   0   8   1    7.88    0.72
   0   8   1    6.08    0.41
   0  -8  -1    7.52    0.57
   0   8  -1    6.11    0.35
   0  -8  -1    6.80    0.51
   0   8   1    6.07    0.35
   0  -8  -1    5.90    0.41
  -1   8   1   16.56    0.87
   1   8  -1   14.72    0.82
   1  -8   1   16.11    0.83
   1   8  -1   15.02    1.04
   1  -8   1   17.62    0.90
   1   8  -1   14.58    1.11
   1  -8   1   16.17    0.81
   1  -8   1   15.29    0.99
  -1   8   1   15.72    1.09
  -1  -8  -1   16.05    0.83
  -1  -8  -1   15.49    0.93
  -1  -8  -1   15.70    0.80
  -1  -8  -1   14.50    0.79
   1  -8   1   14.16    1.08
  -1   8   1   12.99    1.14
  -1  -8  -1   17.27    0.89
   1  -8   1   14.66    0.94
  -1  -8  -1   17.60    0.85
  -1   8   1   17.22    0.96
  -1   8   1   15.00    1.17
   1  -8   1   17.67    0.92
  -1   8   1   15.95    0.87
  -1   8   1   14.66    0.87
   1  -8   1   15.98    0.83
   1  -8   1   14.38    1.03
  -1  -8  -1   16.00    0.81
   1  -8  -1   14.59    0.94
   1  -8  -1   17.50    0.90
   1  -8  -1   15.13    1.02
   1  -8  -1   15.71    0.82
  -1   8  -1   15.53    0.86
  -1  -8   1   15.29    0.93
  -1   8  -1   16.96    1.12
  -1  -8   1   15.32    0.81
   1  -8  -1   15.98    0.89
  -1   8  -1   15.46    1.21
   1  -8  -1   15.56    1.00
  -1   8  -1   17.85    0.89
   1  -8  -1   16.40    0.83
  -1  -8   1   16.62    0.81
   1  -8  -1   15.18    1.09
   1   8   1   16.26    1.33
   1  -8  -1   14.34    0.83
   1   8   1   15.57    1.02
  -1  -8   1   17.77    0.86
   1  -8  -1   16.03    0.83
   1   8   1   14.52    0.83
  -1  -8   1   14.43    0.91
   2   8  -1   36.85    1.90
   2  -8   1   39.57    1.97
  -2  -8  -1   40.88    1.88
   2  -8   1   40.30    1.89
   2   8  -1   38.29    1.95
  -2  -8  -1   39.67    1.84
   2  -8   1   39.43    2.03
   2  -8   1   40.90    1.86
  -2   8   1   38.64    1.94
  -2  -8  -1   39.66    2.11
   2  -8   1   39.81    2.20
   2   8  -1   37.67    1.96
  -2   8   1   40.39    1.90
   2  -8   1   41.04    1.89
   2  -8   1   38.74    1.90
  -2   8   1   43.08    2.05
  -2   8   1   40.70    2.35
  -2   8   1   37.76    2.27
   2  -8   1   41.58    2.16
  -2   8   1   41.53    1.91
   2  -8   1   39.27    1.95
   2  -8   1   39.62    2.07
  -2  -8  -1   39.99    1.88
   2   8   1   39.81    1.99
   2  -8  -1   41.17    1.92
   2  -8  -1   40.86    1.97
  -2   8  -1   40.45    1.97
  -2  -8   1   38.02    1.96
  -2  -8   1   40.09    1.86
   2  -8  -1   40.08    1.98
  -2   8  -1   38.50    2.30
  -2   8  -1   40.34    2.01
   2  -8  -1   41.15    1.88
  -2  -8   1   38.98    1.89
   2  -8  -1   38.20    1.90
  -2   8  -1   41.26    1.92
  -2  -8   1   41.68    2.23
   2  -8  -1   38.34    1.89
   2  -8  -1   41.58    2.23
   2   8   1   41.98    1.97
   2  -8  -1   40.07    2.06
  -2   8  -1   40.55    2.40
  -2   8  -1   41.26    1.92
   2  -8  -1   42.35    2.10
  -2   8  -1   42.85    2.06
   2  -8  -1   36.46    2.16
   3  -8   1    4.06    0.50
  -3   8   1    3.54    0.31
  -3   8   1    3.54    0.51
   3   8  -1    3.20    0.32
   3  -8   1    3.91    0.51
   3  -8   1    3.73    0.29
  -3   8   1    3.60    0.33
   3  -8   1    4.07    0.47
   3   8  -1    3.32    0.27
   3  -8   1    3.49    0.59
  -3   8   1    3.68    0.25
  -3   8   1    3.55    0.37
   3  -8   1    3.85    0.32
   3  -8   1    3.85    0.37
  -3   8   1    3.90    0.23
  -3   8   1    3.89    0.27
  -3  -8  -1    3.19    0.36
   3  -8   1    4.03    0.33
   3  -8   1    3.58    0.37
  -3   8   1    3.72    0.78
  -3   8   1    3.81    0.36
   3  -8   1    3.83    0.34
  -3   8   1    3.69    0.42
   3  -8   1    3.64    0.26
  -3   8   1    3.62    0.68
  -3   8  -1    3.63    0.35
  -3   8  -1    3.54    0.36
   3  -8  -1    3.78    0.51
   3  -8  -1    3.48    0.36
  -3   8  -1    3.58    0.23
   3  -8  -1    3.94    0.31
  -3   8  -1    3.74    0.35
   3   8   1    3.17    0.27
  -3  -8   1    3.76    0.29
  -3  -8   1    3.39    0.25
   3  -8  -1    3.84    0.53
   3  -8  -1    3.69    0.33
   3  -8  -1    4.17    0.36
  -3   8  -1    4.24    0.55
  -3   8  -1    3.39    0.41
   3  -8  -1    3.07    0.45
   3  -8  -1    3.70    0.32
   3   8   1    3.51    0.24
  -3   8  -1    3.38    0.30
  -3   8  -1    4.18    0.74
   3  -8  -1    3.54    0.27
   3  -8  -1    3.85    0.61
  -3   8  -1    3.48    0.26
  -3   8  -1    3.36    0.32
   3  -8  -1    3.34    0.29
  -3  -8   1    3.53    0.23
  -3   8  -1    3.31    0.73
  -4   8   1   10.00    0.59
  -4   8   1   10.61    1.08
  -4   8   1   11.03    0.78
   4  -8   1   10.31    0.96
  -4   8   1   10.57    0.54
   4  -8   1   11.75    0.63
  -4  -8  -1    9.04    0.55
  -4   8   1   10.67    1.10
   4  -8   1    9.19    0.73
   4  -8   1   10.84    0.80
   4  -8   1   10.52    0.54
  -4   8   1   10.55    0.88
   4   8  -1   11.47    0.66
  -4   8   1    9.96    0.68
   4  -8   1   11.17    0.72
  -4   8   1    9.24    0.63
   4   8  -1   10.62    0.54
   4   8  -1   10.64    0.58
  -4   8   1   10.27    0.61
   4  -8   1   10.16    0.79
   4  -8   1   10.74    0.66
   4  -8   1   11.06    0.67
   4  -8   1   10.99    0.56
   4  -8   1   10.66    0.78
  -4   8   1    9.89    0.70
   4  -8   1    9.98    0.60
  -4   8   1   11.35    0.56
   4  -8   1   10.80    0.73
   4  -8  -1   11.19    0.62
   4  -8  -1    9.77    0.93
  -4   8  -1   10.33    0.69
  -4   8  -1    9.99    0.59
  -4   8  -1   10.00    0.70
  -4   8  -1    9.34    1.15
   4  -8  -1   10.75    0.73
   4  -8  -1   10.37    0.80
  -4   8  -1   10.74    0.89
  -4   8  -1   11.82    1.15
   4  -8  -1   11.34    0.72
  -4   8  -1   11.46    0.79
   4  -8  -1   10.26    0.77
   4  -8  -1   10.75    0.65
   4  -8  -1   11.09    0.57
  -4   8  -1    9.65    0.61
   4   8   1   10.19    0.54
   4  -8  -1   10.77    0.54
   4  -8  -1   10.81    0.66
  -4   8  -1   10.37    0.53
   4   8   1   10.25    0.58
   4  -8  -1   10.66    0.81
  -4   8  -1   10.72    0.65
   4  -8  -1   10.73    0.72
   4  -8  -1   10.02    0.61
   5  -8   1   12.83    0.87
  -5   8   1   13.04    0.80
  -5   8   1   13.35    0.80
  -5   8   1   13.67    1.33
   5   8  -1   12.69    0.67
  -5   8   1   13.50    0.74
  -5   8   1   13.76    0.89
   5  -8   1   12.16    0.72
   5   8  -1   12.91    0.82
   5  -8   1   14.43    0.88
  -5   8   1   13.21    0.76
  -5   8   1   13.64    0.70
  -5   8   1   14.16    1.10
   5  -8   1   13.61    0.76
  -5   8   1   13.05    0.94
  -5   8   1   13.85    0.86
   5  -8   1   13.20    0.79
   5  -8   1   13.53    0.80
   5   8  -1   13.00    0.78
  -5   8   1   12.45    1.32
   5  -8   1   13.59    0.88
   5   8  -1   13.73    0.80
   5  -8   1   13.98    0.98
   5  -8   1   13.26    1.13
  -5   8   1   13.38    0.67
   5  -8   1   13.94    0.88
   5   8  -1   13.14    0.72
   5   8   1   13.00    0.77
   5   8   1   13.83    0.73
  -5   8  -1   13.55    1.37
  -5   8  -1   13.31    0.86
  -5   8  -1   13.67    0.70
   5  -8  -1   13.63    0.73
  -5   8  -1   13.27    0.67
   5  -8  -1   13.70    0.98
  -5   8  -1   14.09    0.89
   5   8   1   12.79    0.80
  -5   8  -1   13.88    0.77
  -5   8  -1   13.99    0.96
  -5   8  -1   12.81    0.74
   5  -8  -1   13.59    0.88
   5  -8  -1   13.53    0.88
  -5   8  -1   13.69    1.36
  -5   8  -1   11.86    0.77
  -5   8  -1   13.78    1.10
   5   8   1   13.59    0.68
   5  -8  -1   14.16    0.80
   5  -8  -1   13.69    0.76
   5  -8  -1   13.35    1.11
   5  -8  -1   12.89    0.86
   5   8   1   13.35    0.78
  -5   8  -1   12.34    0.78
   6  -8   1   43.35    2.32
  -6   8   1   44.84    2.14
  -6   8   1   41.41    2.57
  -6   8   1   42.21    2.09
   6   8  -1   43.26    1.99
   6   8  -1   44.09    2.13
  -6   8   1   43.53    2.24
   6  -8   1   43.75    2.22
  -6   8   1   37.97    2.79
   6  -8   1   44.22    2.01
  -6   8   1   45.20    1.99
  -6   8   1   46.09    2.96
   6  -8   1   41.50    2.51
   6   8  -1   44.84    2.18
   6   8  -1   43.57    2.03
  -6   8   1   38.63    2.14
  -6   8   1   42.34    2.31
   6   8  -1   48.40    2.15
  -6   8   1   41.25    2.20
   6  -8  -1   43.35    2.17
   6   8   1   45.01    2.10
  -6   8  -1   42.32    2.57
   6   8   1   44.09    2.04
   6  -8  -1   43.12    2.31
  -6   8  -1   43.86    1.98
   6   8   1   43.19    1.98
  -6   8  -1   39.69    2.13
   6   8   1   42.23    2.11
   6  -8  -1   45.47    2.22
  -6   8  -1   47.09    2.99
  -6   8  -1   40.53    2.08
  -6   8  -1   41.97    2.22
  -6   8  -1   42.40    2.31
  -6   8  -1   44.17    2.13
   6   8   1   43.46    2.15
  -6   8  -1   43.28    2.21
  -6   8  -1   39.63    2.81
   6  -8  -1   42.94    2.00
   7  -8   1    1.27    0.27
  -7   8   1    0.86    0.30
   7   8  -1    1.52    0.20
  -7   8   1    1.36    0.33
  -7   8   1    1.41    0.35
  -7   8   1    1.38    0.17
  -7   8   1    1.24    0.58
   7  -8   1    0.66    0.38
   7  -8   1    1.49    0.30
  -7   8   1    1.20    0.39
  -7   8   1    1.64    0.28
   7  -8   1    1.27    0.42
  -7   8   1    1.69    0.40
   7   8  -1    1.62    0.30
   7   8  -1    1.62    0.26
   7  -8   1    1.85    0.42
   7   8  -1    1.42    0.26
  -7   8   1    1.37    0.20
  -7   8   1    1.82    0.46
  -7   8   1    2.26    0.61
   7   8  -1    1.50    0.17
   7   8   1    1.63    0.29
   7   8   1    1.70    0.31
   7   8   1    1.37    0.17
   7  -8  -1    0.84    0.47
  -7   8  -1    1.37    0.25
  -7   8  -1    1.22    0.30
   7   8   1    1.43    0.21
  -7   8  -1    2.47    0.77
  -7   8  -1    1.62    0.45
  -7   8  -1    1.50    0.26
  -7   8  -1    1.34    0.36
   7  -8  -1    0.99    0.33
  -7   8  -1    1.30    0.16
   7   8   1    1.68    0.26
   7  -8  -1    1.89    0.33
  -7   8  -1    1.03    0.49
   7  -8  -1    0.84    0.42
   8   8  -1   18.08    0.97
  -8   8   1   15.18    0.94
   8  -8   1   15.36    1.43
  -8   8   1   14.87    1.04
   8  -8   1   16.77    0.96
   8   8  -1   18.27    1.05
  -8   8   1   17.06    0.84
   8   8  -1   17.30    0.83
  -8   8   1   15.13    1.08
   8   8  -1   18.41    1.00
  -8   8   1   15.79    1.29
   8  -8   1   15.62    1.06
   8  -8   1   16.74    1.11
  -8   8   1   18.40    0.99
   8  -8   1   17.52    0.99
   8   8  -1   17.11    0.85
   8  -8  -1   16.63    1.12
   8   8   1   17.41    0.82
   8   8   1   17.13    0.98
  -8   8  -1   14.41    0.93
  -8   8  -1   16.14    0.82
   8  -8  -1   14.94    1.05
  -8   8  -1   17.60    0.97
  -8   8  -1   15.97    1.04
   8   8   1   17.43    0.85
   8   8   1   16.66    0.92
  -8   8  -1   15.14    1.08
  -8   8  -1   17.32    0.88
   8  -8  -1   18.78    1.00
   8  -8  -1   14.29    1.41
   8  -8  -1   15.83    0.95
   8   8   1   17.28    1.03
  -8   8  -1   16.30    1.27
   9   8  -1    4.53    0.48
   9   8  -1    4.10    0.61
   9   8  -1    3.12    0.39
  -9   8   1    3.75    0.31
  -9   8   1    3.19    0.36
   9   8  -1    3.29    0.25
   9  -8   1    2.90    0.36
  -9   8   1    3.80    0.34
   9  -8   1    2.64    0.37
  -9   8   1    3.75    0.61
  -9   8   1    4.09    0.43
  -9   8   1    2.66    0.43
   9  -8   1    3.59    0.48
   9  -8  -1    2.26    0.55
   9  -8  -1    3.13    0.38
   9   8   1    4.06    0.28
   9  -8  -1    3.97    0.50
  -9   8  -1    3.79    0.45
  -9   8  -1    3.64    0.58
  -9   8  -1    3.51    0.31
   9   8   1    4.29    0.49
  -9   8  -1    2.86    0.45
  -9   8  -1    3.97    0.35
   9   8   1    3.72    0.30
  -9   8  -1    3.11    0.37
   9  -8  -1    3.04    0.35
   9   8   1    3.57    0.54
 -10   8   1    0.17    0.18
 -10   8   1    0.08    0.23
  10   8  -1    0.28    0.23
 -10   8   1    0.30    0.20
  10  -8   1    0.37    0.14
 -10   8   1    0.14    0.12
 -10   8  -1    0.31    0.18
 -10   8  -1    0.45    0.24
 -10   8  -1    0.03    0.23
  10  -8  -1    0.31    0.12
  10   8   1    0.37    0.22
 -10   8  -1    0.32    0.12
   0  -9  -1   21.79    1.14
   0  -9  -1   24.25    1.35
   0  -9   1   23.27    1.16
   0  -9   1   21.97    1.23
   0  -9  -1   23.09    1.16
   0   9   1   21.21    1.19
   0   9  -1   21.72    1.15
   0   9  -1   25.57    1.54
   0  -9   1   24.45    1.34
   0  -9  -1   22.80    1.17
   0  -9  -1   22.38    1.22
   0  -9  -1   22.91    1.28
   0  -9   1   24.03    1.40
   0  -9   1   22.68    1.26
   0  -9   1   22.36    1.13
   0  -9  -1   22.52    1.20
   0  -9  -1   24.57    1.17
   0   9   1   22.63    1.15
   0  -9   1   21.94    1.21
   0  -9  -1   24.08    1.39
   0   9   1   25.31    1.50
   0  -9   1   22.84    1.16
   0   9   1   24.31    1.26
  -1  -9  -1   12.45    0.77
   1  -9   1   13.31    0.72
  -1   9   1   11.12    0.78
  -1  -9  -1   12.27    0.79
  -1   9   1   11.91    0.63
   1  -9   1   13.62    0.73
   1  -9   1   14.94    1.02
  -1  -9  -1   11.99    0.68
  -1  -9  -1   15.28    0.89
   1   9  -1   15.59    0.99
   1  -9   1   11.82    0.68
  -1   9   1   12.74    0.72
  -1  -9  -1   13.12    0.69
  -1  -9  -1   11.18    0.71
   1  -9   1   11.28    0.76
   1   9  -1   11.44    0.66
  -1  -9  -1   13.79    0.71
  -1   9   1   13.67    0.77
  -1   9   1   13.39    0.67
  -1   9   1   13.89    0.66
   1  -9   1   12.48    0.79
   1  -9   1   13.49    0.73
  -1   9   1   10.70    0.79
  -1  -9   1   13.82    0.73
  -1   9  -1   12.42    0.75
   1  -9  -1   12.11    0.73
  -1  -9   1   13.13    0.83
  -1  -9   1   11.40    0.75
  -1   9  -1   14.04    0.69
  -1  -9   1   14.81    0.84
   1  -9  -1   14.95    1.06
   1  -9  -1   14.52    0.76
  -1   9  -1   12.82    0.69
  -1   9  -1   12.93    0.69
  -1  -9   1   15.65    1.01
   1  -9  -1   12.28    0.72
   1  -9  -1   13.74    0.76
  -1   9  -1   16.70    1.23
  -1  -9   1   11.93    0.71
  -1  -9   1   13.89    0.73
   1  -9  -1   15.41    0.91
   1  -9  -1   12.49    0.80
  -1  -9   1   15.92    0.92
   2  -9   1    3.47    0.28
   2  -9   1    3.65    0.37
  -2   9   1    4.50    0.50
  -2  -9  -1    3.91    0.30
  -2  -9  -1    3.75    0.27
   2  -9   1    3.25    0.50
   2  -9   1    3.91    0.43
  -2   9   1    3.75    0.27
  -2   9   1    4.22    0.46
  -2   9   1    3.44    0.69
  -2   9   1    3.47    0.26
   2   9  -1    3.34    0.40
   2  -9   1    3.57    0.34
   2  -9   1    4.15    0.35
  -2  -9  -1    3.42    0.28
  -2  -9  -1    3.55    0.41
   2  -9   1    3.45    0.55
  -2  -9  -1    3.98    0.31
   2  -9   1    3.77    0.33
   2   9  -1    3.68    0.27
  -2   9   1    3.38    0.31
  -2   9   1    3.24    0.41
  -2  -9  -1    4.02    0.42
   2  -9   1    3.55    0.33
  -2   9   1    3.35    0.43
  -2   9   1    3.62    0.38
   2   9  -1    3.22    0.38
   2  -9   1    2.96    0.57
   2  -9   1    4.04    0.54
  -2   9   1    3.45    0.32
   2   9  -1    3.31    0.23
  -2   9   1    3.47    0.31
   2  -9  -1    3.74    0.62
   2   9   1    3.18    0.26
  -2   9  -1    3.43    0.27
  -2  -9   1    3.09    0.40
   2  -9  -1    3.52    0.51
   2  -9  -1    3.97    0.43
   2  -9  -1    3.76    0.33
   2   9   1    3.28    0.37
  -2   9  -1    3.07    0.41
  -2  -9   1    3.61    0.29
   2  -9  -1    3.94    0.33
   2  -9  -1    3.75    0.29
  -2   9  -1    3.39    0.40
   2  -9  -1    3.79    0.37
  -2   9  -1    3.83    0.41
   2  -9  -1    3.78    0.32
  -2  -9   1    3.54    0.27
  -2   9  -1    3.50    0.33
  -2   9  -1    3.59    0.36
   2  -9  -1    3.71    0.34
   2  -9  -1    3.60    0.51
  -2   9  -1    3.40    0.31
  -2   9  -1    3.72    0.26
  -2   9  -1    3.34    0.69
   2   9   1    3.55    0.24
  -2  -9   1    3.82    0.31
  -2  -9   1    3.66    0.29
  -2   9  -1    3.38    0.30
   2  -9  -1    3.17    0.52
   3  -9   1    2.60    0.45
  -3   9   1    2.10    0.61
   3  -9   1    2.65    0.43
   3  -9   1    2.28    0.43
  -3   9   1    2.82    0.41
   3  -9   1    1.82    0.43
   3  -9   1    1.99    0.30
  -3   9   1    2.31    0.27
  -3   9   1    2.38    0.21
  -3   9   1    2.56    0.25
   3  -9   1    2.74    0.27
  -3   9   1    2.51    0.44
   3   9  -1    2.06    0.29
  -3  -9  -1    2.77    0.38
  -3   9   1    2.76    0.33
   3   9  -1    2.51    0.28
   3  -9   1    2.08    0.33
  -3   9   1    2.44    0.22
   3  -9   1    2.39    0.28
  -3   9   1    2.34    0.28
   3   9  -1    2.07    0.22
   3  -9   1    2.41    0.23
   3  -9   1    2.91    0.57
   3   9  -1    2.37    0.19
   3  -9   1    2.29    0.30
  -3   9   1    2.74    0.34
  -3   9   1    2.48    0.40
  -3  -9  -1    2.75    0.24
   3  -9   1    2.78    0.30
   3  -9   1    2.63    0.46
   3  -9  -1    2.58    0.30
   3  -9  -1    2.51    0.55
  -3   9  -1    2.32    0.29
  -3   9  -1    2.10    0.41
  -3   9  -1    2.61    0.39
   3  -9  -1    2.74    0.49
   3  -9  -1    2.32    0.43
   3  -9  -1    2.70    0.39
  -3  -9   1    2.70    0.39
   3   9   1    2.35    0.20
  -3  -9   1    2.84    0.24
   3  -9  -1    2.87    0.46
  -3   9  -1    2.19    0.30
  -3  -9   1    2.37    0.22
   3  -9  -1    2.61    0.54
  -3   9  -1    2.71    0.26
  -3  -9   1    2.11    0.19
  -3   9  -1    2.65    0.69
  -3   9  -1    2.05    0.22
   3   9   1    2.33    0.27
  -3   9  -1    2.31    0.40
   3  -9  -1    2.65    0.24
   3  -9  -1    2.62    0.27
  -3   9  -1    2.30    0.22
   3   9   1    2.51    0.24
   3  -9  -1    2.44    0.32
  -3   9  -1    2.48    0.27
  -3   9  -1    2.77    0.34
   3  -9  -1    2.58    0.40
   3  -9  -1    2.44    0.33
   3  -9  -1    2.76    0.30
   4  -9   1   24.31    1.15
  -4   9   1   24.05    1.80
  -4   9   1   23.57    1.14
   4  -9   1   22.14    1.10
   4  -9   1   22.11    1.28
   4   9  -1   21.79    1.07
  -4   9   1   23.05    1.06
  -4   9   1   25.22    1.26
   4  -9   1   22.80    1.29
  -4   9   1   23.05    1.25
  -4   9   1   23.05    1.16
   4   9  -1   22.24    1.20
   4   9  -1   21.75    1.11
   4  -9   1   24.56    1.41
   4   9  -1   20.62    1.20
  -4   9   1   20.39    1.19
   4  -9   1   22.78    1.23
   4  -9   1   23.89    1.62
  -4   9   1   20.36    1.18
   4  -9   1   25.45    1.40
   4  -9   1   23.24    1.07
   4  -9   1   23.54    1.22
   4  -9   1   22.14    1.16
  -4   9   1   22.54    1.31
  -4   9   1   22.47    1.44
  -4   9   1   22.37    1.75
   4  -9   1   24.57    1.37
  -4  -9  -1   23.01    1.10
   4  -9   1   20.16    1.27
   4  -9  -1   20.67    1.27
  -4   9  -1   22.43    1.11
  -4   9  -1   24.66    1.17
   4   9   1   21.06    1.23
   4  -9  -1   23.47    1.17
  -4   9  -1   23.52    1.46
   4   9   1   20.92    1.18
   4  -9  -1   23.64    1.30
  -4  -9   1   23.87    1.10
   4  -9  -1   24.58    1.61
  -4   9  -1   20.86    1.18
   4   9   1   22.38    1.08
  -4   9  -1   23.20    1.07
  -4   9  -1   24.18    1.26
   4  -9  -1   23.53    1.37
   4  -9  -1   22.33    1.08
  -4   9  -1   23.98    1.14
   4  -9  -1   23.23    1.41
  -4   9  -1   23.33    1.33
   4  -9  -1   24.06    1.23
  -4   9  -1   20.09    1.18
  -4   9  -1   25.67    1.28
   4   9   1   21.65    1.12
  -4   9  -1   20.46    1.71
  -4   9  -1   23.51    1.84
   4  -9  -1   22.68    1.11
   4  -9  -1   24.11    1.40
   4  -9  -1   23.20    1.16
  -5   9   1   14.98    0.92
   5   9  -1   15.61    0.90
  -5   9   1   16.19    0.82
  -5   9   1   16.68    1.09
   5  -9   1   17.84    1.37
  -5   9   1   16.71    1.00
   5   9  -1   15.78    0.84
   5  -9   1   15.16    1.00
   5  -9   1   17.86    1.05
  -5   9   1   16.58    0.90
   5  -9   1   14.25    0.80
   5  -9   1   16.59    1.04
  -5   9   1   16.23    0.87
  -5   9   1   16.58    0.79
   5   9  -1   16.62    0.93
   5  -9   1   16.54    0.91
  -5   9   1   16.54    1.54
   5  -9   1   15.98    1.13
   5  -9   1   17.44    1.11
   5  -9   1   16.65    0.88
  -5   9   1   15.85    1.07
  -5   9   1   17.14    1.54
   5   9  -1   16.01    0.81
  -5   9   1   16.75    1.02
  -5   9   1   16.28    1.23
   5  -9   1   15.07    1.00
  -5   9  -1   16.48    1.55
   5  -9  -1   15.96    1.01
  -5   9  -1   15.90    0.78
  -5  -9   1   15.49    0.83
   5   9   1   15.55    0.79
   5  -9  -1   16.10    1.13
  -5   9  -1   16.59    0.86
  -5   9  -1   15.06    0.91
  -5   9  -1   16.04    1.22
   5  -9  -1   15.83    1.28
   5   9   1   14.63    0.88
  -5   9  -1   15.02    1.03
  -5   9  -1   16.04    1.55
   5   9   1   15.54    0.92
   5  -9  -1   16.69    1.04
   5  -9  -1   15.36    0.89
  -5   9  -1   16.18    0.83
  -5   9  -1   16.78    1.09
  -5   9  -1   16.97    1.02
  -5   9  -1   16.91    0.99
   5   9   1   15.56    0.84
   5  -9  -1   16.42    0.86
  -5   9  -1   14.80    0.88
   5  -9  -1   17.35    1.03
   6  -9   1   12.99    0.67
  -6   9   1   11.73    1.03
  -6   9   1   13.22    0.95
  -6   9   1   12.37    0.71
   6  -9   1   11.75    1.13
   6  -9   1   13.51    0.98
  -6   9   1   12.95    0.96
  -6   9   1   12.42    0.75
   6   9  -1   12.01    0.75
   6   9  -1   11.82    0.67
   6   9  -1   12.33    0.63
  -6   9   1   11.98    1.10
   6   9  -1   12.20    0.76
  -6   9   1   11.19    0.74
  -6   9   1   12.89    0.63
   6   9  -1   11.67    0.79
  -6   9   1   11.16    0.76
   6  -9   1   11.74    0.84
  -6   9   1   12.67    2.22
  -6   9   1   11.67    1.40
  -6   9   1   13.92    0.90
  -6   9   1   13.22    0.87
   6   9   1   12.21    0.75
  -6   9  -1   12.95    0.97
  -6   9  -1   14.16    0.91
   6  -9  -1   11.93    0.85
   6   9   1   11.72    0.78
   6  -9  -1   11.40    1.16
  -6   9  -1   12.98    0.64
   6  -9  -1   12.71    0.98
   6   9   1   12.49    0.65
  -6   9  -1   10.55    0.74
  -6   9  -1   11.47    0.77
   6  -9  -1   12.88    0.68
   6   9   1   11.73    0.75
   6  -9  -1   13.53    0.88
  -6   9  -1   12.51    0.69
   6   9   1   12.31    0.69
  -6   9  -1   12.70    0.71
  -6   9  -1   13.00    0.86
  -6   9  -1   12.24    1.44
  -6   9  -1   13.50    0.77
   7  -9   1    1.62    0.39
  -7   9   1    1.69    0.46
   7  -9   1    1.66    0.44
   7  -9   1    1.70    0.36
  -7   9   1    1.48    0.21
   7   9  -1    1.52    0.20
   7  -9   1    1.55    0.62
  -7   9   1    1.73    0.36
   7   9  -1    1.92    0.28
   7   9  -1    2.18    0.35
  -7   9   1    1.69    0.26
  -7   9   1    1.81    0.29
  -7   9   1    1.89    0.42
   7  -9   1    1.48    0.44
  -7   9   1    2.11    0.55
   7   9  -1    1.89    0.30
  -7   9   1    1.33    0.60
  -7   9   1    2.03    0.37
   7   9  -1    1.66    0.17
   7  -9  -1    2.08    0.52
   7   9   1    1.50    0.17
   7  -9  -1    2.24    0.49
  -7   9  -1    1.81    0.29
  -7   9  -1    2.15    0.67
   7   9   1    1.92    0.29
   7  -9  -1    1.66    0.65
   7   9   1    1.84    0.23
  -7   9  -1    1.82    0.24
   7  -9  -1    2.06    0.43
  -7   9  -1    1.76    0.50
   7  -9  -1    1.85    0.47
  -7   9  -1    1.56    0.34
  -7   9  -1    1.32    0.32
  -7   9  -1    1.74    0.26
  -7   9  -1    2.22    0.43
   7   9   1    1.61    0.28
   7   9   1    1.97    0.27
  -7   9  -1    1.80    0.28
   8  -9   1    0.05    0.24
   8   9  -1    0.33    0.19
   8  -9   1    0.36    0.31
  -8   9   1    0.13    0.14
   8   9  -1    0.31    0.11
   8  -9   1    0.39    0.18
  -8   9   1    0.07    0.20
  -8   9   1    0.25    0.16
  -8   9   1    0.19    0.25
   8   9  -1    0.41    0.17
  -8   9   1    0.25    0.11
   8  -9   1    0.35    0.61
   8   9  -1    0.44    0.22
  -8   9   1    0.12    0.20
   8  -9   1    0.20    0.21
   8   9  -1    0.34    0.10
  -8   9   1    0.58    0.55
   8  -9  -1    0.35    0.59
  -8   9  -1    0.28    0.21
  -8   9  -1    0.06    0.24
   8   9   1    0.27    0.11
   8  -9  -1    0.24    0.32
   8  -9  -1    0.06    0.22
  -8   9  -1    0.26    0.17
  -8   9  -1    0.26    0.15
  -8   9  -1    0.18    0.21
   8   9   1    0.11    0.11
   8  -9  -1    0.38    0.18
   8  -9  -1    0.06    0.20
  -8   9  -1    0.06    0.54
   8   9   1    0.30    0.19
  -8   9  -1    0.16    0.11
   8   9   1    0.51    0.27
   9   9  -1    1.11    0.27
   9  -9   1    1.04    0.29
   9   9  -1    0.85    0.21
  -9   9   1    0.79    0.18
   9   9  -1    1.14    0.35
   9  -9   1    0.34    0.42
  -9   9   1    0.89    0.31
   9   9  -1    1.21    0.23
   9  -9   1    1.70    0.23
   9  -9   1    0.62    0.22
   9   9   1    1.24    0.16
   9  -9  -1    1.57    0.23
   9  -9  -1    0.69    0.21
   9   9   1    1.23    0.28
  -9   9  -1    1.73    0.28
  -9   9  -1    0.70    0.19
   9  -9  -1    1.25    0.30
  -9   9  -1    0.56    0.29
   9   9   1    0.96    0.14
 -10   9   1    0.75    0.20
  10  -9   1    0.73    0.12
 -10   9   1    0.71    0.11
 -10   9  -1    0.86    0.22
 -10   9  -1    0.59    0.12
   0  10  -1   10.23    0.96
   0 -10   1   11.92    0.73
   0 -10   1   10.97    0.78
   0 -10  -1   11.26    0.66
   0 -10   1   10.96    0.65
   0 -10   1   11.44    0.75
   0 -10   1   10.45    0.75
   0 -10  -1   11.32    0.66
   0  10   1    9.85    0.62
   0 -10  -1   10.75    0.66
   0 -10  -1   10.82    0.66
   0  10  -1   10.75    0.57
   0  10  -1   11.06    0.65
   0 -10  -1   10.49    0.72
   0  10   1   11.01    0.57
   0  10  -1   11.32    0.62
   0  10   1   10.15    0.68
   0  10  -1   10.80    0.69
   0  10   1    9.77    0.93
   0  10   1   11.42    0.57
   0  10  -1   10.89    0.56
   0 -10  -1    9.79    0.75
   0 -10   1    9.83    0.82
   0 -10   1   10.43    0.66
   0  10   1   11.23    0.63
   0 -10  -1   11.33    0.85
   0 -10   1   11.71    0.68
   0 -10  -1   12.22    0.74
   0 -10   1   11.76    0.65
  -1  10   1   13.07    0.70
   1 -10   1   11.32    0.97
   1  10  -1   10.34    0.92
   1 -10   1   13.80    0.82
   1 -10   1   11.32    0.84
  -1 -10  -1   12.93    0.71
   1 -10   1   13.02    0.74
  -1  10   1   11.89    0.66
  -1 -10  -1   11.45    0.80
   1 -10   1   13.69    0.83
  -1  10   1   12.55    0.64
  -1  10   1   13.33    0.65
   1  10  -1   13.27    0.66
   1 -10   1   13.29    0.81
   1 -10   1   13.09    0.75
  -1  10   1   11.35    0.75
  -1 -10  -1   12.89    0.73
  -1 -10  -1   12.35    0.80
   1 -10   1   13.96    0.72
  -1 -10  -1   13.34    0.71
   1 -10   1   13.29    0.76
  -1  10   1   11.36    1.09
  -1  10   1   12.62    0.72
  -1  10   1   11.49    0.79
   1 -10   1   11.78    1.07
   1  10  -1   12.65    0.62
   1  10  -1   13.44    0.64
  -1  10   1   12.76    0.83
  -1 -10  -1   13.88    0.77
   1 -10   1   11.59    0.92
  -1  10  -1   11.13    1.10
   1 -10  -1   13.13    0.71
  -1 -10   1   11.27    0.95
  -1  10  -1   13.29    0.64
   1 -10  -1   12.39    0.73
  -1  10  -1   13.44    0.70
  -1 -10   1   10.44    0.77
   1  10   1   10.91    0.90
   1 -10  -1   11.21    1.04
  -1 -10   1   11.74    0.70
   1  10   1   13.60    0.66
   1  10   1   11.97    0.72
  -1  10  -1   13.64    0.72
  -1 -10   1   12.91    0.69
  -1  10  -1   12.05    0.80
   1 -10  -1   11.67    0.92
   1 -10  -1   13.60    0.75
   1  10   1   13.28    0.64
   1 -10  -1   13.62    0.82
  -1  10  -1   12.34    0.65
   1  10   1   12.72    0.62
  -1 -10   1   13.14    0.83
  -1 -10   1   13.14    0.71
   1 -10  -1   13.73    0.74
   1 -10  -1   11.02    0.95
   1 -10  -1   14.86    0.83
   1 -10  -1   11.50    0.86
  -1  10  -1   10.53    0.80
  -2 -10  -1    7.38    0.46
   2 -10   1    6.63    0.44
  -2  10   1    6.28    0.60
  -2  10   1    6.29    0.45
   2 -10   1    7.01    0.48
  -2  10   1    6.37    0.84
   2 -10   1    7.16    0.74
   2 -10   1    6.73    0.55
   2  10  -1    6.31    0.37
  -2  10   1    6.89    0.39
   2  10  -1    6.37    0.53
   2 -10   1    6.97    0.55
  -2 -10  -1    7.01    0.44
  -2  10   1    6.92    0.55
  -2  10   1    6.21    0.45
   2 -10   1    6.88    0.42
  -2  10   1    6.82    0.53
  -2  10   1    6.24    0.39
   2 -10   1    6.71    0.49
   2  10  -1    6.39    0.40
   2  10  -1    6.52    0.34
  -2  10   1    6.08    0.45
  -2  10   1    6.47    0.52
   2 -10   1    6.30    0.67
   2 -10   1    6.76    0.63
  -2  10   1    5.95    0.55
  -2  10   1    6.06    0.38
  -2 -10  -1    6.47    0.60
   2 -10   1    7.10    0.49
  -2  10   1    6.70    0.41
   2  10  -1    6.65    0.37
   2 -10   1    6.85    0.82
  -2  10  -1    6.57    0.40
   2  10   1    6.49    0.37
   2 -10  -1    6.92    0.49
  -2  10  -1    5.65    0.39
  -2 -10   1    6.73    0.46
  -2  10  -1    5.97    0.45
   2 -10  -1    6.38    0.47
  -2  10  -1    6.97    0.40
  -2  10  -1    7.16    0.78
   2  10   1    6.08    0.40
   2 -10  -1    5.79    0.69
   2 -10  -1    6.76    0.63
   2 -10  -1    6.87    0.54
   2  10   1    6.62    0.40
  -2  10  -1    6.07    0.45
   2 -10  -1    7.09    0.70
   2 -10  -1    6.63    0.54
  -2  10  -1    6.56    0.97
   2 -10  -1    6.61    0.74
   2 -10  -1    6.98    0.42
   2  10   1    6.62    0.34
  -2  10  -1    6.75    0.41
  -2  10  -1    6.30    0.45
  -2  10  -1    7.08    0.53
  -2 -10   1    6.82    0.42
  -2 -10   1    6.61    0.61
  -2 -10   1    6.81    0.43
  -2  10  -1    6.11    0.57
   2 -10  -1    6.52    0.78
   2  10   1    6.05    0.51
   2 -10  -1    7.15    0.49
   2 -10  -1    7.10    0.46
  -2 -10   1    6.37    0.44
  -3  10   1   12.12    0.87
  -3  10   1   11.13    0.69
   3 -10   1   11.35    0.93
  -3 -10  -1   11.04    0.82
  -3  10   1   11.69    0.71
   3 -10   1   11.93    1.09
  -3  10   1   11.63    1.18
   3 -10   1   11.48    0.61
  -3  10   1   11.74    0.64
   3  10  -1   11.35    0.59
   3 -10   1   11.26    0.83
  -3  10   1   12.37    0.91
   3 -10   1   11.20    0.69
   3  10  -1   10.87    0.72
   3 -10   1   12.43    0.81
   3 -10   1   11.67    0.65
   3 -10   1   11.47    0.92
  -3  10   1   12.30    0.73
  -3  10   1   10.96    0.86
  -3  10   1   11.05    0.70
  -3 -10  -1   11.19    0.64
   3 -10   1   11.62    0.73
   3 -10   1   10.64    0.79
   3  10  -1   11.23    0.71
   3  10  -1   11.75    0.63
  -3  10   1   11.11    0.56
  -3 -10  -1   12.22    0.66
  -3  10   1   11.85    0.82
  -3  10   1   11.99    0.80
   3 -10   1   11.16    0.88
   3 -10   1   11.39    0.77
  -3  10  -1   10.78    0.77
   3 -10  -1   11.70    0.76
  -3  10  -1   11.20    0.63
   3 -10  -1   10.66    0.78
  -3  10  -1   11.45    0.69
  -3 -10   1   11.81    0.70
  -3  10  -1   10.89    1.22
   3 -10  -1   11.71    0.95
   3 -10  -1   11.63    0.69
   3 -10  -1   12.09    0.65
  -3  10  -1   11.20    0.85
   3  10   1   10.41    0.92
   3  10   1   11.41    0.59
  -3 -10   1   12.05    0.65
  -3  10  -1   11.42    0.71
  -3  10  -1   10.69    0.55
   3 -10  -1   11.46    0.81
  -3  10  -1   11.04    0.61
   3 -10  -1   12.12    0.92
  -3  10  -1   11.37    0.86
   3  10   1   10.41    0.69
  -3 -10   1   11.14    0.73
   3 -10  -1   10.87    0.82
  -3  10  -1   11.27    0.70
  -3  10  -1   11.18    0.69
   3 -10  -1   12.40    0.80
   3 -10  -1   11.59    0.71
  -3 -10   1   11.35    0.64
   3  10   1   10.92    0.62
   3 -10  -1   11.60    0.90
   3 -10  -1   12.23    1.08
  -3 -10   1   10.98    0.82
   3 -10  -1   11.40    0.61
  -4  10   1   10.21    1.20
   4  10  -1   11.86    0.65
   4  10  -1   10.95    0.72
  -4 -10  -1   11.43    0.64
  -4  10   1   11.09    0.65
   4  10  -1   10.70    0.63
  -4  10   1   10.82    0.92
   4 -10   1   10.80    0.79
  -4  10   1   10.88    0.60
  -4  10   1   11.48    0.76
   4 -10   1   11.81    0.91
   4 -10   1   12.14    0.75
   4 -10   1   12.32    0.82
   4 -10   1   12.54    0.77
   4 -10   1   11.23    0.89
  -4  10   1   11.73    0.76
  -4  10   1   10.67    0.82
   4 -10   1   11.54    0.81
   4 -10   1   11.59    0.91
  -4  10   1   10.18    0.73
   4 -10   1   11.02    0.61
  -4  10   1   11.47    0.57
   4 -10   1   10.20    1.06
  -4  10   1   11.67    0.94
  -4  10   1   10.29    0.92
   4  10   1   11.50    0.65
  -4  10  -1   12.12    0.85
  -4  10  -1   12.13    0.95
   4 -10  -1   11.16    0.73
  -4  10  -1   10.42    0.90
   4 -10  -1   11.13    0.92
  -4  10  -1   12.07    0.77
  -4  10  -1   11.53    1.27
   4 -10  -1   11.06    0.79
  -4  10  -1   10.91    0.60
   4 -10  -1   11.00    0.62
   4 -10  -1   11.63    0.92
   4 -10  -1   10.61    1.05
   4  10   1    9.96    0.69
  -4  10  -1   11.33    0.56
  -4 -10   1   10.41    0.61
  -4  10  -1   10.92    0.74
   4 -10  -1   11.30    0.82
   4 -10  -1   10.80    0.90
   4  10   1   10.85    0.69
   4  10   1   10.83    0.62
  -4  10  -1   11.77    0.64
  -5  10   1   42.40    1.97
  -5  10   1   38.16    2.03
   5 -10   1   37.40    1.92
   5 -10   1   41.68    2.14
  -5  10   1   34.49    2.16
  -5  10   1   39.00    1.81
  -5  10   1   40.81    1.96
  -5  10   1   38.74    1.84
   5 -10   1   40.14    2.39
   5  10  -1   34.28    1.88
  -5  10   1   36.20    2.16
  -5  10   1   38.77    1.72
   5  10  -1   33.44    1.82
  -5  10   1   37.97    2.09
   5  10  -1   37.03    1.78
   5 -10   1   41.34    1.92
   5 -10   1   39.58    2.01
  -5  10   1   35.17    1.86
  -5  10   1   34.11    1.87
  -5 -10  -1   40.37    1.78
  -5  10   1   37.67    1.79
  -5  10   1   39.95    2.64
   5 -10   1   36.33    1.69
   5  10  -1   37.08    1.88
   5 -10   1   33.73    1.96
   5  10  -1   36.79    1.73
   5  10   1   37.01    1.85
   5  10   1   37.93    1.72
   5 -10  -1   40.85    2.11
  -5  10  -1   42.09    1.96
   5 -10  -1   34.30    1.95
  -5  10  -1   35.84    1.81
   5 -10  -1   42.17    1.98
   5  10   1   33.34    1.84
  -5 -10   1   39.46    1.74
   5 -10  -1   39.83    2.11
  -5  10  -1   39.68    1.79
  -5  10  -1   40.26    2.65
   5 -10  -1   33.86    1.67
  -5  10  -1   33.91    1.85
  -5  10  -1   38.12    1.70
   5  10   1   35.79    1.77
  -5  10  -1   34.90    1.75
  -5  10  -1   37.70    2.01
  -5  10  -1   32.84    1.84
  -5  10  -1   40.81    1.95
  -5  10  -1   37.50    2.17
   6  10  -1    5.37    0.33
  -6  10   1    5.21    0.65
   6 -10   1    4.91    0.58
   6 -10   1    3.89    0.59
  -6  10   1    5.54    0.47
   6  10  -1    5.27    0.48
  -6  10   1    3.97    0.91
  -6  10   1    5.42    0.44
   6 -10   1    5.26    0.38
  -6  10   1    4.62    0.62
  -6  10   1    5.41    0.33
  -6  10   1    4.94    0.37
   6 -10   1    3.55    0.64
  -6  10   1    4.70    0.40
  -6  10   1    4.33    0.50
  -6  10   1    5.27    0.50
  -6  10   1    5.98    0.81
   6 -10   1    5.44    0.52
  -6  10   1    4.90    0.55
  -6  10   1    4.05    0.64
   6  10  -1    5.49    0.45
   6  10  -1    5.34    0.37
   6  10  -1    5.44    0.43
  -6  10  -1    4.99    0.41
   6  10   1    4.93    0.43
   6  10   1    5.37    0.38
   6  10   1    4.82    0.33
   6 -10  -1    5.08    0.38
  -6  10  -1    4.95    0.44
   6  10   1    5.57    0.44
  -6  10  -1    4.77    0.52
  -6  10  -1    3.45    0.91
   6 -10  -1    4.28    0.81
   6 -10  -1    5.60    0.68
   6 -10  -1    5.88    0.56
  -6  10  -1    4.65    0.52
  -6  10  -1    5.96    0.69
  -6  10  -1    5.46    0.78
  -6  10  -1    5.42    0.47
  -6  10  -1    4.76    0.55
  -6  10  -1    5.34    0.33
   6  10   1    5.77    0.47
  -6  10  -1    4.83    0.37
   6 -10  -1    5.43    0.61
   7 -10   1    4.35    0.45
  -7  10   1    4.03    0.28
   7 -10   1    5.48    0.73
  -7  10   1    3.11    0.38
   7 -10   1    3.76    0.44
   7 -10   1    3.21    0.90
   7  10  -1    4.38    0.39
   7  10  -1    4.00    0.30
   7  10  -1    3.69    0.27
  -7  10   1    3.69    0.63
  -7  10   1    3.92    0.41
   7  10  -1    4.28    0.43
  -7  10   1    3.92    0.40
   7 -10   1    3.67    0.74
  -7  10   1    3.73    0.47
   7  10  -1    4.09    0.40
  -7  10   1    4.18    0.41
  -7  10   1    3.76    0.48
   7  10   1    3.89    0.43
   7 -10  -1    4.11    0.70
  -7  10  -1    2.73    0.62
   7  10   1    3.81    0.39
  -7  10  -1    3.88    0.28
   7  10   1    4.07    0.32
  -7  10  -1    3.68    0.39
  -7  10  -1    3.76    0.50
  -7  10  -1    3.28    0.37
   7 -10  -1    4.26    0.77
   7 -10  -1    3.75    0.45
   7  10   1    4.12    0.28
  -7  10  -1    3.90    0.40
   7 -10  -1    4.25    0.44
  -7  10  -1    3.95    0.48
   7  10   1    4.34    0.37
   7 -10  -1    4.21    0.96
  -7  10  -1    4.19    0.40
  -8  10   1    1.92    0.22
  -8  10   1    1.70    0.44
   8  10  -1    1.80    0.17
   8  10  -1    1.73    0.28
  -8  10   1    1.59    0.25
   8  10  -1    2.13    0.34
   8 -10   1    1.58    0.36
   8 -10   1    2.00    0.88
   8  10  -1    1.99    0.29
  -8  10   1    1.64    0.33
   8 -10   1    1.74    0.48
   8 -10   1    1.34    0.28
  -8  10   1    2.02    0.18
   8  10  -1    1.92    0.22
   8 -10  -1    1.23    0.80
   8  10   1    2.27    0.21
  -8  10  -1    1.37    0.31
   8  10   1    1.70    0.27
   8 -10  -1    1.56    0.27
  -8  10  -1    1.86    0.22
  -8  10  -1    1.75    0.43
   8 -10  -1    1.62    0.45
   8 -10  -1    1.78    0.35
  -8  10  -1    1.58    0.17
   8 -10  -1    1.97    0.33
   8  10   1    1.65    0.20
   8  10   1    1.71    0.26
  -8  10  -1    2.18    0.31
  -9  10   1    4.29    0.29
   9 -10   1    3.47    0.40
  -9  10   1    3.72    0.45
   9 -10   1    4.05    0.38
   9 -10   1    4.29    0.49
  -9  10   1    3.52    0.42
  -9  10  -1    4.26    0.29
  -9  10  -1    4.09    0.46
  -9  10  -1    3.46    0.45
   9  10   1    3.91    0.29
   9  10   1    4.39    0.31
   9 -10  -1    4.08    0.38
   9 -10  -1    3.77    0.49
   9 -10  -1    3.23    0.39
   0 -11   1    0.24    0.15
   0  11   1    0.28    0.11
   0 -11   1    0.24    0.18
   0  11  -1    0.30    0.10
   0 -11  -1    0.34    0.30
   0  11  -1    0.10    0.09
   0  11  -1    0.02    0.30
   0 -11  -1    0.03    0.18
   0 -11  -1    0.07    0.16
   0 -11  -1    0.31    0.30
   0  11   1    0.20    0.09
   0 -11   1    0.19    0.23
   0 -11  -1    0.08    0.15
   0 -11   1    0.12    0.13
   0 -11  -1    0.18    0.12
   0 -11   1    0.27    0.27
   0  11   1    0.25    0.10
   0 -11  -1    0.16    0.14
   0 -11  -1    0.59    0.33
   0  11   1    0.23    0.17
   0 -11   1    0.09    0.21
   0 -11   1    0.07    0.14
   0 -11   1    0.22    0.20
   0 -11   1    0.24    0.32
   0  11  -1    0.23    0.09
   0  11   1    0.27    0.12
   0 -11   1    0.22    0.14
   0  11   1    0.13    0.31
   0  11  -1    0.15    0.10
   0 -11  -1    0.19    0.14
   1 -11   1   10.42    0.74
   1 -11   1    9.60    0.64
  -1  11   1    9.13    0.59
   1 -11   1    9.73    0.61
  -1  11   1    9.96    0.54
  -1  11   1   10.90    0.55
   1 -11   1   10.93    0.58
   1  11  -1    9.75    0.56
  -1 -11  -1   10.22    0.90
   1 -11   1    9.92    0.70
  -1  11   1    9.24    0.60
   1  11  -1    9.96    0.55
   1 -11   1   10.03    0.77
   1 -11   1   10.77    0.67
  -1 -11  -1   10.17    0.61
   1  11  -1    9.64    0.85
  -1 -11  -1   10.10    0.64
  -1 -11  -1   10.38    0.61
  -1  11   1    9.23    1.00
   1  11  -1   10.09    0.53
   1 -11   1    9.82    0.64
  -1 -11  -1    9.78    0.72
  -1 -11  -1    9.01    0.69
  -1 -11  -1   10.34    0.84
  -1 -11  -1   10.17    0.66
   1 -11   1   10.50    0.87
  -1  11   1   10.37    0.52
   1  11  -1   10.10    0.51
   1 -11   1    9.81    0.92
  -1  11   1   10.10    0.55
  -1 -11   1    9.67    0.60
   1 -11  -1   10.70    0.72
  -1  11  -1   10.20    0.55
   1  11   1    9.46    0.83
  -1 -11   1    9.75    0.70
  -1  11  -1    9.18    0.60
   1 -11  -1    9.92    0.79
  -1 -11   1    9.99    0.74
   1  11   1   10.59    0.52
  -1  11  -1    9.51    0.54
   1 -11  -1   10.35    0.58
   1 -11  -1   10.22    0.94
   1 -11  -1    9.98    0.65
   1  11   1   10.68    0.64
  -1  11  -1   10.34    0.55
  -1 -11   1   10.56    0.94
   1  11   1    9.82    0.53
  -1  11  -1   10.12    0.51
   1 -11  -1   10.38    0.65
  -1  11  -1    8.29    0.96
  -1 -11   1   10.88    0.64
   1 -11  -1   10.33    0.66
   1 -11  -1    9.97    0.61
   1 -11  -1   10.26    0.72
   1  11   1    9.96    0.56
  -1 -11   1   10.17    0.83
  -1 -11   1   10.40    0.67
   1 -11  -1   10.07    0.87
   1  11   1    9.21    0.56
  -1 -11   1   10.43    0.62
   2 -11   1   16.02    0.93
   2 -11   1   17.02    0.94
   2 -11   1   17.39    0.85
  -2  11   1   17.79    0.86
   2  11  -1   17.66    0.77
  -2  11   1   16.96    1.45
  -2 -11  -1   15.98    0.88
   2 -11   1   17.44    0.97
   2 -11   1   17.90    1.20
   2 -11   1   17.23    0.89
  -2  11   1   15.20    0.82
   2  11  -1   16.85    0.95
   2 -11   1   17.68    1.24
  -2  11   1   17.85    0.84
  -2  11   1   16.60    0.93
  -2 -11  -1   18.15    0.93
   2 -11   1   17.78    1.12
   2  11  -1   16.04    0.84
  -2  11   1   16.33    0.86
   2 -11   1   16.09    1.02
  -2 -11  -1   16.90    1.12
   2 -11   1   14.82    1.01
   2  11  -1   16.27    0.81
  -2  11   1   15.43    0.91
   2 -11   1   16.78    1.03
   2 -11   1   16.45    1.38
   2  11  -1   15.22    0.81
  -2  11   1   15.03    0.89
   2  11   1   15.15    0.82
   2 -11  -1   16.75    0.90
   2 -11  -1   14.82    1.02
  -2 -11   1   17.02    0.88
   2 -11  -1   17.41    0.93
  -2 -11   1   16.87    0.94
   2 -11  -1   16.73    1.12
   2 -11  -1   17.06    0.94
   2  11   1   17.52    0.77
  -2  11  -1   15.59    0.83
  -2  11  -1   16.64    0.94
   2 -11  -1   18.11    1.27
   2 -11  -1   17.39    0.96
   2  11   1   16.29    0.85
  -2 -11   1   16.57    0.88
   2  11   1   16.50    0.95
  -2 -11   1   17.86    0.91
   2 -11  -1   17.82    1.03
   2  11   1   16.66    0.82
   2 -11  -1   16.61    1.03
  -2 -11   1   15.72    1.10
   2 -11  -1   17.50    1.20
  -2  11  -1   15.57    0.89
  -2  11  -1   16.07    1.44
   2 -11  -1   17.32    0.86
  -2  11  -1   17.57    0.85
  -2  11  -1   16.38    0.84
  -2  11  -1   15.03    0.90
  -2  11  -1   15.66    0.91
  -3 -11  -1    5.26    0.61
  -3  11   1    5.81    1.01
   3 -11   1    5.40    0.37
   3  11  -1    4.92    0.36
  -3  11   1    5.52    0.55
   3 -11   1    5.84    0.47
   3 -11   1    6.01    0.70
   3 -11   1    5.15    0.51
   3  11  -1    4.55    0.43
  -3  11   1    5.51    0.55
  -3  11   1    6.07    0.41
   3 -11   1    5.23    0.40
   3 -11   1    5.97    0.92
  -3  11   1    6.55    0.66
  -3  11   1    6.17    0.47
   3 -11   1    5.30    0.61
   3 -11   1    6.07    0.64
   3 -11   1    5.36    0.51
   3  11  -1    4.31    0.43
   3 -11   1    6.20    0.66
  -3 -11  -1    5.40    0.40
  -3  11   1    4.83    0.61
  -3 -11  -1    5.55    0.42
  -3  11   1    5.11    0.41
  -3  11   1    4.73    0.35
  -3  11   1    5.62    0.55
   3 -11   1    5.34    0.69
   3 -11   1    5.55    0.48
  -3  11  -1    5.26    0.56
  -3 -11   1    5.94    0.42
   3  11   1    5.32    0.34
   3 -11  -1    5.92    0.63
   3  11   1    4.80    0.37
  -3  11  -1    5.98    0.40
  -3  11  -1    4.48    0.35
  -3  11  -1    5.70    0.59
   3 -11  -1    6.09    0.68
   3 -11  -1    5.88    0.62
  -3 -11   1    5.23    0.60
   3 -11  -1    6.18    0.71
  -3  11  -1    6.38    0.55
  -3 -11   1    5.23    0.39
  -3  11  -1    5.67    1.01
  -3  11  -1    5.67    0.46
  -3  11  -1    4.41    0.42
   3 -11  -1    5.88    0.47
   3 -11  -1    6.85    0.78
   3 -11  -1    5.10    0.41
  -3  11  -1    5.49    0.40
   3 -11  -1    5.27    0.38
   3 -11  -1    5.25    0.51
  -4 -11  -1   16.04    0.85
   4 -11   1   14.97    1.12
   4 -11   1   17.02    0.92
   4 -11   1   16.17    1.04
  -4  11   1   16.72    1.04
  -4  11   1   16.19    0.92
   4  11  -1   15.99    0.94
   4 -11   1   15.94    0.82
  -4  11   1   15.78    0.93
   4 -11   1   16.15    1.03
  -4  11   1   16.72    0.94
   4 -11   1   16.91    0.80
   4 -11   1   16.13    0.89
   4 -11   1   16.40    1.21
  -4  11   1   14.46    1.05
   4 -11   1   16.13    1.12
  -4  11   1   14.68    1.09
  -4  11   1   16.73    1.20
   4  11  -1   16.71    0.80
   4 -11   1   16.30    1.05
  -4  11   1   14.80    1.50
  -4  11   1   15.24    0.75
  -4  11   1   14.46    0.93
   4  11  -1   16.76    0.94
   4 -11   1   16.05    1.14
   4  11  -1   15.58    0.84
  -4  11   1   16.05    0.86
  -4 -11  -1   16.25    0.87
   4 -11   1   14.63    1.34
   4 -11   1   16.05    0.96
   4 -11  -1   15.35    1.12
   4 -11  -1   15.94    0.83
   4  11   1   17.11    0.93
  -4 -11   1   15.28    0.84
  -4  11  -1   15.77    0.85
   4  11   1   16.06    0.84
   4 -11  -1   16.65    0.90
  -4  11  -1   15.43    1.02
  -4  11  -1   15.25    0.92
   4 -11  -1   16.69    1.05
  -4  11  -1   15.19    0.94
  -4  11  -1   16.37    0.92
  -4  11  -1   17.21    0.94
  -4 -11   1   15.66    0.84
   4 -11  -1   16.09    0.79
  -4  11  -1   15.39    1.10
   4 -11  -1   15.15    1.12
   4 -11  -1   14.71    1.23
   4 -11  -1   16.89    1.16
  -4  11  -1   15.01    0.75
   4  11   1   16.19    0.80
   4 -11  -1   15.19    0.89
  -4  11  -1   13.63    1.49
   4 -11  -1   16.07    1.04
  -5  11   1   25.64    1.58
   5 -11   1   25.66    1.25
  -5  11   1   22.86    1.37
  -5  11   1   17.47    1.79
  -5  11   1   22.46    1.49
   5 -11   1   19.53    1.32
  -5  11   1   21.87    1.06
  -5  11   1   25.71    1.25
  -5  11   1   25.81    1.26
  -5  11   1   21.66    1.16
   5 -11   1   21.63    1.04
   5 -11   1   20.58    1.43
   5  11  -1   23.57    1.09
   5  11  -1   25.07    1.15
  -5 -11  -1   22.01    1.15
  -5  11   1   19.17    1.35
  -5  11  -1   22.50    1.46
  -5  11  -1   22.11    1.03
   5  11   1   24.54    1.12
   5 -11  -1   25.08    1.22
  -5  11  -1   24.98    1.22
   5 -11  -1   17.88    1.63
   5 -11  -1   20.18    1.04
   5 -11  -1   23.24    1.15
  -5  11  -1   18.14    1.78
   5 -11  -1   19.50    1.28
   5 -11  -1   19.01    1.30
  -5  11  -1   19.66    1.34
  -5  11  -1   18.66    1.22
  -5 -11   1   22.20    1.10
   5  11   1   25.04    1.20
   5  11   1   22.26    1.06
  -5  11  -1   21.92    1.12
   5  11   1   24.37    1.20
  -5  11  -1   21.89    1.34
   5 -11  -1   18.45    1.36
   6  11  -1    6.51    0.53
  -6  11   1    6.16    0.50
  -6  11   1    6.58    0.51
  -6  11   1    4.59    0.71
  -6  11   1    6.25    0.46
   6  11  -1    6.41    0.41
   6 -11   1    6.75    0.90
   6 -11   1    5.69    0.45
   6 -11   1    6.37    0.64
   6 -11   1    6.05    0.70
  -6  11   1    5.79    0.55
  -6  11   1    6.01    0.35
   6  11  -1    6.10    0.37
  -6  11   1    6.48    0.75
   6  11  -1    6.64    0.49
  -6  11   1    5.13    0.41
  -6  11   1    5.55    1.12
   6 -11   1    6.32    0.58
  -6  11   1    5.73    0.68
   6 -11  -1    6.20    0.71
  -6  11  -1    4.36    1.10
   6  11   1    5.07    0.68
  -6  11  -1    5.80    0.35
  -6  11  -1    6.29    0.50
   6  11   1    6.40    0.37
  -6  11  -1    4.79    0.69
  -6  11  -1    5.78    0.85
   6  11   1    6.60    0.42
   6 -11  -1    6.31    0.58
   6 -11  -1    6.77    0.45
  -6  11  -1    6.46    0.75
  -6  11  -1    5.39    0.44
  -6  11  -1    5.87    0.56
  -6  11  -1    6.03    0.49
  -6  11  -1    6.57    0.81
  -6  11  -1    6.18    0.45
   6  11   1    6.70    0.48
   6 -11  -1    6.22    1.39
  -7  11   1    2.45    0.33
   7  11  -1    2.88    0.23
  -7  11   1    3.00    0.58
  -7  11   1    2.40    0.54
   7  11  -1    3.06    0.27
   7  11  -1    2.92    0.37
   7  11  -1    2.96    0.32
  -7  11   1    2.41    0.38
   7 -11   1    2.85    0.40
  -7  11   1    2.69    0.41
   7 -11   1    3.10    0.92
  -7  11   1    3.04    0.37
   7 -11   1    2.31    1.05
  -7  11   1    2.89    0.35
   7 -11   1    2.57    0.46
  -7  11   1    2.95    0.23
   7 -11   1    2.98    0.42
   7 -11  -1    2.49    1.11
   7  11   1    2.99    0.30
  -7  11  -1    2.98    0.41
  -7  11  -1    2.89    0.23
   7  11   1    3.16    0.29
   7 -11  -1    2.63    0.40
  -7  11  -1    2.98    0.37
  -7  11  -1    2.68    0.39
   7 -11  -1    2.38    0.37
  -7  11  -1    2.66    0.56
   7  11   1    2.81    0.23
   7 -11  -1    2.62    0.48
   7 -11  -1    1.23    0.81
  -7  11  -1    3.28    0.43
  -7  11  -1    3.06    0.39
  -8  11   1    0.33    0.22
  -8  11   1    0.76    0.25
   8  11  -1    0.74    0.20
   8 -11   1    0.68    0.44
   8  11  -1    0.96    0.28
   8  11  -1    1.00    0.15
   8  11  -1    0.63    0.13
   8 -11   1    0.87    0.43
  -8  11   1    0.93    0.31
  -8  11   1    0.08    0.38
  -8  11   1    0.59    0.12
   8 -11  -1    0.73    0.46
  -8  11  -1    0.12    0.33
   8  11   1    0.99    0.15
  -8  11  -1    0.51    0.23
  -8  11  -1    0.78    0.27
   8 -11  -1    0.23    0.38
   8  11   1    0.60    0.14
  -8  11  -1    0.70    0.13
  -9  11   1    9.51    0.59
   9 -11   1    8.09    0.56
   9 -11   1    8.74    0.60
   9 -11  -1    9.72    0.62
   9 -11  -1    7.88    0.56
  -9  11  -1    9.33    0.60
   0 -12   1    2.34    0.33
   0 -12   1    2.74    0.34
   0 -12  -1    2.60    0.29
   0 -12  -1    3.43    0.39
   0  12  -1    3.16    0.25
   0 -12   1    2.44    0.42
   0 -12   1    2.48    0.26
   0 -12  -1    2.88    0.56
   0  12  -1    2.15    0.55
   0 -12   1    2.43    0.55
   0  12  -1    2.99    0.40
   0 -12   1    1.60    0.45
   0  12   1    2.61    0.36
   0 -12  -1    2.58    0.40
   0 -12  -1    2.75    0.33
   0 -12  -1    2.52    0.56
   0 -12  -1    2.14    0.41
   0  12  -1    2.61    0.23
   0  12   1    2.51    0.23
   0 -12  -1    3.20    0.37
   0  12   1    2.92    0.30
   0 -12   1    3.19    0.34
   0  12   1    3.19    0.25
   0  12   1    2.21    0.54
   0 -12   1    3.37    0.38
   0 -12   1    2.75    0.38
   0 -12   1    2.66    0.42
   0 -12  -1    2.93    0.35
   1  12  -1    4.58    0.59
  -1 -12  -1    4.64    0.71
   1 -12   1    3.72    0.44
  -1  12   1    5.13    0.50
  -1 -12  -1    4.09    0.38
  -1 -12  -1    4.10    0.52
   1  12  -1    4.92    0.28
  -1 -12  -1    3.95    0.48
  -1 -12  -1    4.48    0.42
   1 -12   1    4.16    0.38
   1 -12   1    4.52    0.36
  -1  12   1    3.89    0.32
  -1 -12  -1    4.61    0.64
   1  12  -1    4.36    0.31
   1  12  -1    4.10    0.32
   1 -12   1    4.64    0.66
  -1  12   1    4.60    0.32
   1 -12   1    4.55    0.44
  -1  12   1    3.61    0.31
   1 -12   1    5.07    0.76
   1 -12   1    4.96    0.58
   1 -12   1    4.70    0.56
   1 -12   1    4.06    0.44
   1 -12   1    3.96    0.40
  -1  12   1    3.91    0.73
   1  12   1    4.03    0.29
   1  12   1    3.93    0.30
  -1  12  -1    4.07    0.75
  -1  12  -1    3.39    0.33
   1 -12  -1    3.98    0.40
  -1 -12   1    3.80    0.40
  -1 -12   1    3.91    0.34
   1 -12  -1    4.14    0.43
  -1  12  -1    3.97    0.31
   1 -12  -1    4.44    0.36
   1 -12  -1    4.59    0.45
   1 -12  -1    3.33    0.42
   1  12   1    4.43    0.27
   1  12   1    3.45    0.53
  -1 -12   1    3.97    0.36
   1 -12  -1    4.21    0.53
   1 -12  -1    4.94    0.58
   1 -12  -1    4.15    0.39
  -1 -12   1    4.72    0.66
  -1 -12   1    4.23    0.37
   1 -12  -1    3.78    0.65
  -1 -12   1    4.66    0.42
  -1 -12   1    4.95    0.74
  -1  12  -1    4.41    0.31
   1 -12  -1    4.91    0.68
  -1 -12   1    3.76    0.49
   2 -12   1   18.49    1.10
  -2 -12  -1   17.88    0.96
   2  12  -1   17.82    0.87
   2 -12   1   16.64    0.87
   2 -12   1   13.54    1.38
  -2 -12  -1   17.56    0.93
  -2  12   1   16.20    0.87
  -2  12   1   18.32    0.96
  -2  12   1   16.20    1.08
  -2  12   1   17.86    0.90
   2  12  -1   18.39    0.85
   2 -12   1   15.31    1.24
   2 -12   1   15.58    1.00
   2 -12   1   17.64    1.08
   2 -12   1   14.90    1.17
  -2  12   1   14.77    1.42
   2 -12   1   17.58    0.92
   2 -12   1   17.96    1.01
   2 -12   1   17.01    1.08
  -2 -12  -1   15.76    1.19
   2 -12   1   16.90    0.97
   2 -12   1   14.38    1.63
  -2  12   1   17.99    0.88
  -2  12  -1   15.98    1.47
  -2  12  -1   17.87    0.89
  -2 -12   1   17.19    0.94
  -2 -12   1   16.48    1.20
  -2  12  -1   16.49    0.89
   2 -12  -1   16.47    1.37
  -2 -12   1   16.72    0.90
   2 -12  -1   17.23    0.94
  -2  12  -1   18.55    0.98
  -2 -12   1   18.27    0.94
  -2 -12   1   16.98    0.96
   2  12   1   18.09    0.90
   2 -12  -1   14.65    1.52
   2 -12  -1   17.50    1.09
   2 -12  -1   17.09    0.99
   2 -12  -1   18.68    1.12
   2 -12  -1   15.11    1.47
  -2  12  -1   17.19    0.91
   2 -12  -1   17.07    0.89
   2 -12  -1   17.74    1.12
   2  12   1   18.18    0.87
  -2  12  -1   19.26    0.90
   2 -12  -1   16.05    1.29
  -2 -12   1   18.70    1.01
  -3  12   1   22.75    1.36
   3  12  -1   24.05    1.33
  -3  12   1   23.64    1.30
   3 -12   1   24.03    1.31
   3  12  -1   24.43    1.22
  -3  12   1   26.15    1.24
   3 -12   1   23.90    1.41
   3  12  -1   22.70    1.31
  -3 -12  -1   25.76    1.37
   3 -12   1   25.69    1.20
  -3  12   1   26.18    1.34
  -3  12   1   23.40    1.20
  -3 -12  -1   25.64    1.29
  -3  12   1   23.13    1.27
   3 -12   1   26.74    1.25
   3 -12   1   22.98    2.16
   3 -12   1   26.37    1.60
   3 -12   1   26.04    1.60
  -3  12   1   28.63    1.53
   3 -12   1   27.57    1.57
   3 -12   1   23.66    1.30
  -3  12   1   25.76    1.95
   3  12  -1   25.48    1.18
   3 -12   1   25.51    1.42
  -3 -12  -1   25.15    1.61
   3 -12  -1   26.08    1.32
  -3  12  -1   23.45    1.21
   3 -12  -1   24.34    1.40
   3  12   1   23.33    1.22
  -3  12  -1   24.08    1.33
   3  12   1   23.63    1.31
   3 -12  -1   23.96    1.45
   3 -12  -1   24.33    2.38
   3  12   1   25.29    1.19
   3 -12  -1   25.81    1.25
   3 -12  -1   25.47    1.21
  -3  12  -1   23.51    1.28
  -3  12  -1   24.13    1.92
   3 -12  -1   27.07    1.64
   3 -12  -1   23.44    1.42
  -3 -12   1   25.06    1.56
  -3  12  -1   26.15    1.24
   3 -12  -1   26.06    1.62
  -3  12  -1   24.43    1.30
   3 -12  -1   26.60    1.33
   3 -12  -1   25.41    1.55
  -3 -12   1   26.21    1.34
  -3 -12   1   26.11    1.28
   4 -12   1    4.04    0.41
   4  12  -1    4.26    0.30
   4  12  -1    4.40    0.33
  -4 -12  -1    4.59    0.40
   4 -12   1    3.75    0.60
   4  12  -1    4.67    0.41
   4 -12   1    4.05    0.47
  -4  12   1    5.02    0.43
   4 -12   1    3.89    0.40
   4 -12   1    3.66    0.77
   4 -12   1    3.61    0.58
  -4  12   1    4.22    0.42
   4  12  -1    4.48    0.41
  -4  12   1    3.44    0.84
  -4  12   1    3.19    0.49
  -4  12   1    3.69    0.45
   4 -12   1    4.41    0.31
   4 -12   1    3.44    0.56
  -4  12   1    4.77    0.41
  -4  12   1    4.20    0.65
  -4  12   1    3.13    0.71
  -4  12   1    3.66    0.37
  -4 -12  -1    4.31    0.36
   4 -12   1    5.02    0.51
  -4  12   1    5.27    0.55
   4 -12   1    4.36    0.33
  -4  12   1    4.48    0.37
  -4  12  -1    3.42    0.46
   4 -12  -1    4.28    0.31
  -4  12  -1    4.44    0.42
  -4  12  -1    4.09    0.43
  -4  12  -1    3.89    0.51
   4 -12  -1    3.04    0.43
   4 -12  -1    3.19    0.55
  -4  12  -1    4.74    1.01
   4 -12  -1    3.70    0.80
   4  12   1    4.28    0.40
  -4 -12   1    4.78    0.36
   4  12   1    3.92    0.33
   4 -12  -1    4.06    0.60
   4 -12  -1    4.59    0.41
   4 -12  -1    3.55    0.39
   4 -12  -1    5.45    0.49
  -4  12  -1    4.37    0.36
   4  12   1    4.41    0.30
  -4  12  -1    4.53    0.41
  -4  12  -1    4.18    0.57
   4 -12  -1    4.41    0.52
   4 -12  -1    4.12    0.63
   4 -12  -1    4.26    0.34
  -4  12  -1    4.87    0.69
  -4 -12   1    4.48    0.38
   5  12  -1    0.14    0.14
  -5  12   1    0.22    0.61
   5 -12   1   -0.03    0.19
   5 -12   1   -0.28    0.36
  -5  12   1   -0.20    0.48
  -5 -12  -1    0.00    0.13
  -5  12   1    0.17    0.46
   5 -12   1    0.21    0.31
  -5  12   1    0.25    0.49
   5 -12   1   -0.09    0.26
   5  12  -1    0.23    0.22
  -5  12   1   -0.08    0.18
   5  12  -1    0.04    0.10
  -5  12   1    0.09    0.27
   5 -12   1    0.19    0.27
  -5  12   1    0.03    0.17
   5 -12   1    0.16    0.21
  -5  12   1    0.05    0.14
   5 -12  -1    0.08    0.20
   5 -12  -1    0.03    0.22
  -5  12  -1    0.18    0.20
   5 -12  -1   -0.23    0.25
   5  12   1    0.05    0.11
   5 -12  -1    0.17    0.24
  -5  12  -1    0.04    0.13
  -5  12  -1   -0.20    0.60
  -5  12  -1    0.22    0.20
   5 -12  -1    0.29    0.58
   5 -12  -1    0.09    0.28
  -5 -12   1   -0.22    0.12
   5  12   1    0.11    0.14
   6  12  -1    2.29    0.32
  -6  12   1    2.54    0.34
  -6  12   1    2.39    0.33
  -6  12   1    1.97    0.33
   6 -12   1    2.63    0.40
   6  12  -1    2.66    0.22
   6 -12   1    2.18    0.28
  -6  12   1    2.49    1.16
  -6  12   1    1.99    0.32
   6 -12   1    0.55    1.08
   6 -12   1    2.14    0.44
   6 -12   1    2.08    0.39
  -6  12   1    2.67    0.30
   6  12  -1    2.22    0.24
  -6  12   1    2.86    0.53
   6  12  -1    2.77    0.31
   6 -12   1    2.48    1.02
  -6  12  -1    2.00    0.25
   6  12   1    2.34    0.28
   6 -12  -1    1.38    0.86
  -6  12  -1    2.71    0.34
  -6  12  -1    2.62    0.31
  -6  12  -1    1.69    1.24
   6 -12  -1    1.81    0.92
   6 -12  -1    1.93    0.46
   6 -12  -1    2.55    0.39
  -6  12  -1    2.11    0.34
   6  12   1    2.77    0.22
  -6  12  -1    2.54    0.53
  -6  12  -1    2.01    0.33
   6 -12  -1    2.20    0.29
   6 -12  -1    1.81    0.39
   6  12   1    2.42    0.24
   7  12  -1    0.09    0.16
   7 -12   1    1.05    0.90
   7 -12   1    0.10    0.32
   7 -12   1    0.00    0.19
  -7  12   1    0.10    0.18
   7  12  -1    0.03    0.11
   7 -12   1    0.09    0.56
  -7  12   1   -0.03    0.16
  -7  12   1    0.17    0.25
   7  12  -1    0.04    0.11
  -7  12   1   -0.06    0.16
   7  12  -1   -0.18    0.23
   7 -12   1    0.01    0.31
   7 -12  -1   -0.11    0.86
   7 -12  -1    0.04    0.59
  -7  12  -1   -0.32    0.26
  -7  12  -1    0.08    0.16
   7  12   1    0.00    0.15
  -7  12  -1    0.10    0.16
   7  12   1    0.00    0.13
  -7  12  -1   -0.01    0.18
   7 -12  -1   -0.08    0.30
   7 -12  -1    0.08    0.30
   7 -12  -1   -0.08    0.19
   7  12   1   -0.04    0.12
   8 -12   1    0.59    0.48
  -8  12  -1    0.79    0.22
   8 -12  -1    0.72    0.28
   8 -12  -1    0.95    0.54
   8  12   1    0.66    0.14
   8 -12  -1    0.54    0.29
   8  12   1    0.71    0.14
   0  13   1    7.08    0.45
   0 -13   1    7.44    0.90
   0 -13   1    6.52    1.02
   0 -13  -1    7.40    0.96
   0 -13  -1    7.11    0.74
   0 -13   1    7.56    0.53
   0 -13   1    7.98    0.97
   0  13  -1    7.53    0.49
   0  13  -1    7.50    0.86
   0  13  -1    8.14    0.44
   0  13   1    8.09    0.44
   0  13   1    7.46    0.46
   0 -13   1    7.83    0.82
   0  13   1    6.84    0.48
   0 -13  -1    8.03    0.93
   0  13  -1    7.22    0.46
   0  13   1    6.67    0.81
   0 -13   1    7.79    0.58
   0 -13  -1    7.88    0.54
   0 -13  -1    7.63    0.59
   0 -13   1    8.28    0.63
   0 -13  -1    6.85    0.59
   0 -13  -1    7.62    0.82
   0 -13   1    7.25    0.49
   0  13  -1    7.60    0.45
   0 -13  -1    7.96    0.50
  -1 -13  -1    5.50    0.50
   1  13  -1    5.72    0.37
   1 -13   1    5.35    0.48
   1 -13   1    5.77    0.45
   1 -13   1    5.12    0.60
  -1  13   1    5.04    0.53
  -1  13   1    5.91    0.37
   1  13  -1    4.83    0.60
   1 -13   1    5.01    0.79
   1 -13   1    5.55    0.40
  -1  13   1    5.74    0.43
   1  13  -1    5.39    0.32
  -1 -13  -1    5.45    0.44
   1  13  -1    6.08    0.37
  -1  13   1    5.61    0.37
  -1 -13  -1    5.89    0.42
   1 -13   1    5.25    0.49
   1 -13   1    4.95    0.63
  -1  13   1    4.87    0.83
  -1 -13  -1    5.03    0.61
  -1 -13  -1    4.38    0.67
   1 -13   1    4.67    0.71
   1 -13   1    5.90    0.57
  -1  13   1    5.53    0.38
  -1 -13  -1    5.66    0.82
   1 -13   1    5.15    0.47
   1  13  -1    5.77    0.38
   1 -13  -1    5.53    0.41
  -1  13  -1    5.55    0.37
  -1  13  -1    5.72    0.43
   1 -13  -1    5.76    0.49
   1 -13  -1    5.94    0.46
   1 -13  -1    5.47    0.85
   1  13   1    4.51    0.58
   1 -13  -1    6.32    0.59
  -1 -13   1    5.62    0.50
  -1  13  -1    5.78    0.38
   1 -13  -1    4.98    0.73
  -1 -13   1    5.25    0.73
   1 -13  -1    5.27    0.51
   1  13   1    5.45    0.32
  -1 -13   1    5.13    0.81
  -1  13  -1    5.73    0.39
  -1 -13   1    6.51    0.70
  -1 -13   1    5.65    0.45
   1 -13  -1    5.31    0.66
   1  13   1    6.03    0.37
  -1 -13   1    5.76    0.59
  -1 -13   1    5.13    0.68
   1  13   1    5.71    0.38
   1  13   1    5.54    0.38
  -1 -13   1    5.54    0.41
   2 -13   1    9.25    0.55
  -2  13   1    9.54    1.10
   2  13  -1    9.28    0.55
   2 -13   1    9.57    0.65
  -2  13   1   10.54    0.79
  -2 -13  -1    9.62    1.00
   2 -13   1   10.61    0.78
  -2  13   1    9.29    0.55
   2 -13   1    9.37    0.85
  -2  13   1    9.80    0.56
   2 -13   1    9.87    0.93
   2 -13   1    9.69    0.60
   2  13  -1    8.58    0.62
  -2 -13  -1   10.73    0.94
   2  13  -1    8.94    0.65
  -2 -13  -1   10.75    0.67
   2  13  -1    8.66    0.48
  -2 -13  -1    9.66    0.61
   2 -13   1    9.10    0.66
   2 -13   1    9.16    0.67
   2 -13   1   10.48    1.04
  -2  13   1    9.24    0.61
   2 -13   1    9.98    0.76
  -2  13   1    9.38    0.54
   2  13  -1    9.59    0.52
   2 -13  -1    9.25    0.67
   2 -13  -1    9.75    0.99
  -2 -13   1    9.01    0.63
   2 -13  -1    9.15    0.60
   2  13   1    9.56    0.53
   2  13   1    8.65    0.49
   2 -13  -1    9.19    0.92
  -2  13  -1    9.12    1.10
   2 -13  -1    9.74    0.56
  -2 -13   1    9.46    0.60
   2 -13  -1    9.16    0.65
   2 -13  -1   10.09    0.88
  -2 -13   1    9.72    1.01
  -2  13  -1    9.51    0.61
  -2 -13   1    8.99    0.87
   2  13   1    9.29    0.54
  -2  13  -1    9.48    0.55
  -2  13  -1   10.46    0.56
  -2 -13   1    8.67    0.56
   2 -13  -1    9.46    0.75
  -3 -13  -1   18.01    1.37
   3  13  -1   21.65    1.02
   3 -13   1   20.54    1.15
  -3  13   1   19.77    1.30
  -3  13   1   21.41    1.08
  -3  13   1   19.39    1.02
   3 -13   1   21.64    1.03
   3 -13   1   19.87    1.40
   3 -13   1   22.20    1.08
  -3  13   1   21.52    1.10
   3  13  -1   22.43    1.05
   3 -13   1   22.73    1.26
   3 -13   1   20.82    1.25
  -3  13   1   17.26    1.66
   3  13  -1   21.49    1.17
   3  13  -1   21.51    1.14
   3 -13   1   19.84    1.36
   3 -13   1   17.89    1.28
  -3 -13  -1   21.82    1.10
  -3  13   1   20.39    1.06
  -3  13   1   23.18    1.15
   3 -13   1   18.92    1.38
   3 -13  -1   20.44    1.39
  -3  13  -1   23.44    1.16
   3 -13  -1   19.64    1.39
   3 -13  -1   19.20    1.28
   3 -13  -1   21.38    1.25
   3 -13  -1   20.72    1.16
  -3  13  -1   20.26    1.08
  -3  13  -1   20.17    1.05
   3 -13  -1   18.17    1.39
  -3 -13   1   22.36    1.10
   3 -13  -1   18.77    1.41
   3 -13  -1   23.55    1.30
   3 -13  -1   17.75    1.72
  -3 -13   1   19.86    1.06
  -3  13  -1   21.63    1.11
   3  13   1   23.08    1.07
   3  13   1   21.85    1.03
   3  13   1   22.58    1.18
   3 -13  -1   21.96    1.04
  -3  13  -1   20.34    1.06
   3 -13  -1   22.17    1.09
   4  13  -1    3.94    0.41
  -4  13   1    4.16    0.42
   4 -13   1    3.37    0.28
  -4  13   1    3.65    0.41
   4 -13   1    3.60    0.57
   4 -13   1    2.81    0.51
  -4 -13  -1    3.50    0.36
   4 -13   1    3.32    0.29
   4 -13   1    3.85    0.46
   4  13  -1    3.50    0.27
   4  13  -1    3.34    0.36
   4 -13   1    2.72    0.46
  -4  13   1    3.44    0.95
  -4 -13  -1    3.58    0.34
   4 -13   1    3.81    0.58
   4 -13  -1    3.77    0.31
   4 -13  -1    2.29    1.05
  -4 -13   1    3.98    0.36
   4 -13  -1    3.49    0.46
   4  13   1    4.43    0.30
   4 -13  -1    3.34    0.56
   4  13   1    3.64    0.39
  -4  13  -1    4.46    0.42
   4 -13  -1    3.53    0.34
  -4  13  -1    2.92    0.96
  -4  13  -1    3.53    0.38
   4 -13  -1    3.64    0.59
  -4 -13   1    4.03    0.36
  -5  13   1    2.68    0.33
   5 -13   1    1.94    0.99
   5  13  -1    2.48    0.35
   5 -13   1    2.17    0.40
   5 -13   1    2.22    0.43
   5  13  -1    2.87    0.25
  -5  13   1    2.69    0.32
  -5  13   1    3.34    1.21
   5 -13   1    2.70    0.35
  -5  13   1    2.67    0.31
   5  13  -1    2.86    0.32
  -5 -13  -1    2.91    0.30
   5 -13   1    2.98    0.44
  -5 -13  -1    2.91    0.30
   5 -13   1    2.64    0.34
   5  13  -1    3.09    0.23
  -5  13   1    2.54    0.45
   5 -13  -1    3.10    0.43
   5 -13  -1    2.65    0.46
   5 -13  -1    3.49    1.16
   5 -13  -1    2.22    0.32
  -5  13  -1    2.42    0.47
  -5  13  -1    2.86    0.32
  -5  13  -1    2.19    1.10
   5  13   1    2.83    0.23
   5  13   1    2.53    0.31
  -5  13  -1    2.72    0.33
  -5 -13   1    2.88    0.29
  -5 -13   1    3.59    0.34
  -5  13  -1    2.73    0.32
   5 -13  -1    2.97    0.36
   5  13   1    2.89    0.26
   5 -13  -1    2.09    0.41
   6  13  -1    0.69    0.12
   6 -13   1    0.37    0.41
  -6  13   1    0.73    0.22
   6 -13   1    0.62    0.26
   6 -13   1    0.65    0.36
   6 -13   1    0.68    0.25
   6  13  -1    0.48    0.16
  -6  13   1    0.81    0.36
   6 -13   1    1.11    1.16
  -6  13   1    0.62    0.19
   6 -13   1    0.10    0.66
   6  13  -1    0.54    0.13
  -6  13   1    0.57    0.21
   6 -13  -1    0.04    1.19
   6 -13  -1    0.67    0.27
   6 -13  -1    0.69    0.40
   6  13   1    0.71    0.13
   6  13   1    0.45    0.13
  -6  13  -1    0.72    0.20
  -6  13  -1    0.63    0.20
   6  13   1    0.55    0.22
   6 -13  -1    0.57    0.30
   6 -13  -1    1.03    0.73
   6 -13  -1    0.25    0.38
  -6  13  -1    1.01    0.25
  -6  13  -1    0.76    0.38
   7 -13   1    0.28    0.36
  -7  13   1    0.77    0.21
  -7  13   1    1.24    0.29
   7 -13   1    0.81    0.52
   7 -13   1    1.10    0.98
   7 -13  -1    0.43    0.51
  -7  13  -1    0.20    0.22
  -7  13  -1    0.86    0.30
   7  13   1    0.79    0.15
   7  13   1    0.39    0.12
   7 -13  -1    0.45    0.37
   7  13   1    0.19    0.13
   7 -13  -1    0.84    0.89
   8 -13   1    5.31    0.47
   8 -13   1    5.04    0.64
   8 -13  -1    4.71    0.66
   8 -13  -1    4.64    0.42
   0  14  -1    8.55    0.48
   0 -14  -1    8.34    0.57
   0 -14   1    7.53    0.98
   0 -14   1    9.26    0.57
   0 -14  -1    7.73    1.02
   0  14  -1    7.61    0.45
   0  14   1    7.47    0.45
   0 -14  -1    6.50    0.82
   0 -14  -1    7.69    0.78
   0 -14   1    8.14    0.77
   0  14  -1    8.42    0.49
   0 -14   1    9.01    0.78
   0 -14  -1    8.29    0.52
   0  14   1    8.34    0.49
   0  14   1    8.36    0.49
   0 -14   1    7.30    0.83
   0 -14   1    8.12    0.51
   0  14  -1    7.21    0.83
   0  14  -1    8.38    0.50
   0  14   1    8.65    0.52
   0 -14   1    6.60    0.73
   0  14   1    7.13    0.82
   0 -14  -1    8.96    0.77
  -1 -14  -1    3.53    0.64
  -1  14   1    3.46    0.27
  -1  14   1    2.85    0.65
   1 -14   1    3.87    0.74
   1  14  -1    2.80    0.27
   1 -14   1    3.45    0.63
   1  14  -1    2.82    0.26
  -1  14   1    2.70    0.27
  -1 -14  -1    3.15    0.40
  -1 -14  -1    3.39    0.61
   1  14  -1    2.49    0.23
   1  14  -1    3.47    0.21
  -1  14   1    2.96    0.28
   1 -14   1    4.01    0.59
   1 -14   1    3.24    0.42
  -1 -14  -1    3.08    0.36
   1 -14   1    2.94    0.38
   1 -14   1    3.06    0.29
  -1  14   1    2.54    0.29
   1 -14   1    2.60    0.45
   1  14  -1    3.25    0.44
   1 -14   1    3.31    0.35
  -1 -14  -1    2.81    0.30
   1  14   1    2.90    0.27
   1 -14  -1    2.40    0.45
  -1 -14   1    2.99    0.29
  -1 -14   1    3.26    0.67
  -1  14  -1    2.92    0.27
  -1 -14   1    3.04    0.34
   1  14   1    3.24    0.21
   1 -14  -1    2.50    0.27
   1  14   1    3.47    0.43
  -1  14  -1    2.57    0.64
   1 -14  -1    3.14    0.39
  -1 -14   1    3.61    0.61
   1  14   1    2.53    0.24
   1 -14  -1    3.11    0.64
   1 -14  -1    3.58    0.64
  -1 -14   1    3.00    0.39
  -1  14  -1    2.68    0.29
   1 -14  -1    2.83    0.33
   1  14   1    3.01    0.26
   1 -14  -1    3.64    0.43
   1 -14  -1    3.26    0.54
  -1  14  -1    3.54    0.27
  -1  14  -1    2.46    0.27
  -2 -14  -1    2.63    0.36
   2  14  -1    3.26    0.38
  -2 -14  -1    3.22    0.60
   2 -14   1    3.57    0.51
   2  14  -1    3.88    0.29
   2 -14   1    3.03    0.37
   2 -14   1    3.16    0.54
  -2 -14  -1    3.48    0.36
   2 -14   1    2.61    0.55
   2 -14   1    3.31    0.59
  -2 -14  -1    2.57    0.92
  -2  14   1    3.14    0.31
  -2  14   1    3.48    0.34
   2  14  -1    3.41    0.28
  -2  14   1    2.46    0.70
   2 -14   1    3.76    0.35
   2 -14   1    2.78    0.61
   2 -14   1    3.40    0.30
   2 -14  -1    3.32    0.51
   2  14   1    3.09    0.28
   2 -14  -1    3.61    0.48
   2 -14  -1    3.87    0.32
   2  14   1    3.15    0.39
  -2  14  -1    3.86    0.34
   2 -14  -1    2.98    0.58
  -2 -14   1    3.72    0.64
  -2 -14   1    2.69    0.82
   2  14   1    3.43    0.29
   2 -14  -1    3.54    0.35
   2 -14  -1    3.06    0.56
   2 -14  -1    2.75    0.61
   2 -14  -1    4.15    0.44
  -2 -14   1    3.02    0.38
  -2  14  -1    3.59    0.34
  -2 -14   1    3.64    0.36
  -2  14  -1    2.93    0.78
  -3  14   1    4.98    0.38
  -3  14   1    5.81    0.45
  -3 -14  -1    4.99    0.39
   3 -14   1    6.10    0.60
   3 -14   1    5.36    0.53
   3  14  -1    5.51    0.47
   3  14  -1    5.50    0.35
   3 -14   1    5.38    0.40
  -3 -14  -1    5.21    0.47
  -3  14   1    5.01    0.39
   3  14  -1    5.25    0.43
   3 -14   1    5.79    0.55
   3 -14   1    5.68    0.74
   3 -14   1    4.81    0.70
   3 -14   1    4.41    0.43
  -3 -14  -1    5.39    0.43
   3 -14   1    5.21    0.37
   3  14  -1    5.90    0.38
   3 -14  -1    5.71    0.56
   3 -14  -1    4.32    0.69
   3 -14  -1    5.20    0.72
   3 -14  -1    5.45    0.37
  -3 -14   1    5.28    0.41
   3 -14  -1    4.39    0.46
  -3  14  -1    5.13    0.42
   3 -14  -1    4.60    0.57
   3 -14  -1    5.24    0.39
  -3 -14   1    4.91    0.45
   3  14   1    5.02    0.34
   3 -14  -1    4.60    0.45
  -3  14  -1    5.96    0.44
   3  14   1    5.34    0.45
   3  14   1    5.59    0.37
  -3 -14   1    4.78    0.38
  -3  14  -1    4.86    0.37
  -4 -14  -1    0.06    0.16
   4 -14   1    0.17    0.25
  -4 -14  -1    0.11    0.15
   4 -14   1   -0.02    0.97
   4 -14   1    0.22    0.30
  -4 -14  -1   -0.11    0.16
   4 -14   1   -0.10    0.25
  -4  14   1   -0.21    0.76
   4  14  -1    0.19    0.10
   4 -14   1    0.08    0.31
   4  14  -1    0.27    0.15
   4  14  -1    0.14    0.11
   4 -14   1    0.11    0.36
   4 -14   1    0.29    0.22
   4 -14   1    0.24    0.10
  -4  14   1    0.19    0.14
  -4  14   1    0.22    0.14
   4 -14   1    0.16    0.13
  -4  14   1    0.18    0.13
   4 -14  -1    0.17    0.30
   4 -14  -1    0.52    0.93
   4 -14  -1    0.19    0.10
  -4 -14   1   -0.10    0.13
   4  14   1    0.09    0.13
  -4  14  -1    0.19    0.13
   4 -14  -1    0.23    0.13
  -4  14  -1    0.08    0.12
   4 -14  -1   -0.11    0.24
   4 -14  -1    0.25    0.35
  -4  14  -1    0.15    0.88
  -4  14  -1    0.10    0.12
   4 -14  -1    0.04    0.19
   4  14   1    0.13    0.10
   4 -14  -1   -0.11    0.35
   4  14   1    0.14    0.10
  -4 -14   1    0.11    0.17
   4 -14  -1    0.17    0.26
  -5 -14  -1    0.11    0.16
   5  14  -1    0.13    0.10
  -5  14   1   -1.06    1.23
   5 -14   1    0.30    0.26
  -5  14   1   -0.03    0.14
   5 -14   1    0.02    0.34
  -5  14   1    0.02    0.16
   5  14  -1    0.06    0.11
   5 -14   1    0.12    0.44
   5 -14   1    0.17    0.24
  -5 -14  -1    0.40    0.19
  -5  14   1    0.04    0.16
   5  14  -1    0.04    0.15
   5 -14  -1    0.18    0.35
  -5 -14   1   -0.20    0.13
  -5 -14   1    0.20    0.15
   5 -14  -1    0.10    0.27
  -5  14  -1   -0.78    1.54
  -5  14  -1    0.01    0.15
   5  14   1   -0.03    0.12
   5 -14  -1   -0.14    0.33
   5  14   1    0.05    0.11
   5 -14  -1    0.26    0.45
   5  14   1    0.00    0.11
  -5  14  -1    0.12    0.14
  -5  14  -1   -0.04    0.16
  -7  14   1    0.66    0.25
  -7  14   1    0.97    0.21
   7  14  -1    0.84    0.17
   7 -14   1    0.95    0.35
   7 -14   1    0.26    0.27
   7 -14   1    0.74    0.58
   7  14  -1    0.88    0.14
  -7  14   1    0.71    0.35
   7 -14  -1    0.05    0.58
   7  14   1    0.68    0.11
  -7  14  -1    0.83    0.28
   7 -14  -1    0.66    0.33
   7 -14  -1    0.49    0.31
  -7  14  -1    0.94    0.20
   7  14   1    0.86    0.15
   0  15   1    0.01    0.11
   0 -15   1    0.21    0.55
   0  15   1    0.06    0.07
   0 -15  -1    0.06    0.16
   0  15  -1   -0.10    0.35
   0  15  -1    0.00    0.11
   0  15  -1    0.08    0.08
   0  15  -1    0.03    0.08
   0 -15   1    0.12    0.16
   0  15   1    0.03    0.08
   0 -15  -1   -0.04    0.13
   0 -15  -1   -0.22    0.31
   0  15   1    0.04    0.11
   0 -15   1   -0.22    0.17
   0 -15  -1   -0.22    0.19
   0 -15   1    0.11    0.13
   0 -15  -1   -0.18    0.38
   0  15  -1   -0.06    0.10
   0 -15   1   -0.16    0.31
   0  15   1   -0.06    0.36
   1  15  -1    0.99    0.20
   1 -15   1    1.21    0.19
   1  15  -1    1.38    0.15
  -1 -15  -1    1.23    0.29
  -1 -15  -1    1.25    0.54
  -1  15   1    0.27    0.55
   1 -15   1    1.49    0.24
  -1 -15  -1    1.58    0.45
  -1  15   1    0.98    0.17
  -1 -15  -1    1.34    0.24
  -1  15   1    1.37    0.21
  -1 -15  -1    1.41    0.21
   1 -15   1    1.35    0.32
   1 -15   1    1.06    0.25
   1  15  -1    1.06    0.23
   1  15  -1    1.11    0.17
   1 -15   1    1.28    0.43
   1 -15   1    0.82    0.39
   1 -15   1    1.50    0.57
  -1  15   1    1.50    0.20
   1  15  -1    0.98    0.16
  -1  15   1    0.96    0.14
   1 -15  -1    1.41    0.45
  -1 -15   1    1.51    0.26
  -1  15  -1    0.72    0.60
  -1  15  -1    1.04    0.15
  -1 -15   1    0.88    0.25
  -1 -15   1    1.27    0.20
   1 -15  -1    1.55    0.25
   1 -15  -1    1.03    0.26
   1 -15  -1    1.22    0.44
   1  15   1    1.11    0.17
  -1  15  -1    1.40    0.21
   1  15   1    1.04    0.16
   1 -15  -1    1.10    0.50
   1  15   1    1.37    0.16
  -1 -15   1    1.66    0.47
   1 -15  -1    1.40    0.34
  -1  15  -1    1.35    0.20
  -1 -15   1    0.82    0.60
   1 -15  -1    0.87    0.18
  -2 -15  -1    6.57    1.00
  -2  15   1    6.27    1.06
  -2  15   1    8.53    0.53
  -2 -15  -1    7.98    0.51
  -2 -15  -1    7.53    0.59
   2 -15   1    6.49    0.78
   2  15  -1    8.28    0.47
   2 -15   1    5.80    0.88
   2 -15   1    7.63    0.66
   2  15  -1    7.92    0.45
   2 -15   1    8.15    0.51
  -2  15   1    7.97    0.49
   2  15  -1    8.19    0.57
  -2  15   1    7.19    0.45
   2 -15   1    6.22    0.75
  -2 -15  -1    8.53    0.54
   2 -15   1    7.50    0.46
  -2 -15  -1    6.84    0.81
   2 -15  -1    8.22    0.52
   2 -15  -1    9.89    0.99
   2 -15  -1    7.04    0.66
   2  15   1    7.98    0.46
  -2 -15   1    6.97    0.81
   2 -15  -1    7.73    0.47
  -2 -15   1    6.04    0.99
  -2 -15   1    7.98    0.50
   2 -15  -1    8.63    0.84
  -2  15  -1    5.94    1.06
   2 -15  -1    6.84    0.58
  -2  15  -1    8.40    0.52
   2 -15  -1   10.42    0.91
  -2  15  -1    7.76    0.50
  -2  15  -1    7.30    0.46
   2  15   1    8.21    0.57
  -2 -15   1    7.00    0.56
   2  15   1    8.39    0.48
  -2 -15   1    8.08    0.53
   3  15  -1    2.05    0.24
   3  15  -1    1.82    0.29
  -3 -15  -1    1.87    0.30
   3  15  -1    1.88    0.19
  -3 -15  -1    2.08    0.26
  -3  15   1    1.76    0.26
   3 -15   1    1.32    0.40
   3 -15   1    1.25    0.24
   3 -15   1    1.71    0.21
  -3  15   1    1.30    0.78
  -3  15   1    1.23    0.18
   3 -15   1    1.64    0.18
   3 -15   1    1.55    0.41
  -3 -15  -1    2.13    0.27
   3 -15   1    2.60    0.40
   3 -15   1    2.13    0.50
  -3  15  -1    1.56    0.20
   3 -15  -1    1.49    0.43
   3 -15  -1    1.84    0.20
  -3  15  -1    1.99    0.27
  -3 -15   1    1.52    0.28
  -3 -15   1    2.16    0.27
   3  15   1    2.01    0.29
   3 -15  -1    1.99    0.37
   3  15   1    1.74    0.20
  -3  15  -1    1.06    0.81
  -3 -15   1    2.10    0.24
   3  15   1    1.73    0.19
   3 -15  -1    1.61    0.27
   3 -15  -1    1.85    0.23
   3 -15  -1    1.33    0.41
   3 -15  -1    2.07    0.53
  -4 -15  -1    0.93    0.24
  -4 -15  -1    0.90    0.20
  -4  15   1    0.58    0.17
   4  15  -1    0.65    0.13
   4 -15   1    0.00    0.49
   4 -15   1    0.75    0.16
  -4  15   1    0.88    0.18
   4  15  -1    0.70    0.15
   4 -15   1    0.57    0.34
   4 -15   1    0.28    0.25
  -4 -15  -1    0.79    0.24
   4 -15   1    0.61    0.25
   4  15  -1    0.77    0.20
   4 -15   1    0.48    0.42
   4 -15  -1    0.36    0.33
   4 -15  -1    0.13    0.56
  -4  15  -1    0.63    0.16
   4 -15  -1    0.39    0.26
   4  15   1    0.49    0.15
  -4  15  -1    0.69    0.19
   4 -15  -1    0.40    0.27
   4 -15  -1    0.71    0.23
   4 -15  -1    0.72    0.34
   4  15   1    0.63    0.13
   4  15   1    0.80    0.20
  -4 -15   1    0.47    0.20
  -4 -15   1    0.68    0.18
   4 -15  -1    1.15    0.49
  -4 -15   1    0.86    0.21
  -5  15   1    6.57    0.50
   5  15  -1    6.91    0.41
  -5  15   1    8.46    0.53
  -5 -15  -1    6.69    0.56
  -5 -15  -1    6.71    0.46
   5  15  -1    7.92    0.52
   5 -15   1    6.03    0.72
  -5  15  -1    8.82    0.56
  -5  15  -1    6.68    0.54
  -5 -15   1    7.17    0.47
   5 -15  -1    8.75    0.73
   5  15   1    8.35    0.52
   5  15   1    7.39    0.44
   5 -15  -1    6.34    0.81
   6 -15   1   -0.23    0.30
  -6  15   1   -0.15    0.21
   6  15  -1    0.20    0.25
  -6  15   1    0.06    0.15
   6 -15   1    0.65    0.47
   6  15  -1    0.08    0.11
   6 -15  -1    0.67    0.46
   6  15   1   -0.07    0.10
   6  15   1    0.04    0.13
  -6  15  -1    0.02    0.20
   6 -15  -1    0.10    0.37
  -6  15  -1    0.16    0.16
   6  15   1    0.04    0.12
   7  15  -1    6.16    0.37
  -7  15  -1    4.86    0.42
   7  15   1    6.05    0.33
  -7  15  -1    6.47    0.44
   0 -16  -1    0.11    0.20
   0  16   1   -0.01    0.12
   0  16  -1   -0.02    0.06
   0  16   1    0.36    0.45
   0 -16   1   -0.05    0.16
   0  16  -1    0.01    0.07
   0 -16  -1   -0.10    0.52
   0  16   1   -0.02    0.11
   0  16  -1   -0.05    0.10
   0 -16   1    0.09    0.19
   0 -16   1    0.37    0.62
   0  16   1    0.03    0.06
   0 -16  -1   -0.24    0.30
   0  16  -1    0.01    0.14
   0 -16   1   -0.15    0.13
   0 -16   1    0.22    0.32
   0 -16  -1   -0.10    0.14
   0 -16  -1   -0.02    0.16
   0  16   1   -0.01    0.08
  -1  16   1    1.58    0.21
  -1  16   1    2.14    0.24
   1 -16   1    1.58    0.38
   1 -16   1    0.61    0.51
  -1 -16  -1    2.04    0.31
   1 -16   1    1.30    0.43
   1 -16   1    1.58    0.20
  -1  16   1    1.54    0.18
   1  16  -1    1.33    0.25
  -1 -16  -1    1.91    0.56
  -1 -16  -1    1.48    0.23
   1  16  -1    1.26    0.18
   1  16  -1    1.67    0.20
  -1 -16  -1    2.07    0.29
   1 -16   1    1.38    0.23
  -1  16   1    1.18    0.51
  -1 -16   1    1.59    0.22
   1 -16  -1    1.32    0.48
  -1 -16   1    2.02    0.30
  -1  16  -1    1.78    0.24
  -1 -16   1    1.32    0.79
  -1  16  -1    0.91    0.51
  -1  16  -1    1.17    0.15
   1  16   1    2.00    0.22
   1 -16  -1    1.61    0.58
  -1  16  -1    1.76    0.22
   1 -16  -1    1.08    0.43
  -1 -16   1    1.76    0.26
   1 -16  -1    1.33    0.23
   1  16   1    1.29    0.18
   1 -16  -1    1.53    0.21
   1  16   1    1.24    0.25
   2 -16   1    0.51    0.18
   2  16  -1    0.40    0.17
  -2 -16  -1    0.24    0.26
   2 -16   1    0.38    0.36
  -2 -16  -1    0.51    0.20
  -2  16   1    0.45    0.14
  -2 -16  -1    0.52    0.20
   2  16  -1    0.40    0.13
   2 -16   1    0.31    0.40
  -2  16   1    0.33    0.12
  -2 -16  -1    0.40    0.48
   2 -16   1    0.38    0.20
   2 -16   1    1.19    0.45
   2  16  -1    0.52    0.15
   2 -16   1    0.40    0.15
  -2  16  -1    0.40    0.14
   2  16   1    0.36    0.14
   2 -16  -1    0.54    0.18
   2 -16  -1    0.50    0.47
   2 -16  -1    0.33    0.15
  -2 -16   1    0.63    0.19
  -2 -16   1    0.47    0.22
  -2 -16   1    0.53    0.19
  -2  16  -1    0.40    0.13
  -2 -16   1    1.01    0.93
   2 -16  -1    0.38    0.42
   2 -16  -1    0.32    0.19
   2  16   1    0.47    0.19
   2  16   1    0.69    0.15
   2 -16  -1    0.45    0.35
  -2  16  -1    0.63    0.89
   3  16  -1    0.91    0.20
   3  16  -1    1.10    0.22
  -3 -16  -1    1.30    0.24
  -3 -16  -1    1.85    0.26
   3 -16   1    0.81    0.48
   3 -16   1    0.75    0.43
   3 -16   1    0.85    0.35
   3  16  -1    0.99    0.16
  -3  16   1    0.67    0.76
   3 -16   1    1.42    0.24
  -3  16   1    1.24    0.21
  -3 -16  -1    0.86    0.25
  -3  16   1    0.94    0.17
  -3  16  -1    1.04    0.19
  -3  16  -1    0.67    0.16
  -3 -16   1    1.11    0.22
   3 -16  -1    0.39    0.33
   3 -16  -1    1.63    0.57
  -3  16  -1    1.10    0.78
  -3 -16   1    0.98    0.23
   3 -16  -1    0.60    0.50
  -3 -16   1    1.07    0.21
   3 -16  -1    0.72    0.21
   3  16   1    1.13    0.18
   3  16   1    0.87    0.15
  -4  16   1    3.32    0.34
   4  16  -1    3.29    0.27
   4  16  -1    3.91    0.32
   4  16  -1    3.43    0.36
  -4  16   1    3.84    0.37
  -4 -16  -1    4.06    0.36
   4 -16   1    2.45    0.58
   4  16   1    3.39    0.35
   4 -16  -1    2.57    0.64
  -4  16  -1    3.98    0.36
  -4  16  -1    3.67    0.37
  -4 -16   1    2.88    0.32
   4  16   1    3.75    0.28
   4  16   1    3.72    0.30
  -4 -16   1    4.49    0.41
   4 -16  -1    2.04    1.06
   5 -16   1    0.68    0.52
  -5  16   1    1.05    0.20
   5  16  -1    0.66    0.13
   5 -16   1    0.79    0.39
  -5  16   1    0.92    0.18
   5  16  -1    1.05    0.14
   5  16  -1    0.76    0.18
  -5  16  -1    1.07    0.19
   5 -16  -1    0.61    0.43
   5 -16  -1    1.20    0.54
  -5  16  -1    1.03    0.19
   5  16   1    0.83    0.14
   5  16   1    0.84    0.14
  -6  16   1    2.95    0.26
   6  16  -1    2.42    0.22
  -6  16   1    2.16    0.26
  -6  16  -1    2.30    0.25
   6  16   1    2.65    0.21
  -6  16  -1    2.52    0.28
   1 -17   1   -0.08    0.18
  -1  17   1    0.06    0.10
   1 -17   1    0.11    0.17
   1  17  -1    0.02    0.20
  -1  17   1    0.18    0.15
   1 -17   1    0.34    0.50
  -1 -17  -1   -0.07    0.20
  -1  17   1    0.04    0.08
  -1 -17  -1    0.31    0.19
  -1 -17  -1    0.20    0.19
  -1 -17   1    0.88    0.20
  -1  17  -1    0.05    0.10
   1 -17  -1    0.06    0.17
  -1  17  -1   -0.07    0.20
  -1 -17   1    0.04    0.20
  -1  17  -1    0.03    0.34
   1 -17  -1    0.06    0.50
   1  17   1   -0.02    0.19
   1  17   1    0.10    0.21
  -1  17  -1    0.09    0.09
  -1 -17   1    0.07    0.17
   1 -17  -1    0.14    0.20
  -2 -17  -1    1.06    0.26
   2 -17   1    0.71    0.41
  -2  17   1    1.08    0.17
  -2 -17  -1    2.58    1.33
   2 -17   1    0.88    0.18
  -2 -17  -1    0.79    0.22
   2  17  -1    1.15    0.19
  -2 -17  -1    1.14    0.23
   2 -17  -1    1.00    0.19
  -2  17  -1    1.16    0.17
  -2 -17   1    1.11    0.22
   2  17   1    0.86    0.16
  -2 -17   1    0.94    0.24
   2 -17  -1    0.58    0.73
  -2 -17   1    1.28    0.22
  -2 -17   1    3.10    1.13
   2 -17  -1    1.18    0.44
   2  17   1    0.80    0.16
   2  17   1    0.90    0.20
  -3 -17  -1    0.79    0.20
   3 -17   1    0.32    0.28
   3  17  -1    0.82    0.16
  -3 -17  -1    0.99    0.22
   3  17  -1    0.84    0.19
   3 -17   1    0.93    0.15
  -3 -17  -1    0.65    0.33
   3 -17   1    0.67    0.63
   3  17  -1    1.16    0.18
  -3  17   1    1.36    0.19
  -3  17   1    0.94    0.15
  -3 -17   1    0.90    0.19
   3  17   1    1.41    0.18
   3 -17  -1    1.01    0.16
  -3 -17   1    0.84    0.20
   3 -17  -1    0.96    0.87
   3  17   1    0.87    0.19
  -3 -17   1    0.73    0.34
  -3  17  -1    1.10    0.17
   3  17   1    0.87    0.15
   3 -17  -1    0.34    0.30
  -3  17  -1    0.83    0.15
  -4 -17  -1    0.69    0.35
  -4  17   1    0.51    0.14
   4  17  -1    0.98    0.15
  -4 -17  -1    0.82    0.17
   4  17  -1    0.81    0.25
   4  17  -1    0.71    0.12
  -4  17   1    1.00    0.17
  -4 -17   1    0.83    0.21
   4  17   1    0.82    0.16
  -4  17  -1    1.05    0.17
  -4  17  -1    0.75    0.14
   4  17   1    0.74    0.14
   4  17   1    0.95    0.16
  -5  17   1    3.71    0.27
   5  17  -1    3.24    0.23
  -5  17   1    2.80    0.25
  -5  17  -1    3.49    0.26
  -5  17  -1    2.53    0.24
   5  17   1    3.37    0.23
   5  17   1    2.46    0.23
   0  18  -1    0.28    0.17
   0 -18   1    0.24    0.16
   0 -18  -1    0.54    0.16
   0 -18   1    0.14    0.13
   0  18  -1    0.35    0.27
   0 -18  -1   -0.18    0.56
   0  18   1    0.22    0.17
   0 -18  -1    0.21    0.17
   0 -18   1    0.17    0.57
   1 -18   1    0.24    0.13
   1  18  -1    0.36    0.18
  -1 -18  -1    0.28    0.17
   1 -18   1    0.32    0.15
   1  18  -1    0.31    0.16
  -1 -18  -1    0.24    0.16
  -1  18   1    0.39    0.18
   1 -18   1    0.60    0.65
  -1  18  -1    0.39    0.19
  -1 -18   1    0.36    0.17
  -1 -18   1    0.26    0.15
   1 -18  -1    0.25    0.16
   1  18   1    0.25    0.16
   1 -18  -1    0.21    0.14
   1 -18  -1    0.11    0.66
   1  18   1    0.40    0.24
  -2  18   1    0.01    0.16
  -2 -18  -1   -0.20    0.25
   2  18  -1    0.12    0.13
  -2 -18  -1    0.13    0.15
   2  18  -1    0.07    0.14
  -2  18   1    0.05    0.09
   2  18   1   -0.07    0.15
  -2  18  -1    0.00    0.09
  -2  18  -1    0.05    0.14
   2  18   1    0.02    0.15
  -2 -18   1    0.09    0.15
  -3  18   1    1.66    0.24
  -3  18   1    1.66    0.19
   3  18  -1    1.82    0.18
   3  18  -1    1.82    0.24
  -3 -18  -1    1.64    0.17
  -3  18  -1    1.58    0.23
   3  18   1    1.77    0.22
  -3  18  -1    1.42    0.18
  -3 -18   1    1.40    0.15
   3  18   1    1.77    0.18
   0 -19  -1    0.48    0.11
   0 -19   1    0.56    0.10
   0  19   1    0.37    0.13
   0  19  -1    0.47    0.13
   0   0   2  182.70    8.45
   0   0  -2  195.76    9.13
  -1   0  -2    1.14    0.11
   1   0  -2    1.09    0.09
   1   0   2    0.89    0.13
  -1   0   2    0.95    0.10
  -1   0   2    1.30    0.14
   1   0  -2    1.00    0.16
   1   0  -2    1.03    0.17
   1   0   2    1.04    0.09
  -1   0   2    1.26    0.12
  -1   0   2    1.45    0.16
  -1   0  -2    1.32    0.15
   1   0   2    0.83    0.13
  -1   0   2    0.86    0.14
   1   0  -2    1.13    0.09
  -1   0   2    1.32    0.13
   1   0   2    1.05    0.09
   1   0   2    1.05    0.10
   1   0   2    1.27    0.10
   1   0   2    1.31    0.11
  -2   0   2   98.48    4.38
  -3   0  -2   18.69    0.84
   3   0   2   17.48    0.80
   3   0   2   19.33    0.93
  -3   0   2   17.16    0.89
  -3   0  -2   16.33    0.96
   3   0  -2   18.99    0.92
  -3   0   2   17.66    0.83
  -3   0   2   15.75    0.96
  -3   0  -2   18.97    0.95
  -3   0   2   18.62    0.98
   3   0   2   16.01    0.82
  -3   0  -2   17.27    0.87
   4   0   2   19.56    1.05
  -4   0   2   18.29    0.90
  -4   0   2   18.62    0.95
  -4   0  -2   22.22    1.20
  -4   0   2   21.20    1.18
   4   0  -2   21.26    1.06
  -4   0  -2   21.11    1.09
  -4   0   2   18.88    1.11
  -4   0  -2   19.27    0.91
  -4   0  -2   21.15    1.05
  -4   0  -2   18.92    0.97
  -4   0   2   19.70    1.06
  -5   0  -2   44.65    2.25
  -5   0   2   43.29    2.40
  -5   0   2   46.49    2.15
  -5   0  -2   43.43    2.26
   5   0  -2   47.08    2.21
  -5   0  -2   44.91    2.43
  -5   0   2   48.53    2.34
  -5   0   2   45.40    2.06
   5   0   2   46.58    2.13
  -5   0  -2   45.24    2.28
   5   0   2   48.02    2.22
  -6   0  -2    0.73    0.11
  -6   0   2    1.12    0.35
   6   0   2    0.95    0.13
   6   0  -2    0.70    0.15
  -6   0  -2    0.80    0.32
   6   0  -2    1.11    0.25
  -6   0   2    1.07    0.19
  -6   0  -2    0.88    0.19
  -6   0   2    0.95    0.12
   6   0   2    1.19    0.23
   6   0  -2    0.63    0.12
   6   0  -2    0.81    0.21
  -6   0  -2    1.21    0.39
   6   0   2    0.76    0.20
   6   0   2    0.85    0.15
  -6   0   2    0.87    0.11
   6   0  -2    1.17    0.25
   6   0  -2    1.00    0.21
  -6   0  -2    0.92    0.13
  -7   0   2    6.51    0.51
   7   0   2    6.89    0.44
   7   0  -2    7.19    0.41
   7   0   2    7.20    0.34
  -7   0   2    7.28    0.53
   7   0  -2    7.50    0.65
  -7   0  -2    7.51    0.44
  -7   0   2    7.16    0.42
  -7   0  -2    8.32    0.88
   7   0  -2    7.05    0.59
  -7   0   2    7.75    0.60
   7   0  -2    7.03    0.42
  -7   0   2    7.97    0.84
  -7   0  -2    7.67    0.41
   7   0   2    7.27    0.58
  -7   0   2    7.15    0.40
  -7   0  -2    6.84    0.53
   7   0   2    6.70    0.65
   7   0  -2    7.40    0.54
   8   0  -2    0.04    0.09
  -8   0   2    0.63    0.24
  -8   0   2    0.14    0.27
   8   0  -2    0.14    0.21
  -8   0  -2    0.24    0.20
   8   0  -2    0.11    0.17
  -8   0  -2    0.18    0.10
  -8   0  -2    0.30    0.15
  -8   0  -2    0.25    0.11
   8   0   2    0.11    0.11
  -8   0   2    0.20    0.09
   8   0   2    0.11    0.19
   8   0  -2    0.18    0.24
  -8   0  -2    0.22    0.29
   8   0   2    0.26    0.11
   8   0   2    0.05    0.26
   8   0   2    0.15    0.20
  -8   0   2    0.29    0.13
   9   0  -2   -0.07    0.23
  -9   0  -2    0.06    0.38
  -9   0   2    0.14    0.12
   9   0   2    0.16    0.10
   9   0  -2    0.11    0.18
  -9   0   2    0.16    0.34
  -9   0  -2    0.08    0.10
  -9   0   2    0.15    0.09
  -9   0  -2    0.15    0.15
   9   0  -2    0.04    0.09
  -9   0   2    0.10    0.12
  -9   0  -2    0.05    0.09
   9   0  -2   -0.02    0.20
   9   0   2   -0.01    0.23
   9   0   2    0.02    0.19
  10   0   2    0.04    0.12
  10   0  -2    0.12    0.33
  10   0   2    0.10    0.27
  10   0  -2    0.09    0.23
  10   0   2    0.04    0.32
  10   0  -2    0.17    0.09
 -10   0  -2    0.21    0.14
 -10   0  -2    0.19    0.18
 -10   0   2    0.39    0.17
  10   0  -2    0.08    0.20
 -10   0  -2   -0.11    0.15
 -10   0   2   -0.03    0.18
 -10   0   2    0.25    0.12
  11   0  -2    7.96    0.66
  11   0   2    7.18    0.71
  11   0  -2    5.74    0.81
  11   0   2    8.08    0.46
 -11   0   2    7.55    0.45
 -11   0  -2    7.53    0.48
   0   1  -2   67.84    3.77
   0   1   2   64.10    3.15
   0  -1  -2   71.09    3.95
   1  -1   2  343.97   16.15
   1   1  -2  377.52   16.61
  -1   1   2  368.96   17.36
   1   1  -2  359.87   16.01
   1  -1  -2  350.71   16.20
   1   1   2  368.31   16.77
   1   1   2  364.61   16.06
  -1   1  -2  369.14   17.32
  -2   1   2   35.69    1.82
   2  -1   2   40.14    1.69
   2  -1   2   33.68    1.68
  -2  -1  -2   35.62    1.66
   2  -1   2   33.26    1.69
  -2   1   2   37.47    1.75
  -2  -1  -2   40.59    1.73
   2  -1   2   38.92    1.67
  -2   1   2   39.14    1.68
   2  -1   2   37.46    1.67
   2  -1   2   37.68    1.68
  -2   1  -2   33.44    1.85
   2  -1  -2   36.45    1.69
  -2   1  -2   37.10    1.77
  -2  -1   2   39.68    1.76
   2  -1  -2   39.64    1.74
  -2   1  -2   40.04    1.73
   2  -1  -2   36.71    1.70
   2   1   2   41.29    1.75
   3  -1   2   68.30    3.24
  -3   1   2   66.75    3.16
  -3  -1  -2   64.15    3.07
   3  -1   2   73.34    3.04
  -3   1   2   66.23    3.04
  -3   1   2   68.15    3.28
  -3   1   2   69.20    3.08
  -3  -1  -2   72.67    3.15
   3  -1   2   70.63    3.06
   3   1  -2   72.52    3.12
   3  -1   2   64.93    3.08
   3  -1  -2   65.24    3.04
  -3  -1   2   69.16    3.15
  -3   1  -2   68.71    3.06
   3  -1  -2   73.38    3.20
  -3   1  -2   67.35    3.10
   3   1   2   71.01    3.13
  -4  -1  -2   38.93    1.85
  -4   1   2   39.12    2.09
  -4  -1  -2   39.95    1.97
  -4  -1  -2   40.85    1.90
   4  -1   2   43.22    1.97
  -4   1   2   38.90    1.94
   4  -1   2   38.02    1.78
  -4   1   2   42.90    2.10
  -4   1   2   40.12    1.83
   4  -1   2   36.67    1.80
  -4   1   2   34.82    1.92
  -4   1   2   39.20    1.77
   4   1  -2   42.19    1.87
  -4  -1  -2   38.87    1.76
  -4   1  -2   37.48    2.07
   4   1   2   40.03    1.84
  -4   1  -2   39.38    1.82
  -4   1  -2   37.32    1.87
  -4  -1   2   42.46    1.89
  -4   1  -2   37.98    1.90
  -4  -1   2   36.90    1.77
  -4   1  -2   40.50    1.76
  -4  -1   2   38.83    1.95
  -5   1   2   18.41    1.32
  -5   1   2   21.14    1.31
  -5  -1  -2   22.30    1.12
  -5   1   2   18.74    0.97
   5  -1   2   21.80    1.11
   5   1  -2   23.00    1.07
   5   1  -2   21.44    1.14
  -5  -1  -2   18.72    1.13
   5  -1   2   22.94    1.20
  -5  -1  -2   21.68    1.05
  -5   1   2   22.37    1.25
  -5  -1  -2   18.25    1.24
  -5   1   2   21.47    0.99
  -5   1   2   22.18    1.07
  -5  -1  -2   21.99    0.98
   5  -1  -2   24.20    1.24
  -5   1  -2   19.78    1.39
   5   1   2   21.27    1.18
  -5   1  -2   23.59    1.30
   5   1   2   23.59    1.11
   5   1   2   23.06    1.04
  -5   1  -2   22.38    1.04
  -5   1  -2   22.53    1.11
  -5  -1   2   21.07    1.06
  -5  -1   2   21.46    1.00
  -5   1  -2   21.56    1.25
  -5   1  -2   21.10    1.21
  -5  -1   2   22.56    1.16
  -5  -1   2   18.07    1.17
   6  -1   2    0.23    0.16
   6  -1   2    0.08    0.18
   6  -1   2    0.25    0.13
   6  -1   2    0.19    0.19
   6   1  -2    0.08    0.08
  -6   1   2    0.06    0.07
  -6   1   2    0.02    0.11
   6   1  -2    0.14    0.13
  -6  -1  -2    0.16    0.13
  -6  -1  -2    0.15    0.08
  -6  -1  -2    0.15    0.08
  -6   1   2    0.00    0.08
   6   1  -2    0.17    0.16
  -6  -1  -2    0.41    0.25
  -6   1   2   -0.22    0.29
   6   1  -2    0.21    0.16
   6  -1   2    0.19    0.18
   6  -1   2    0.21    0.10
  -6   1  -2    0.16    0.14
  -6   1  -2   -0.10    0.26
   6  -1  -2    0.21    0.19
   6   1   2    0.12    0.04
  -6   1  -2    0.15    0.10
   6   1   2    0.14    0.08
   6   1   2    0.09    0.04
   6   1   2    0.13    0.08
  -6  -1   2    0.14    0.18
   6  -1  -2    0.13    0.10
  -6  -1   2    0.08    0.06
   6   1   2    0.33    0.16
  -6  -1   2    0.05    0.10
  -6  -1   2    0.01    0.09
   6  -1  -2    0.01    0.12
   6  -1  -2    0.14    0.18
   6  -1  -2    0.28    0.13
  -6   1  -2    0.17    0.08
   6  -1  -2    0.08    0.25
  -6  -1   2    0.20    0.12
   7   1  -2    7.58    0.43
  -7   1   2    8.60    0.58
  -7   1   2    8.44    0.47
   7  -1   2    7.83    0.60
  -7   1   2    6.90    0.51
   7  -1   2    8.67    0.50
  -7   1   2    6.70    0.84
  -7  -1  -2    8.37    0.46
   7   1  -2    7.25    0.64
   7   1  -2    7.46    0.60
   7  -1   2    9.30    0.63
  -7   1   2    7.40    0.43
   7  -1   2    8.46    0.48
  -7  -1  -2    8.50    0.57
  -7  -1  -2    7.46    0.43
  -7  -1  -2    6.74    0.79
   7  -1   2    8.51    0.45
   7   1  -2    7.59    0.57
   7   1   2    6.91    0.45
  -7  -1   2    6.86    0.40
   7   1   2    7.60    0.43
   7  -1  -2    6.77    0.61
   7  -1  -2    6.53    0.46
   7  -1  -2    7.63    0.46
  -7   1  -2    7.63    0.43
  -7  -1   2    6.91    0.75
   7  -1  -2    8.98    0.62
  -7  -1   2    7.77    0.50
   7  -1  -2    7.01    0.67
  -7   1  -2    8.36    0.58
   7  -1  -2    8.66    0.44
  -7  -1   2    7.94    0.53
  -7   1  -2    6.39    0.52
   7   1   2    7.08    0.66
   7   1   2    6.32    0.55
  -7   1  -2    7.43    0.42
  -7  -1   2    8.08    0.42
  -7  -1   2    7.89    0.56
   7   1   2    7.60    0.57
  -7   1  -2    6.57    0.85
   7  -1  -2    7.97    0.57
   8   1  -2    2.18    0.21
  -8   1   2    2.14    0.21
  -8   1   2    1.93    0.43
  -8   1   2    2.48    0.42
  -8   1   2    2.04    0.56
  -8   1   2    2.41    0.25
   8  -1   2    1.66    0.43
  -8  -1  -2    2.18    0.57
   8  -1   2    1.84    0.34
   8   1  -2    1.46    0.35
  -8   1   2    1.87    0.18
  -8  -1  -2    2.32    0.26
   8   1  -2    1.98    0.32
  -8   1   2    1.77    0.38
  -8   1   2    2.15    0.35
  -8  -1  -2    2.35    0.21
   8   1  -2    1.80    0.35
   8   1   2    1.26    0.28
  -8  -1   2    2.32    0.38
  -8  -1   2    1.68    0.18
   8   1   2    2.08    0.23
   8   1   2    2.46    0.22
   8   1   2    2.30    0.36
  -8  -1   2    2.09    0.35
  -8   1  -2    2.16    0.61
  -8   1  -2    2.33    0.36
  -8  -1   2    2.54    0.23
  -8   1  -2    1.67    0.26
   8  -1  -2    2.01    0.33
  -8   1  -2    1.80    0.18
  -8   1  -2    2.10    0.21
  -8   1  -2    1.93    0.25
   8  -1  -2    1.60    0.40
   8   1   2    1.42    0.37
   8  -1  -2    1.61    0.36
   8  -1  -2    2.39    0.21
  -8  -1   2    2.04    0.51
   9   1  -2    3.75    0.46
  -9   1   2    4.46    0.31
  -9   1   2    5.36    0.91
   9  -1   2    4.00    0.30
   9   1  -2    4.37    0.61
  -9   1   2    3.53    0.45
  -9  -1  -2    4.04    0.29
  -9  -1  -2    3.81    0.35
  -9  -1  -2    4.56    0.72
   9   1  -2    3.80    0.28
   9  -1   2    3.46    0.60
   9  -1   2    4.38    0.49
  -9   1   2    3.85    0.29
  -9  -1  -2    3.49    0.30
  -9   1   2    3.69    0.33
   9   1  -2    4.67    0.45
  -9   1  -2    4.18    0.38
   9  -1  -2    3.74    0.59
   9   1   2    3.99    0.29
   9   1   2    3.76    0.58
  -9   1  -2    4.31    0.31
  -9   1  -2    3.47    0.39
  -9  -1   2    4.12    0.31
   9  -1  -2    3.91    0.28
  -9   1  -2    3.80    0.49
   9   1   2    4.41    0.50
  -9   1  -2    4.11    0.32
  -9  -1   2    4.79    0.70
  -9  -1   2    3.92    0.34
  -9   1  -2    3.75    0.79
   9  -1  -2    4.26    0.46
 -10   1   2    5.07    0.33
  10   1  -2    5.74    0.56
  10   1  -2    4.31    0.29
  10  -1   2    4.98    0.61
 -10  -1  -2    4.87    0.35
 -10   1   2    5.19    0.40
  10   1  -2    4.24    0.68
 -10  -1  -2    4.64    0.40
  10  -1   2    5.02    0.34
 -10   1   2    4.88    0.40
 -10  -1  -2    4.20    0.40
  10   1   2    5.13    0.56
 -10   1  -2    5.16    0.39
 -10  -1   2    4.81    0.41
  10  -1  -2    4.80    0.56
  10   1   2    5.21    0.33
 -10   1  -2    4.39    0.41
  10  -1  -2    3.79    0.61
 -10  -1   2    4.33    0.37
  10  -1  -2    4.68    0.32
 -10  -1   2    5.31    0.33
 -10   1  -2    4.79    0.36
  11  -1   2    0.85    0.43
 -11   1   2    2.17    0.23
  11   1  -2    0.91    0.43
  11   1  -2    1.78    0.34
  11  -1   2    1.59    0.18
 -11   1   2    1.46    0.19
 -11  -1  -2    1.32    0.29
  11  -1   2    1.36    0.38
  11  -1  -2    0.92    0.46
 -11   1  -2    1.48    0.20
 -11   1  -2    2.36    0.24
  11  -1  -2    1.33    0.33
  11   1   2    1.42    0.36
  11   1   2    0.70    0.48
  11   1   2    1.43    0.15
   0   2   2   33.38    1.51
   0   2   2   32.05    1.59
   0   2  -2   33.76    1.52
   0   2   2   36.94    1.54
   0   2  -2   33.46    1.66
   0   2   2   35.22    1.62
   0   2   2   35.05    1.52
   0   2  -2   32.70    1.61
   0   2  -2   32.32    1.54
   0  -2   2   30.07    1.53
   0  -2  -2   36.67    1.64
   0   2  -2   34.32    1.53
   0   2   2   32.54    1.52
   0  -2  -2   32.50    1.52
   0   2  -2   35.49    1.59
   0   2   2   34.01    1.61
   1  -2   2   70.16    3.50
  -1   2   2   79.22    3.65
   1   2  -2   86.46    3.58
  -1   2   2   71.93    3.55
   1  -2   2   82.71    3.59
  -1   2   2   82.99    3.65
  -1   2  -2   74.50    3.43
   1  -2  -2   78.74    3.49
   2  -2   2  213.15   10.03
   2   2  -2  218.18    9.62
   2   2  -2  212.09    9.60
  -2   2   2  225.66   12.28
   2  -2  -2  213.09   10.04
   2   2   2  214.62    9.63
   2   2   2  213.87   10.35
  -2   2  -2  225.50   12.15
   3  -2   2   94.50    4.60
  -3   2   2   97.39    4.74
   3   2  -2  112.67    4.62
  -3   2   2  114.77    4.92
  -3   2   2  103.82    4.70
  -3   2   2  102.89    4.60
   3  -2   2  100.76    4.62
   3  -2   2  105.23    4.63
  -3   2   2  107.70    5.01
   3  -2   2  104.29    4.77
   3   2   2  107.17    4.58
  -3   2  -2   96.88    4.64
  -3   2  -2   99.10    4.68
  -3   2  -2   97.29    4.56
  -3   2  -2  104.47    4.61
   3  -2  -2  106.10    4.61
   3  -2  -2  109.09    4.72
  -3   2  -2  104.18    4.93
  -4   2   2    0.45    0.26
   4  -2   2    0.09    0.05
  -4  -2  -2    0.02    0.10
  -4   2   2    0.13    0.07
   4  -2   2    0.24    0.21
   4  -2   2    0.16    0.11
   4  -2   2    0.10    0.08
  -4   2   2   -0.02    0.19
  -4   2   2   -0.12    0.15
   4  -2   2    0.12    0.08
  -4   2   2    0.35    0.12
  -4   2   2    0.01    0.17
   4  -2  -2    0.14    0.19
   4   2   2    0.33    0.09
   4  -2  -2    0.05    0.09
   4  -2  -2    0.03    0.05
  -4   2  -2    0.08    0.17
  -4   2  -2    0.04    0.20
  -4   2  -2    0.19    0.12
  -4   2  -2    0.15    0.35
  -4  -2   2    0.10    0.18
  -4   2  -2    0.20    0.20
   4   2   2    0.16    0.10
  -4   2  -2    0.19    0.08
  -4  -2   2    0.06    0.05
  -5   2   2    6.40    0.59
  -5   2   2    5.92    0.33
  -5   2   2    6.09    0.73
  -5   2   2    7.09    0.70
  -5   2   2    5.14    0.39
  -5  -2  -2    5.62    0.29
   5  -2   2    6.14    0.50
  -5  -2  -2    5.46    0.32
  -5   2   2    6.49    0.32
   5  -2   2    5.20    0.52
   5  -2   2    5.63    0.47
  -5  -2  -2    5.01    0.35
  -5   2   2    5.79    0.53
  -5   2  -2    5.72    0.52
  -5   2  -2    5.82    0.33
  -5   2  -2    6.19    0.32
  -5  -2   2    5.37    0.27
   5  -2  -2    4.72    0.48
  -5   2  -2    5.35    0.40
   5  -2  -2    4.85    0.51
  -5   2  -2    6.69    0.57
  -5   2  -2    4.74    0.44
  -6   2   2    2.38    0.19
  -6  -2  -2    2.58    0.47
  -6   2   2    2.12    0.43
   6  -2   2    3.12    0.36
   6  -2   2    2.19    0.28
   6  -2   2    2.57    0.32
   6   2  -2    2.71    0.20
   6  -2   2    2.84    0.33
   6  -2   2    3.45    0.43
   6  -2   2    1.94    0.38
  -6   2   2    2.71    0.22
   6  -2   2    2.39    0.28
  -6   2   2    3.04    0.37
  -6  -2  -2    2.87    0.19
   6   2  -2    2.39    0.33
  -6   2   2    2.23    0.53
  -6  -2  -2    2.74    0.36
  -6   2   2    2.75    0.32
   6   2  -2    2.32    0.29
  -6   2  -2    2.89    0.52
  -6   2  -2    3.21    0.32
   6   2   2    2.41    0.29
  -6  -2   2    2.42    0.26
   6   2   2    2.22    0.23
  -6  -2   2    2.86    0.24
   6  -2  -2    2.77    0.43
  -6   2  -2    2.28    0.24
   6  -2  -2    2.38    0.47
  -6  -2   2    2.59    0.39
  -6  -2   2    2.42    0.17
  -6   2  -2    1.85    0.50
   6   2   2    2.67    0.20
   6  -2  -2    2.74    0.36
  -6   2  -2    2.97    0.39
   6  -2  -2    2.57    0.39
  -6   2  -2    2.58    0.24
   6  -2  -2    2.23    0.36
   6  -2  -2    3.01    0.30
  -7  -2  -2   13.61    1.06
   7   2  -2   12.82    0.81
  -7  -2  -2   12.96    0.65
   7  -2   2   10.81    1.09
  -7   2   2   11.34    0.83
  -7   2   2   12.88    0.65
  -7  -2  -2   11.94    0.63
  -7   2   2   13.88    1.37
   7   2  -2   12.41    0.64
   7  -2   2   14.06    0.84
  -7   2   2   12.70    0.68
   7  -2   2   13.19    0.69
   7  -2   2   12.95    0.75
  -7   2   2   12.86    0.80
   7   2  -2   11.65    0.99
  -7   2   2   11.59    0.63
   7   2  -2   12.77    1.17
  -7   2   2   12.37    1.18
  -7   2   2   11.72    0.74
  -7  -2   2   12.48    0.68
   7   2   2   10.98    0.76
  -7   2  -2   11.75    0.63
   7   2   2   12.03    0.87
  -7   2  -2   12.67    0.87
   7   2   2   11.67    0.67
   7  -2  -2   11.27    0.83
  -7  -2   2   13.85    1.02
  -7   2  -2   12.21    0.80
   7   2   2   12.60    0.65
  -7   2  -2   13.73    1.25
  -7   2  -2   11.84    0.74
   7  -2  -2   13.18    0.78
   7  -2  -2   13.41    0.79
   7  -2  -2   12.78    0.70
  -7  -2   2   13.39    0.73
   7   2   2   12.35    1.05
   7  -2  -2   12.37    0.89
  -7  -2   2   12.38    0.62
  -7   2  -2   12.48    0.65
   7  -2  -2   12.57    0.73
   8   2  -2    1.25    0.29
  -8   2   2    1.54    0.29
  -8   2   2    2.17    0.26
  -8   2   2    1.19    0.23
  -8   2   2    1.99    0.38
  -8   2   2    1.64    0.20
   8  -2   2    1.95    0.31
   8  -2   2    1.37    0.32
   8  -2   2    1.89    0.17
   8  -2   2    1.90    0.20
   8  -2   2    2.04    0.19
   8   2  -2    1.50    0.29
   8   2  -2    1.17    0.32
  -8   2   2    1.63    0.54
  -8  -2  -2    1.72    0.48
  -8   2   2    1.56    0.35
  -8  -2  -2    2.35    0.25
  -8  -2  -2    1.62    0.18
  -8   2   2    1.87    0.18
  -8   2   2    1.87    0.34
   8   2  -2    1.71    0.18
   8  -2   2    0.98    0.35
   8   2   2    1.68    0.33
   8  -2  -2    1.90    0.16
  -8  -2   2    1.94    0.21
   8  -2  -2    1.90    0.33
   8   2   2    1.79    0.20
  -8   2  -2    1.95    0.27
   8  -2  -2    1.42    0.21
  -8   2  -2    1.99    0.34
   8   2   2    1.54    0.30
  -8   2  -2    1.74    0.18
  -8   2  -2    1.46    0.19
  -8   2  -2    1.51    0.26
  -8  -2   2    1.25    0.38
   8   2   2    1.51    0.20
  -8   2  -2    1.49    0.55
   8  -2  -2    1.04    0.31
   8  -2  -2    1.42    0.40
   8  -2  -2    1.87    0.16
   8  -2  -2    2.06    0.17
  -8   2  -2    2.16    0.39
   8   2   2    1.38    0.38
  -8  -2   2    1.77    0.17
   8  -2  -2    2.01    0.30
   9   2  -2    7.97    0.66
  -9   2   2    9.63    1.13
   9  -2   2    9.21    0.50
  -9   2   2    9.02    0.59
  -9  -2  -2    8.82    0.92
  -9   2   2    9.00    0.49
  -9   2   2    8.68    0.77
   9   2  -2    8.64    0.48
   9   2  -2    9.15    0.67
  -9  -2  -2    9.05    0.55
  -9  -2  -2    9.24    0.51
  -9   2   2    8.67    0.69
   9  -2   2    8.98    0.72
   9   2  -2    8.56    0.78
  -9   2   2    9.42    0.51
  -9   2  -2    9.24    0.52
   9  -2  -2    8.74    0.48
   9   2   2    9.26    0.50
  -9   2  -2    8.99    1.14
  -9  -2   2    9.57    0.54
  -9  -2   2    8.83    0.88
  -9  -2   2    9.90    0.57
   9   2   2    7.63    0.55
   9   2   2    7.63    0.75
   9  -2  -2    7.31    0.78
  -9   2  -2    8.91    0.51
   9  -2  -2    9.97    0.69
   9   2   2    9.63    0.71
  -9   2  -2    8.68    0.69
  -9   2  -2    8.51    0.58
  -9   2  -2    8.98    0.76
  -9   2  -2    9.41    0.60
 -10   2   2    5.34    0.35
 -10  -2  -2    4.35    0.39
  10   2  -2    4.79    0.67
  10   2  -2    4.86    0.30
 -10  -2  -2    5.13    0.40
 -10  -2  -2    5.76    0.47
  10  -2   2    5.19    0.34
  10  -2   2    5.23    0.62
  10   2  -2    5.52    0.56
 -10   2   2    4.58    0.42
 -10   2   2    4.08    0.64
 -10   2   2    4.72    0.42
 -10   2  -2    5.22    0.60
  10   2   2    4.23    0.75
  10   2   2    4.57    0.33
 -10   2  -2    5.08    0.43
  10  -2  -2    5.33    0.33
 -10   2  -2    5.99    0.83
  10  -2  -2    4.28    0.67
 -10  -2   2    4.49    0.36
 -10   2  -2    4.66    0.38
  10  -2  -2    5.73    0.61
 -10   2  -2    4.85    0.42
  10   2   2    5.64    0.60
 -11   2   2    0.43    0.14
 -11   2   2    0.89    0.18
  11  -2   2    0.56    0.33
  11   2  -2    0.28    0.28
  11   2  -2    0.99    0.43
  11  -2   2    0.58    0.37
  11  -2   2    0.41    0.12
 -11   2  -2    0.52    0.19
  11   2   2    0.22    0.35
  11  -2  -2    0.28    0.42
 -11   2  -2    0.48    0.16
  11   2   2    0.49    0.29
  11  -2  -2    0.21    0.33
  11   2   2    0.38    0.11
   0   3  -2  198.20   10.44
   0   3   2  204.35   10.58
   1  -3   2   48.21    2.17
   1   3  -2   50.13    2.28
  -1   3   2   45.13    2.23
  -1   3   2   46.98    2.35
   1  -3   2   47.91    2.21
  -1   3   2   47.52    2.20
   1  -3   2   50.66    2.23
  -1   3   2   47.64    2.17
   1  -3  -2   50.46    2.28
  -1   3  -2   47.67    2.17
  -1   3  -2   43.52    2.13
   1  -3  -2   43.62    2.09
  -1  -3   2   44.81    2.10
  -1   3  -2   51.66    2.37
   1   3   2   40.88    2.07
  -1   3  -2   50.90    2.12
   1   3   2   49.60    2.17
   1   3   2   45.08    2.06
   1  -3  -2   44.22    2.11
   1  -3  -2   49.28    2.17
  -2   3   2  211.25    9.55
  -2   3  -2  216.02    9.82
   3  -3   2   40.45    1.83
   3  -3   2   44.04    1.88
  -3   3   2   39.39    1.90
  -3  -3  -2   40.89    1.78
  -3   3   2   44.29    2.16
  -3   3   2   37.75    1.96
   3  -3   2   42.18    2.01
   3  -3   2   37.14    1.85
   3  -3   2   34.56    1.85
   3  -3   2   37.64    1.81
  -3   3  -2   41.00    2.04
   3  -3  -2   38.53    1.88
   3  -3  -2   42.62    2.08
  -3  -3   2   41.90    1.85
  -3   3  -2   42.67    2.29
   3  -3  -2   44.45    1.98
   3  -3  -2   39.14    1.90
  -3   3  -2   39.95    1.98
  -3   3  -2   45.21    1.95
  -4   3   2  158.18    6.69
   4  -3   2  134.50    6.26
   4  -3   2  124.59    6.18
   4  -3   2  156.38    6.47
  -4  -3  -2  127.50    6.20
   4  -3   2  141.89    6.22
  -4   3   2  142.06    6.42
  -4   3   2  141.55    6.30
  -4  -3  -2  134.08    6.18
  -4   3   2  139.61    6.63
  -4   3   2  142.78    6.34
   4  -3   2  143.16    6.23
   4  -3  -2  145.61    6.18
  -4  -3   2  143.82    6.13
  -4   3  -2  143.63    6.70
  -4  -3   2  134.16    6.12
  -4   3  -2  140.49    6.27
  -4   3  -2  135.75    6.29
  -4  -3   2  134.11    6.14
   4  -3  -2  153.29    6.40
  -4   3  -2  132.23    6.35
  -4   3  -2  129.19    6.14
  -5   3   2   22.01    1.22
  -5   3   2   21.92    1.15
   5  -3   2   22.09    1.29
  -5   3   2   21.36    1.30
  -5   3   2   21.47    1.03
   5  -3   2   20.07    1.08
  -5   3   2   22.44    1.52
  -5   3   2   23.20    1.13
   5  -3   2   22.00    1.19
  -5  -3  -2   21.76    1.18
  -5  -3  -2   19.86    0.97
   5  -3   2   20.57    1.04
   5  -3   2   21.82    0.97
  -5   3   2   21.34    1.48
  -5   3   2   21.63    1.01
  -5   3  -2   17.42    2.23
  -5  -3   2   22.46    1.19
  -5  -3   2   21.25    1.04
  -5   3  -2   21.33    1.51
  -5   3  -2   21.60    1.18
   5  -3  -2   22.29    1.21
  -5   3  -2   21.19    1.05
  -5   3  -2   21.86    1.03
  -5   3  -2   22.09    1.14
  -5   3  -2   21.90    1.31
  -5  -3   2   22.63    1.02
  -5   3  -2   22.52    1.24
   6  -3   2    5.17    0.61
  -6   3   2    6.71    0.82
   6   3  -2    6.72    0.53
  -6   3   2    5.54    0.45
   6  -3   2    6.48    0.51
  -6   3   2    6.27    0.37
  -6  -3  -2    6.12    0.33
   6  -3   2    6.49    0.46
  -6   3   2    6.20    0.65
  -6   3   2    6.25    0.39
  -6  -3  -2    6.92    0.61
   6  -3   2    6.78    0.56
  -6   3   2    6.51    0.49
  -6   3   2    6.51    0.76
   6  -3   2    7.03    0.55
   6   3  -2    6.21    0.37
   6   3  -2    6.64    0.48
  -6   3   2    6.21    0.36
  -6   3   2    5.77    0.55
   6   3  -2    6.35    0.48
   6  -3   2    5.75    0.62
   6  -3   2    6.21    0.46
   6  -3  -2    5.28    0.52
  -6   3  -2    6.13    0.70
   6  -3  -2    6.91    0.66
   6  -3  -2    6.36    0.47
  -6  -3   2    6.03    0.31
  -6   3  -2    5.72    0.64
  -6  -3   2    6.50    0.38
   6   3   2    6.18    0.47
   6  -3  -2    6.56    0.50
  -6  -3   2    6.13    0.35
   6  -3  -2    5.95    0.46
  -6   3  -2    6.00    0.54
  -6   3  -2    5.88    0.45
   6   3   2    6.22    0.55
  -6   3  -2    5.77    0.35
  -6   3  -2    6.24    0.49
   6   3   2    6.08    0.36
  -6   3  -2    6.11    0.37
  -6  -3   2    6.97    0.57
   6  -3  -2    6.35    0.61
   6  -3  -2    6.15    0.54
  -6   3  -2    6.44    0.82
   7  -3   2    0.13    0.20
  -7   3   2    0.23    0.10
  -7  -3  -2    0.19    0.09
   7  -3   2    0.11    0.24
  -7  -3  -2    0.56    0.27
   7   3  -2    0.34    0.22
  -7   3   2    0.16    0.09
  -7   3   2    0.68    0.40
   7   3  -2    0.19    0.16
   7  -3   2    0.19    0.18
   7  -3   2    0.08    0.20
  -7   3   2    0.03    0.17
  -7   3   2    0.27    0.13
  -7   3   2    0.36    0.15
  -7   3   2    0.10    0.20
   7   3  -2    0.46    0.19
  -7   3   2    0.17    0.36
   7  -3   2    0.29    0.29
   7   3  -2    0.24    0.10
   7  -3  -2    0.55    0.19
  -7   3  -2    0.13    0.19
  -7  -3   2    0.18    0.08
   7   3   2    0.20    0.18
   7  -3  -2   -0.11    0.18
   7  -3  -2    0.23    0.36
  -7   3  -2    0.29    0.12
  -7   3  -2    0.51    0.17
   7  -3  -2    0.27    0.17
   7   3   2    0.44    0.23
   7  -3  -2    0.34    0.30
  -7   3  -2    0.06    0.36
   7   3   2    0.26    0.16
   7   3   2    0.37    0.13
  -7   3  -2    0.05    0.09
  -7   3  -2    0.35    0.35
  -7  -3   2    0.41    0.22
  -7   3  -2    0.18    0.15
  -7   3  -2    0.13    0.21
   7  -3  -2    0.29    0.27
  -8   3   2   15.58    0.78
   8  -3   2   14.82    1.03
  -8   3   2   16.58    1.12
  -8  -3  -2   16.58    1.21
  -8   3   2   15.04    0.99
  -8   3   2   15.08    0.89
   8  -3   2   14.37    0.85
   8   3  -2   16.60    0.97
   8  -3   2   16.38    1.02
  -8   3   2   16.45    0.86
  -8  -3  -2   15.07    0.81
   8   3  -2   15.95    1.05
   8  -3   2   15.83    0.81
   8   3  -2   16.24    0.98
  -8   3   2   15.94    1.20
  -8   3   2   15.38    0.99
  -8   3   2   16.47    1.48
   8  -3   2   17.40    0.97
  -8  -3  -2   15.13    0.78
   8   3  -2   15.30    0.78
  -8   3   2   15.40    0.81
  -8  -3   2   16.53    1.12
   8  -3  -2   13.11    1.09
  -8   3  -2   15.41    0.90
  -8   3  -2   15.60    0.81
  -8   3  -2   12.95    1.57
   8   3   2   16.76    0.98
   8   3   2   14.84    1.05
   8  -3  -2   15.30    0.86
   8   3   2   16.10    0.79
   8  -3  -2   16.50    0.97
  -8   3  -2   15.86    1.48
   8  -3  -2   14.85    0.83
  -8  -3   2   16.42    0.78
  -8   3  -2   15.82    0.88
  -8   3  -2   15.54    0.78
  -8   3  -2   15.58    1.06
   8  -3  -2   15.92    0.81
   8  -3  -2   15.12    1.03
   8   3   2   15.07    0.81
  -8   3  -2   15.56    0.99
   9   3  -2    3.62    0.53
  -9  -3  -2    2.59    0.29
   9  -3   2    3.26    0.46
  -9   3   2    3.44    0.28
  -9   3   2    3.41    0.46
  -9   3   2    2.94    0.25
   9   3  -2    3.63    0.41
  -9   3   2    3.50    0.82
  -9   3   2    2.50    0.44
  -9   3   2    3.58    0.38
   9   3  -2    2.78    0.23
   9  -3   2    3.22    0.26
  -9   3   2    3.27    0.35
   9   3  -2    3.05    0.42
   9   3   2    3.19    0.43
   9  -3  -2    3.39    0.44
  -9   3  -2    2.43    0.39
  -9  -3   2    2.84    0.27
  -9   3  -2    2.88    0.74
   9   3   2    2.92    0.24
  -9   3  -2    3.10    0.28
   9   3   2    2.72    0.27
   9   3   2    3.05    0.51
  -9   3  -2    2.84    0.34
   9  -3  -2    3.32    0.25
  -9   3  -2    2.78    0.50
  -9   3  -2    3.40    0.35
  -9  -3   2    3.07    0.25
   9  -3  -2    2.14    0.46
  -9   3  -2    2.77    0.26
  10  -3   2    4.15    0.33
  10   3  -2    3.10    0.44
  10   3  -2    3.82    0.27
 -10   3   2    4.13    0.39
 -10  -3  -2    4.04    0.32
  10   3  -2    4.60    0.50
 -10   3   2    4.48    0.48
 -10   3   2    3.87    0.60
 -10  -3  -2    4.60    0.46
  10   3  -2    4.17    0.64
 -10   3   2    4.16    0.32
  10  -3   2    4.67    0.79
 -10  -3   2    4.39    0.29
 -10   3  -2    4.29    0.36
 -10   3  -2    3.95    0.39
  10   3   2    4.59    0.54
 -10   3  -2    4.47    0.59
  10   3   2    3.41    0.35
  10  -3  -2    4.18    0.30
  10   3   2    3.34    0.58
  10  -3  -2    4.81    0.64
 -10   3  -2    5.29    0.46
  11   3  -2    6.61    0.57
  11  -3   2    4.50    0.67
  11  -3   2    6.08    0.34
 -11   3   2    5.62    0.39
 -11   3   2    6.44    0.38
  11   3  -2    4.92    0.77
 -11   3  -2    6.05    0.38
  11   3   2    5.44    0.31
  11   3   2    6.44    0.62
  11  -3  -2    5.56    0.55
 -11   3  -2    4.69    0.43
   0  -4   2  148.79    6.58
  -1  -4  -2   11.71    0.62
   1   4  -2   13.69    0.80
  -1   4   2   13.50    0.65
   1  -4   2   11.85    0.66
  -1  -4  -2   14.24    0.69
   1  -4   2   12.06    0.64
   1  -4   2   14.04    0.73
  -1  -4  -2   12.72    0.62
   1  -4   2   12.39    0.63
   1  -4   2   13.76    0.80
  -1   4   2   11.89    0.72
  -1   4   2   13.13    0.87
  -1   4   2   12.98    0.68
  -1   4   2   13.58    0.87
  -1  -4  -2   12.74    0.60
  -1  -4  -2   11.67    0.74
   1  -4   2   12.36    0.63
  -1   4   2   11.97    0.81
   1  -4   2   12.80    0.69
   1  -4  -2   13.90    0.71
  -1   4  -2   13.03    0.68
  -1  -4   2   11.62    0.74
  -1  -4   2   12.72    0.59
   1  -4  -2   12.77    0.64
  -1  -4   2   11.66    0.61
  -1  -4   2   12.16    0.63
   1   4   2   12.56    0.71
  -1   4  -2   12.71    0.71
   1  -4  -2   12.58    0.63
   1   4   2   11.13    0.59
   1  -4  -2   11.97    0.64
   1  -4  -2   11.87    0.61
   1  -4  -2   12.32    0.62
  -1   4  -2   13.54    0.64
   1  -4  -2   13.35    0.77
   1   4   2   12.23    0.58
   1   4   2   13.11    0.72
  -1   4  -2   13.92    0.95
   2  -4   2   50.81    2.42
  -2   4   2   53.62    2.36
   2   4  -2   57.02    2.42
   2  -4   2   56.73    2.59
   2  -4   2   52.31    2.38
  -2   4   2   52.30    2.45
  -2   4   2   54.70    2.68
   2  -4   2   51.24    2.39
  -2   4   2   53.86    2.52
  -2   4   2   50.14    2.65
   2   4  -2   50.71    2.36
   2  -4   2   50.10    2.42
   2  -4   2   52.57    2.39
  -2   4  -2   54.04    2.53
   2  -4  -2   51.95    2.42
  -2   4  -2   58.36    2.42
  -2   4  -2   56.97    2.79
   2  -4  -2   52.58    2.41
  -2  -4   2   54.55    2.36
   2   4   2   54.18    2.41
  -2   4  -2   48.85    2.68
   2  -4  -2   51.71    2.39
  -2  -4   2   51.53    2.37
   2  -4  -2   57.63    2.59
   2  -4  -2   50.26    2.43
   2  -4  -2   53.10    2.41
  -2  -4   2   50.29    2.43
   2   4   2   53.17    2.41
   3  -4   2   63.96    2.82
   3  -4   2   61.15    3.00
   3  -4   2   64.92    2.88
  -3   4   2   59.34    3.13
  -3   4   2   61.10    2.87
  -3  -4  -2   62.12    2.75
  -3   4   2   59.28    2.84
  -3  -4  -2   62.47    2.77
   3  -4   2   60.91    2.80
  -3   4   2   63.56    3.02
   3  -4   2   59.87    2.84
  -3   4   2   63.20    2.83
   3  -4   2   64.16    2.91
   3  -4   2   57.08    2.78
  -3   4  -2   59.95    2.80
   3  -4  -2   57.03    2.74
   3  -4  -2   63.45    2.87
  -3  -4   2   61.01    2.71
  -3   4  -2   59.73    2.83
   3  -4  -2   61.60    2.97
  -3   4  -2   62.15    3.20
  -3   4  -2   62.95    2.86
  -3   4  -2   58.91    3.13
  -3  -4   2   61.44    2.70
   3  -4  -2   64.75    2.78
  -4   4   2  125.29    5.97
  -4   4   2  139.05    5.85
   4  -4   2  129.72    5.77
   4  -4   2  133.62    5.90
   4  -4   2  118.86    5.81
  -4   4   2  138.37    6.25
  -4   4   2  118.15    5.71
  -4   4   2  126.94    5.87
   4  -4   2  138.13    6.04
  -4   4   2  124.36    6.22
  -4   4  -2  117.01    5.68
  -4   4  -2  126.56    5.94
   4  -4  -2  139.91    5.99
  -4  -4   2  126.18    5.65
  -4  -4   2  114.89    5.65
  -4   4  -2  138.86    6.33
  -4  -4   2  114.83    5.65
   4  -4  -2  136.03    5.80
  -4   4  -2  126.11    5.85
  -4  -4   2  128.88    5.65
   4  -4  -2  137.07    5.89
  -4   4  -2  141.65    5.84
  -5   4   2    6.79    0.81
   5   4  -2    5.73    0.46
   5  -4   2    6.42    0.40
  -5   4   2    6.49    0.57
   5  -4   2    5.89    0.43
  -5   4   2    5.01    0.77
  -5   4   2    6.89    0.50
   5  -4   2    6.69    0.34
   5  -4   2    4.94    0.44
   5  -4   2    6.59    0.54
  -5   4   2    5.81    0.35
  -5   4   2    5.85    0.74
   5  -4   2    6.97    0.65
  -5   4   2    6.75    0.65
  -5   4   2    6.71    0.38
  -5  -4  -2    5.54    0.43
  -5  -4   2    5.64    0.41
  -5   4  -2    6.12    0.35
   5  -4  -2    4.93    0.44
   5   4   2    6.11    0.36
   5  -4  -2    6.14    0.33
   5  -4  -2    6.73    0.55
  -5   4  -2    5.48    0.74
   5  -4  -2    7.00    0.48
  -5  -4   2    5.68    0.29
  -5   4  -2    6.12    0.68
  -5   4  -2    7.60    0.98
   5  -4  -2    6.55    0.60
  -5   4  -2    6.21    0.57
  -5   4  -2    6.95    0.52
  -6   4   2    9.17    0.83
  -6   4   2    7.86    0.43
  -6   4   2    8.17    0.45
  -6   4   2    8.12    0.48
   6  -4   2    8.17    0.67
   6  -4   2    6.54    0.70
   6   4  -2    7.76    0.43
  -6   4   2    7.82    0.58
   6  -4   2    8.82    0.58
   6   4  -2    8.42    0.57
   6  -4   2    8.68    0.61
   6   4  -2    8.80    0.56
   6   4  -2    7.49    0.46
  -6  -4  -2    7.48    0.40
  -6   4   2    8.34    0.55
   6   4  -2    8.30    0.60
   6  -4   2    7.13    0.72
  -6   4   2    7.21    0.61
   6  -4   2    7.60    0.63
   6  -4   2    7.52    0.55
  -6   4   2    9.96    1.02
  -6   4  -2    8.12    0.55
   6  -4  -2    8.85    0.58
   6  -4  -2    7.57    0.71
   6   4   2    8.64    0.54
   6   4   2    8.95    0.62
   6   4   2    8.76    0.58
   6  -4  -2    7.35    0.64
  -6   4  -2    7.05    0.81
  -6   4  -2    7.25    0.63
   6   4   2    8.07    0.45
   6   4   2    8.08    0.49
  -6   4  -2    7.60    0.58
  -6   4  -2    8.66    0.47
  -6   4  -2    9.27    1.02
  -6   4  -2    8.03    0.80
   6  -4  -2    7.17    0.75
   6  -4  -2    8.49    0.58
   6  -4  -2    8.11    0.57
  -6   4  -2    7.91    0.44
   7  -4   2    0.25    0.20
  -7   4   2    0.26    0.20
   7   4  -2    0.32    0.22
   7   4  -2    0.39    0.19
  -7   4   2    0.28    0.14
   7  -4   2    0.23    0.21
   7   4  -2    0.37    0.18
  -7   4   2    0.42    0.39
   7  -4   2    0.21    0.29
  -7  -4  -2    0.41    0.23
  -7   4   2    0.10    0.35
  -7   4   2    0.28    0.12
   7  -4   2    0.31    0.30
   7  -4   2    0.21    0.21
   7  -4   2    0.37    0.17
   7  -4   2    0.31    0.18
  -7   4   2    0.33    0.35
  -7   4   2    0.19    0.11
   7   4  -2    0.31    0.12
   7  -4   2    0.24    0.20
  -7   4   2    0.28    0.35
   7   4   2    0.38    0.17
  -7   4  -2    0.25    0.16
   7  -4  -2    0.46    0.26
   7   4   2    0.32    0.38
   7  -4  -2    0.37    0.25
   7  -4  -2    0.39    0.29
  -7  -4   2    0.35    0.08
  -7   4  -2    0.40    0.12
  -7   4  -2    0.24    0.39
  -7   4  -2    0.38    0.22
  -7   4  -2    0.36    0.37
  -7   4  -2    0.44    0.13
   7  -4  -2    0.32    0.17
   7   4   2    0.48    0.20
   7  -4  -2    0.53    0.34
  -7   4  -2   -0.01    0.37
   7   4   2    0.37    0.12
  -7  -4   2    0.54    0.21
  -8  -4  -2    3.07    0.28
   8  -4   2    2.61    0.53
   8  -4   2    3.11    0.32
  -8   4   2    1.52    0.61
   8  -4   2    3.54    0.49
   8  -4   2    2.27    0.45
   8   4  -2    3.44    0.46
   8   4  -2    2.70    0.23
   8   4  -2    3.59    0.41
  -8   4   2    3.35    0.47
  -8   4   2    2.93    0.32
   8   4  -2    3.12    0.39
  -8   4   2    3.16    0.74
  -8  -4  -2    3.42    0.47
   8  -4   2    2.24    0.36
  -8   4   2    2.52    0.40
  -8   4   2    3.15    0.27
  -8   4   2    3.11    0.26
  -8   4   2    3.12    0.35
   8  -4   2    2.67    0.38
  -8   4   2    3.16    0.50
  -8   4   2    2.48    0.43
   8  -4  -2    2.12    0.45
  -8   4  -2    2.59    0.33
   8   4   2    3.12    0.47
  -8   4  -2    3.17    0.27
   8   4   2    3.41    0.41
   8  -4  -2    3.28    0.34
  -8  -4   2    3.32    0.40
  -8   4  -2    3.86    0.88
   8   4   2    2.87    0.26
  -8   4  -2    3.24    0.28
   8   4   2    3.25    0.38
   8  -4  -2    2.83    0.41
   8   4   2    3.19    0.28
  -8  -4   2    2.98    0.24
   8  -4  -2    2.76    0.54
   8  -4  -2    3.44    0.42
  -8   4  -2    2.22    0.41
  -8   4  -2    3.12    0.74
   8  -4  -2    2.93    0.33
  -8   4  -2    3.28    0.36
  -8   4  -2    2.88    0.43
  -9  -4  -2    5.37    0.38
   9  -4   2    5.20    0.57
  -9   4   2    5.32    0.44
   9   4  -2    5.55    0.58
  -9   4   2    4.70    0.43
   9   4  -2    5.51    0.51
  -9   4   2    5.09    0.36
   9   4  -2    5.98    0.51
  -9   4   2    4.36    0.60
  -9   4   2    4.49    0.50
   9   4  -2    5.28    0.32
  -9   4   2    5.48    0.35
   9  -4  -2    5.51    0.54
   9   4   2    5.02    0.35
   9  -4  -2    3.74    0.66
   9   4   2    5.73    0.53
   9   4   2    4.78    0.33
  -9   4  -2    5.57    0.45
  -9   4  -2    4.90    0.36
  -9   4  -2    4.61    0.68
   9  -4  -2    5.23    0.32
  -9   4  -2    4.96    0.44
  -9   4  -2    4.92    0.52
   9   4   2    4.49    0.56
 -10   4   2    0.28    0.20
 -10   4   2    0.43    0.22
  10   4  -2    0.43    0.27
  10   4  -2    0.55    0.45
  10  -4   2    0.61    0.38
  10  -4   2    0.21    0.15
 -10   4   2    0.27    0.14
  10   4  -2    0.06    0.20
 -10   4   2    0.28    0.28
  10  -4   2    0.22    0.44
  10   4  -2    0.09    0.17
 -10   4  -2    0.48    0.28
  10   4   2    0.33    0.44
  10   4   2    0.23    0.12
  10  -4  -2    0.16    0.12
 -10   4  -2    0.20    0.17
  10   4   2    0.30    0.37
 -10   4  -2   -0.11    0.18
  10  -4  -2    0.04    0.41
 -10   4  -2    0.11    0.47
  10  -4  -2    0.23    0.33
  11   4  -2    1.09    0.35
 -11   4   2    0.98    0.15
  11  -4   2    0.85    0.14
  11  -4   2    1.12    0.31
 -11   4   2    0.88    0.27
  11  -4  -2    0.61    0.44
  11   4   2    1.28    0.43
 -11   4  -2    1.13    0.29
 -11   4  -2    0.90    0.16
   0   5  -2  115.96    4.94
   0  -5  -2  110.65    5.02
   0  -5  -2  111.71    4.95
   0  -5   2  112.34    5.01
   0   5   2  110.66    5.15
   0   5  -2  116.62    4.91
   0  -5   2  105.51    4.94
   0  -5   2  103.50    4.97
  -1  -5  -2   73.97    3.38
   1  -5   2   76.13    3.45
   1  -5   2   74.80    3.41
   1  -5   2   75.63    3.36
   1  -5   2   73.96    3.53
   1  -5   2   74.18    3.34
  -1  -5  -2   73.53    3.32
  -1  -5  -2   77.07    3.35
  -1   5   2   74.90    3.59
  -1   5   2   68.21    3.60
  -1   5   2   76.73    3.39
   1  -5  -2   74.87    3.42
   1  -5  -2   77.98    3.58
   1   5   2   74.57    3.41
   1  -5  -2   74.65    3.44
  -1  -5   2   73.48    3.46
  -1  -5   2   77.39    3.72
   1   5   2   75.26    3.39
   1  -5  -2   75.52    3.60
   1   5   2   80.34    3.57
  -1   5  -2   82.16    3.49
  -1   5  -2   77.63    3.52
   2  -5   2   41.43    2.16
  -2  -5  -2   41.75    2.08
  -2   5   2   43.18    2.10
   2   5  -2   43.06    1.95
   2  -5   2   39.72    1.96
   2  -5   2   41.18    2.09
  -2   5   2   43.11    2.03
  -2   5   2   44.04    2.42
  -2   5   2   44.31    2.01
   2   5  -2   46.35    2.02
   2  -5   2   41.52    1.95
  -2   5   2   42.27    1.93
  -2   5   2   44.83    2.29
   2  -5   2   43.26    1.97
   2  -5   2   41.01    2.00
  -2  -5  -2   41.37    1.94
   2  -5   2   43.36    2.01
  -2   5  -2   40.71    2.26
  -2  -5   2   42.64    1.89
  -2   5  -2   40.56    1.92
   2  -5  -2   41.76    1.94
  -2   5  -2   41.37    2.01
   2  -5  -2   43.43    2.08
  -2  -5   2   42.22    1.91
   2  -5  -2   43.49    1.97
  -2   5  -2   41.17    2.31
   2  -5  -2   43.39    1.95
  -2  -5   2   42.00    2.04
   2   5   2   43.10    1.96
   2   5   2   40.52    1.96
   2  -5  -2   42.14    1.93
   2  -5  -2   41.63    1.98
  -2   5  -2   44.79    2.09
   3  -5   2   32.38    1.52
   3  -5   2   30.17    1.73
   3  -5   2   29.73    1.49
   3  -5   2   32.18    1.61
  -3   5   2   30.37    1.45
   3  -5   2   32.29    1.48
  -3   5   2   29.44    1.86
   3  -5   2   33.34    1.54
  -3   5   2   31.35    1.54
  -3   5   2   32.40    1.47
   3  -5   2   32.17    1.56
  -3   5   2   31.07    1.56
   3  -5   2   31.95    1.61
  -3   5   2   33.69    1.70
  -3   5   2   35.24    1.92
  -3   5   2   32.47    1.60
   3  -5  -2   32.48    1.66
  -3  -5   2   32.50    1.45
  -3  -5   2   34.39    1.54
   3  -5  -2   33.05    1.55
   3  -5  -2   30.92    1.52
   3  -5  -2   32.39    1.58
  -3   5  -2   32.14    1.52
  -3   5  -2   31.83    1.57
   3  -5  -2   32.16    1.53
   3  -5  -2   31.13    1.75
   3  -5  -2   33.83    1.66
  -3   5  -2   34.80    1.96
  -3  -5   2   33.67    1.47
  -3   5  -2   30.77    1.95
  -3   5  -2   32.36    1.71
  -3   5  -2   31.71    1.60
  -3   5  -2   31.69    1.63
  -3   5  -2   31.16    1.48
   3  -5  -2   32.91    1.51
  -4   5   2    1.60    0.24
  -4   5   2    1.21    0.14
  -4   5   2    1.60    0.36
  -4   5   2    1.76    0.28
  -4  -5  -2    1.39    0.17
  -4   5   2    1.59    0.18
   4  -5   2    1.12    0.17
   4  -5   2    1.29    0.19
  -4   5   2    1.07    0.42
  -4   5   2    1.01    0.38
   4  -5   2    1.90    0.33
   4  -5   2    1.61    0.21
  -4   5   2    1.90    0.50
   4  -5   2    1.64    0.26
   4  -5   2    1.15    0.21
   4  -5   2    1.72    0.27
  -4   5   2    1.50    0.31
   4  -5   2    1.53    0.39
  -4   5  -2    1.72    0.25
   4  -5  -2    2.13    0.35
  -4   5  -2    1.66    0.53
  -4   5  -2    1.03    0.38
  -4   5  -2    0.99    0.33
   4  -5  -2    1.95    0.30
   4  -5  -2    1.50    0.18
  -4   5  -2    1.49    0.19
   4  -5  -2    1.96    0.40
  -4   5  -2    1.94    0.29
   4  -5  -2    1.27    0.18
  -4   5  -2    1.26    0.16
  -4   5  -2    1.36    0.31
   4  -5  -2    1.73    0.26
  -5   5   2    2.49    0.56
  -5   5   2    2.50    0.46
   5  -5   2    3.02    0.52
   5  -5   2    2.81    0.26
  -5   5   2    2.99    0.25
   5  -5   2    2.52    0.18
   5  -5   2    2.91    0.22
  -5   5   2    2.62    0.20
  -5   5   2    3.33    0.72
  -5   5   2    2.57    0.65
   5  -5   2    2.68    0.25
   5   5  -2    2.50    0.28
  -5  -5  -2    2.61    0.25
  -5   5   2    2.39    0.29
  -5   5   2    2.98    0.33
   5  -5   2    2.44    0.28
  -5   5   2    3.37    0.37
   5   5  -2    2.78    0.32
  -5   5   2    3.07    0.43
   5   5   2    2.60    0.24
  -5   5  -2    3.67    0.49
   5  -5  -2    3.07    0.23
   5  -5  -2    3.38    0.53
  -5   5  -2    2.69    0.30
   5  -5  -2    2.03    0.36
  -5   5  -2    2.65    0.72
  -5  -5   2    2.89    0.22
  -5   5  -2    3.21    0.34
  -5   5  -2    3.11    0.33
  -5   5  -2    3.12    0.28
   5   5   2    2.51    0.29
  -5   5  -2    2.11    0.45
   5  -5  -2    2.95    0.46
  -5   5  -2    2.93    0.21
  -5   5  -2    3.39    0.39
   5   5   2    2.65    0.21
  -5   5  -2    2.52    0.60
   6   5  -2   18.97    1.10
   6   5  -2   17.50    0.96
   6   5  -2   19.13    0.93
   6  -5   2   17.82    1.07
   6   5  -2   19.71    1.07
  -6  -5  -2   19.57    1.12
  -6   5   2   20.67    1.62
  -6   5   2   19.59    0.93
  -6   5   2   20.39    1.24
  -6   5   2   19.91    0.96
   6  -5   2   20.04    1.18
  -6   5   2   18.71    1.35
   6   5  -2   19.69    1.06
  -6   5   2   18.38    1.05
  -6   5   2   20.13    0.99
  -6   5   2   20.80    1.17
   6  -5   2   19.29    1.33
   6  -5   2   20.48    1.08
   6  -5   2   18.92    1.12
  -6   5   2   20.33    1.12
  -6   5  -2   20.12    1.26
  -6   5  -2   20.84    1.66
   6   5   2   18.75    1.02
   6  -5  -2   20.59    1.20
   6   5   2   18.70    1.06
   6  -5  -2   20.52    1.36
   6   5   2   18.09    0.97
  -6   5  -2   20.41    1.12
   6   5   2   18.12    1.09
   6  -5  -2   20.15    1.08
  -6   5  -2   19.27    0.93
  -6   5  -2   19.11    0.95
   6   5   2   19.46    0.94
  -6   5  -2   21.04    1.03
  -6   5  -2   17.99    1.04
  -6   5  -2   19.78    1.16
  -6   5  -2   19.39    1.37
   6  -5  -2   18.68    1.09
   6  -5  -2   19.12    1.06
  -7  -5  -2    2.97    0.37
  -7   5   2    3.04    0.72
  -7   5   2    3.00    0.31
  -7   5   2    2.11    0.27
   7   5  -2    2.83    0.39
   7  -5   2    2.82    0.34
   7  -5   2    1.76    0.44
   7  -5   2    1.75    0.28
   7   5  -2    1.81    0.32
   7   5  -2    2.47    0.34
  -7   5   2    2.71    0.34
   7  -5   2    2.53    0.39
   7   5  -2    2.43    0.21
  -7   5   2    2.26    0.62
  -7   5   2    2.78    0.50
  -7  -5  -2    2.30    0.21
   7  -5   2    1.73    0.35
   7   5  -2    2.53    0.35
  -7   5   2    1.78    0.48
   7  -5   2    2.22    0.50
  -7   5   2    2.59    0.23
  -7   5   2    2.35    0.42
   7  -5   2    2.37    0.40
   7  -5  -2    1.80    0.43
   7  -5  -2    1.70    0.38
   7  -5  -2    2.34    0.34
  -7   5  -2    2.49    0.33
  -7   5  -2    2.45    0.23
  -7  -5   2    2.99    0.28
   7  -5  -2    2.26    0.33
   7   5   2    2.43    0.27
   7   5   2    2.72    0.23
  -7   5  -2    2.18    0.51
  -7   5  -2    2.00    0.38
   7  -5  -2    2.60    0.36
  -7   5  -2    2.00    0.29
   7   5   2    3.07    0.36
   7   5   2    3.03    0.42
  -7   5  -2    2.79    0.71
  -7   5  -2    2.18    0.58
   7  -5  -2    2.29    0.43
   7  -5  -2    2.48    0.55
  -7   5  -2    2.59    0.51
  -7   5  -2    2.43    0.29
  -8   5   2    1.65    0.58
  -8   5   2    1.48    0.25
  -8   5   2    1.88    0.36
  -8   5   2    1.95    0.23
   8  -5   2    1.02    0.38
   8   5  -2    1.57    0.29
  -8   5   2    1.78    0.64
   8  -5   2    1.50    0.34
   8   5  -2    1.79    0.18
   8   5  -2    1.52    0.28
  -8  -5  -2    1.80    0.31
   8  -5   2    1.82    0.31
  -8   5   2    1.42    0.17
  -8   5   2    1.53    0.36
  -8  -5  -2    2.15    0.23
   8  -5   2    2.43    0.51
   8   5  -2    1.29    0.17
  -8   5   2    1.60    0.34
   8  -5   2    1.46    0.31
   8  -5   2    1.48    0.24
  -8   5   2    2.01    0.45
   8   5  -2    1.51    0.33
   8   5   2    1.45    0.27
   8   5   2    1.66    0.21
  -8   5  -2    1.11    0.63
  -8   5  -2    1.54    0.18
   8  -5  -2    1.72    0.33
   8  -5  -2    0.89    0.31
   8  -5  -2    0.91    0.38
   8   5   2    1.27    0.28
  -8   5  -2    1.41    0.34
  -8   5  -2    1.75    0.36
   8  -5  -2    1.27    0.24
   8   5   2    1.37    0.32
   8  -5  -2    1.54    0.25
  -8   5  -2    2.11    0.30
  -8   5  -2    1.07    0.22
   8   5   2    1.34    0.17
  -8   5  -2    0.84    0.49
   8  -5  -2    1.40    0.30
   8  -5  -2    1.18    0.40
  -8  -5   2    1.87    0.17
   8  -5  -2    1.39    0.31
  -8   5  -2    1.74    0.22
   9   5  -2    0.04    0.17
   9  -5   2    0.15    0.11
   9   5  -2    0.11    0.20
  -9   5   2    0.11    0.15
  -9   5   2   -0.11    0.10
   9   5  -2    0.10    0.18
   9  -5   2    0.09    0.09
  -9  -5  -2    0.20    0.14
   9  -5   2    0.17    0.10
   9  -5   2    0.11    0.32
  -9   5   2    0.17    0.16
   9  -5   2   -0.13    0.30
  -9   5   2    0.04    0.13
  -9   5   2    0.17    0.25
  -9   5   2    0.10    0.20
   9   5  -2    0.14    0.09
   9  -5   2   -0.21    0.28
   9  -5  -2    0.13    0.09
   9  -5  -2    0.14    0.40
   9  -5  -2    0.05    0.09
   9   5   2    0.21    0.20
   9   5   2    0.15    0.23
   9  -5  -2    0.15    0.22
   9   5   2    0.13    0.10
   9   5   2    0.22    0.11
  -9   5  -2   -0.19    0.30
   9  -5  -2   -0.08    0.32
  -9   5  -2    0.08    0.10
  -9   5  -2    0.00    0.14
  -9   5  -2    0.16    0.20
  -9   5  -2    0.07    0.17
   9  -5  -2    0.07    0.08
  10   5  -2    0.04    0.27
 -10   5   2    0.28    0.21
 -10   5   2    0.70    0.16
  10   5  -2    0.12    0.30
 -10   5   2    0.14    0.19
  10  -5   2    0.87    0.45
  10  -5   2    0.11    0.48
  10   5  -2    0.21    0.26
  10  -5   2    0.06    0.14
 -10   5  -2    0.35    0.16
  10  -5  -2    0.37    0.48
  10  -5  -2    0.32    0.13
 -10   5  -2    0.07    0.17
  10  -5  -2   -0.08    0.47
 -10   5  -2    0.11    0.20
  10   5   2    0.02    0.39
  10   5   2    0.24    0.12
  11   5  -2    1.18    0.47
  11   5  -2    1.57    0.27
  11  -5   2    1.59    0.18
  11   5   2    1.18    0.28
   0   6   2   11.08    0.82
   0   6  -2   12.64    0.56
   0  -6  -2   11.40    0.78
   0   6  -2   12.35    0.61
   0   6   2   13.00    0.77
   0   6   2   10.27    0.81
   0  -6   2   11.52    0.60
   0   6   2   12.29    0.61
   0   6   2   11.04    0.62
   0  -6  -2   11.94    0.60
   0  -6  -2   12.37    0.64
   0  -6   2   11.96    0.63
   0   6   2   12.66    0.59
   0  -6  -2   10.85    0.69
   0   6   2   10.46    0.57
   0  -6   2   11.61    0.67
   0  -6   2   10.98    0.70
   0   6  -2   10.38    0.56
   0   6  -2    9.99    0.83
   0  -6   2    9.83    0.76
   0  -6  -2   11.68    0.61
   0   6   2   13.27    0.67
   0   6   2   11.59    0.58
   0  -6   2   12.21    0.69
   1  -6   2  100.43    4.65
  -1  -6  -2  101.86    4.60
   1   6  -2  105.83    4.75
  -1   6   2  100.23    4.58
  -1   6   2  102.57    4.55
  -1   6   2  106.41    4.58
   1  -6   2   99.88    4.79
  -1   6   2  101.47    4.83
   1  -6   2   98.02    4.75
   1  -6   2   96.54    4.55
  -1   6   2   98.81    4.87
  -1  -6  -2  105.09    4.51
  -1   6  -2   94.43    4.74
  -1   6  -2  106.60    4.47
   1   6   2   88.73    4.60
   1  -6  -2   95.98    4.66
   1   6   2  111.53    4.63
  -1  -6   2   95.43    4.50
  -1   6  -2  101.38    4.83
  -1   6  -2   96.28    4.50
   1   6   2   96.01    4.41
   1   6   2   89.79    4.43
   1  -6  -2   98.91    4.61
   1  -6  -2  105.21    4.59
  -1  -6   2  104.39    4.54
  -1   6  -2  106.58    4.56
  -1  -6   2   99.75    4.43
  -1   6  -2  104.36    4.48
   2  -6   2    1.21    0.32
   2   6  -2    1.48    0.18
  -2  -6  -2    1.13    0.27
  -2   6   2    1.81    0.17
  -2   6   2    1.67    0.26
   2  -6   2    1.17    0.27
   2   6  -2    1.11    0.18
   2  -6   2    1.69    0.25
   2  -6   2    1.97    0.20
   2   6  -2    1.16    0.24
   2  -6   2    1.36    0.19
  -2   6   2    1.80    0.32
   2  -6   2    2.04    0.22
  -2   6   2    1.44    0.21
   2  -6   2    1.22    0.34
  -2   6   2    1.33    0.42
  -2   6   2    1.57    0.42
  -2   6  -2    1.35    0.22
   2   6   2    1.94    0.25
   2  -6  -2    1.50    0.19
  -2  -6   2    1.59    0.14
   2  -6  -2    1.93    0.21
   2  -6  -2    1.85    0.20
  -2  -6   2    2.12    0.32
  -2  -6   2    1.36    0.14
   2   6   2    1.37    0.21
   2  -6  -2    1.28    0.31
   2  -6  -2    2.09    0.24
  -2   6  -2    2.66    0.50
  -2   6  -2    1.90    0.51
  -2   6  -2    1.69    0.32
  -2   6  -2    1.89    0.20
  -2   6  -2    1.58    0.26
   2  -6  -2    1.31    0.34
  -2  -6   2    1.21    0.22
   2  -6  -2    2.08    0.24
   2  -6  -2    1.38    0.30
  -3   6   2   62.39    3.10
  -3  -6  -2   64.16    3.28
  -3   6   2   65.69    3.64
   3  -6   2   74.58    3.31
  -3   6   2   73.98    3.21
   3  -6   2   70.28    3.18
  -3   6   2   69.76    3.36
  -3   6   2   77.53    3.24
   3  -6   2   77.94    3.32
   3  -6   2   72.20    3.31
   3  -6   2   72.16    3.47
   3  -6   2   72.03    3.16
  -3   6   2   66.97    3.25
  -3   6   2   70.79    3.15
  -3   6   2   61.70    3.55
  -3   6   2   73.14    3.63
   3  -6   2   64.17    3.22
   3  -6   2   65.79    3.20
   3  -6   2   63.30    3.11
  -3   6  -2   74.95    3.20
  -3   6  -2   61.45    3.57
  -3  -6   2   69.98    3.07
  -3  -6   2   63.68    3.24
   3  -6  -2   70.77    3.14
   3  -6  -2   67.87    3.15
  -3   6  -2   73.61    3.71
   3  -6  -2   70.44    3.42
   3  -6  -2   73.59    3.31
  -3   6  -2   71.75    3.13
   3  -6  -2   68.18    3.17
   3  -6  -2   70.76    3.13
  -3   6  -2   76.19    3.23
  -3   6  -2   70.15    3.35
   3  -6  -2   77.40    3.33
  -3   6  -2   61.39    3.08
   3  -6  -2   62.34    3.19
  -3  -6   2   63.38    3.08
  -3   6  -2   68.71    3.25
   3  -6  -2   74.26    3.30
   3  -6  -2   61.68    3.10
   4  -6   2    0.34    0.15
  -4   6   2    0.57    0.13
  -4   6   2    0.38    0.24
   4  -6   2    0.49    0.15
   4  -6   2    0.42    0.12
   4  -6   2    0.33    0.46
   4  -6   2    0.63    0.22
  -4   6   2    0.07    0.23
   4  -6   2    0.61    0.21
  -4   6   2    0.34    0.16
   4  -6   2    0.52    0.23
  -4   6   2    0.27    0.09
   4  -6   2    0.31    0.14
  -4   6   2    0.25    0.29
  -4   6   2    0.53    0.38
  -4  -6  -2    0.38    0.14
  -4   6   2    0.47    0.38
  -4   6   2    0.46    0.19
  -4   6  -2    0.39    0.32
   4  -6  -2    0.61    0.33
  -4  -6   2    0.36    0.13
  -4   6  -2    0.66    0.47
   4  -6  -2    0.67    0.25
  -4   6  -2    0.48    0.19
   4  -6  -2    0.48    0.23
  -4   6  -2    0.55    0.15
  -4   6  -2    0.83    0.40
   4  -6  -2    0.34    0.11
   4  -6  -2    0.49    0.15
  -4   6  -2    0.46    0.11
  -4   6  -2    0.56    0.20
  -4   6  -2    0.37    0.27
  -5   6   2    3.10    0.36
   5  -6   2    2.77    0.20
   5  -6   2    2.91    0.44
   5   6  -2    2.92    0.38
  -5   6   2    3.55    0.28
   5   6  -2    2.77    0.21
   5  -6   2    3.66    0.60
   5   6  -2    2.92    0.32
   5  -6   2    2.90    0.29
   5  -6   2    2.65    0.34
   5   6  -2    2.62    0.33
  -5   6   2    2.58    0.31
  -5   6   2    2.45    0.60
   5   6  -2    2.97    0.30
  -5   6   2    3.26    0.73
  -5   6   2    2.85    0.44
   5  -6   2    3.37    0.38
  -5   6   2    3.01    0.23
  -5   6   2    2.98    0.22
  -5  -6  -2    2.84    0.25
   5  -6   2    2.96    0.24
  -5   6   2    3.40    0.41
   5  -6   2    3.28    0.37
  -5   6   2    1.82    0.76
   5  -6   2    2.89    0.32
   5  -6   2    2.70    0.24
   5  -6  -2    3.50    0.39
  -5   6  -2    3.04    0.24
   5  -6  -2    3.14    0.25
  -5   6  -2    3.26    0.23
   5   6   2    3.16    0.23
  -5   6  -2    3.39    0.74
   5  -6  -2    3.19    0.55
  -5   6  -2    3.88    0.87
   5  -6  -2    2.50    0.33
   5  -6  -2    2.97    0.34
  -5   6  -2    2.88    0.31
   5   6   2    2.91    0.26
   5  -6  -2    3.88    0.50
   5  -6  -2    3.21    0.25
  -5   6  -2    2.66    0.43
  -5   6  -2    3.55    0.36
   5   6   2    2.29    0.29
  -5   6  -2    2.88    0.78
  -5   6  -2    3.37    0.41
  -5   6  -2    3.13    0.30
   5   6   2    2.56    0.40
   5  -6  -2    2.48    0.46
   5   6   2    3.07    0.30
  -5  -6   2    3.08    0.21
  -6   6   2    3.71    0.37
   6   6  -2    3.65    0.36
  -6   6   2    3.49    0.26
   6  -6   2    3.42    0.40
   6  -6   2    3.08    0.43
  -6   6   2    3.48    0.31
   6   6  -2    3.34    0.28
   6  -6   2    3.50    0.39
  -6   6   2    3.59    0.28
   6  -6   2    3.68    0.54
  -6   6   2    3.75    0.43
  -6   6   2    4.16    0.68
   6   6  -2    3.96    0.41
   6   6  -2    3.23    0.25
   6  -6   2    3.25    0.48
   6   6  -2    3.86    0.38
  -6   6   2    3.12    0.49
   6  -6   2    3.72    0.24
  -6   6   2    3.78    0.78
  -6   6   2    3.84    0.47
   6  -6   2    3.09    0.58
  -6  -6  -2    3.38    0.34
   6  -6  -2    3.45    0.40
   6  -6  -2    3.55    0.64
   6   6   2    3.88    0.31
  -6   6  -2    3.78    0.63
   6  -6  -2    3.77    0.41
  -6   6  -2    3.84    0.44
   6   6   2    3.79    0.40
  -6   6  -2    3.52    0.28
  -6   6  -2    3.71    0.36
   6  -6  -2    3.34    0.40
   6  -6  -2    3.45    0.51
  -6   6  -2    3.53    0.36
   6   6   2    3.63    0.33
  -6   6  -2    3.61    0.27
   6   6   2    3.92    0.37
   6   6   2    3.62    0.26
  -6   6  -2    2.87    0.49
   6  -6  -2    3.84    0.24
   6  -6  -2    2.92    0.53
  -6   6  -2    3.26    0.46
  -6   6  -2    3.85    0.81
   7   6  -2    0.72    0.21
  -7   6   2    0.97    0.50
  -7   6   2    0.86    0.49
   7  -6   2    0.75    0.29
  -7  -6  -2    0.76    0.18
   7  -6   2    0.52    0.21
   7   6  -2    0.86    0.23
   7   6  -2    0.79    0.25
   7  -6   2    0.65    0.21
  -7   6   2    0.81    0.27
  -7   6   2    0.72    0.35
  -7   6   2    0.63    0.14
  -7   6   2    0.54    0.34
   7  -6   2    0.36    0.26
  -7  -6  -2    0.67    0.14
   7  -6   2    0.71    0.28
  -7   6   2    0.66    0.19
   7  -6   2    0.41    0.34
  -7   6   2    0.94    0.31
   7   6  -2    0.71    0.13
  -7   6   2    0.57    0.13
   7  -6   2    0.54    0.36
   7   6  -2    0.75    0.14
   7  -6  -2    0.31    0.32
   7   6   2    0.69    0.16
   7   6   2    0.92    0.24
  -7   6  -2    0.53    0.20
  -7   6  -2    0.40    0.17
   7  -6  -2    0.82    0.31
   7  -6  -2    0.58    0.23
  -7   6  -2    0.49    0.12
   7  -6  -2    0.44    0.27
  -7   6  -2    0.81    0.38
  -7   6  -2    0.69    0.52
   7  -6  -2    0.91    0.42
   7   6   2    0.75    0.24
  -7   6  -2    0.68    0.27
   7  -6  -2    0.67    0.22
  -7   6  -2    0.68    0.27
   7   6   2    0.82    0.20
   7  -6  -2    0.83    0.24
  -7   6  -2    0.88    0.17
   7   6   2    0.81    0.14
  -8   6   2    2.06    0.88
   8  -6   2    1.62    0.34
   8   6  -2    2.66    0.50
  -8   6   2    1.59    0.36
   8  -6   2    1.81    0.34
  -8   6   2    2.33    0.55
  -8   6   2    2.17    0.24
  -8   6   2    2.37    0.73
   8   6  -2    1.98    0.19
  -8   6   2    1.47    0.33
   8  -6   2    1.58    0.41
   8  -6   2    0.96    0.46
  -8   6   2    1.45    0.33
   8   6  -2    2.08    0.21
  -8   6   2    2.35    0.51
  -8   6   2    1.87    0.29
   8  -6  -2    1.90    0.56
  -8   6  -2    2.13    0.45
   8   6   2    1.92    0.37
   8   6   2    2.15    0.31
   8   6   2    2.44    0.32
  -8   6  -2    1.61    0.34
   8  -6  -2    1.58    0.35
   8  -6  -2    1.70    0.37
  -8   6  -2    2.65    0.79
  -8   6  -2    2.27    0.54
   8  -6  -2    2.06    0.35
  -8   6  -2    1.35    0.85
  -8   6  -2    1.86    0.30
   9   6  -2    2.12    0.33
  -9   6   2    2.45    0.26
   9   6  -2    2.43    0.35
   9   6  -2    2.30    0.23
   9  -6   2    1.91    0.80
  -9   6   2    2.07    0.21
   9  -6   2    2.03    0.24
   9  -6   2    1.55    0.24
  -9   6   2    1.83    0.34
   9   6  -2    2.71    0.47
  -9   6   2    2.40    0.35
  -9   6   2    1.94    0.39
  -9   6   2    2.09    0.30
   9  -6   2    2.19    0.47
   9  -6   2    1.71    0.25
   9  -6  -2    1.80    0.20
   9  -6  -2    2.28    0.50
  -9   6  -2    2.23    0.26
   9  -6  -2    1.71    0.24
  -9   6  -2    1.85    0.45
  -9   6  -2    1.24    0.25
   9   6   2    2.28    0.26
  -9   6  -2    1.63    0.33
   9   6   2    1.79    0.18
   9   6   2    1.64    0.34
   9  -6  -2    1.45    0.50
   9   6   2    2.15    0.34
   9  -6  -2    1.99    0.67
   9  -6  -2    1.70    0.24
  -9   6  -2    2.19    0.21
  -9   6  -2    1.82    0.27
  10  -6   2    0.15    0.13
 -10   6   2    0.15    0.33
  10   6  -2    0.28    0.17
 -10   6   2    0.24    0.20
 -10   6   2    0.09    0.15
  10   6  -2    0.18    0.25
 -10   6   2    0.58    0.22
 -10   6   2    0.36    0.37
 -10   6  -2    0.53    0.23
  10   6   2    0.37    0.13
  10  -6  -2   -0.32    0.47
 -10   6  -2    0.36    0.36
  10   6   2    0.19    0.29
 -10   6  -2    0.49    0.15
 -10   6  -2    0.31    0.27
 -10   6  -2    0.30    0.20
  10   6   2    0.11    0.39
   0  -7  -2   34.40    1.48
   0  -7   2   33.96    1.57
   0  -7   2   27.68    1.69
   0   7   2   33.85    1.45
   0  -7   2   31.78    1.47
   0  -7   2   31.13    1.49
   0  -7  -2   29.81    1.47
   0  -7   2   27.72    1.57
   0   7   2   26.65    1.68
   0  -7   2   30.43    1.46
   0   7  -2   32.28    1.45
   0  -7  -2   34.43    1.48
   0  -7  -2   28.97    1.58
   0   7   2   30.14    1.77
   0   7   2   30.22    1.48
   0  -7  -2   32.24    1.52
   1   7  -2  164.72    7.00
  -1   7   2  135.81    6.99
   1  -7   2  152.45    6.81
   1  -7   2  140.48    6.71
   1  -7   2  153.49    6.86
   1  -7   2  162.61    6.90
   1  -7   2  145.24    6.75
   1  -7   2  162.10    6.95
   1  -7   2  150.47    7.00
  -1  -7  -2  151.96    6.73
  -1  -7  -2  151.18    7.07
  -1   7   2  142.28    7.12
  -1  -7  -2  154.22    6.77
  -1   7  -2  137.25    6.97
  -1  -7   2  150.93    6.78
  -1  -7   2  150.44    6.76
   1  -7  -2  148.08    6.68
   1  -7  -2  163.03    6.88
   1  -7  -2  151.61    6.93
   1   7   2  133.50    6.64
  -1   7  -2  163.76    7.14
   1   7   2  146.14    6.90
  -1   7  -2  154.07    6.72
   1  -7  -2  160.65    6.88
  -1  -7   2  154.53    6.66
   1  -7  -2  146.11    6.67
   1   7   2  145.33    6.63
  -2   7   2   50.15    2.22
  -2   7   2   47.69    2.58
  -2   7   2   46.06    2.13
   2  -7   2   46.76    2.46
   2  -7   2   45.88    2.16
   2   7  -2   50.15    2.27
   2  -7   2   48.52    2.31
  -2   7   2   48.17    2.20
  -2  -7  -2   46.40    2.22
  -2   7   2   47.26    2.24
   2   7  -2   45.66    2.19
   2  -7   2   50.33    2.34
   2  -7   2   48.16    2.36
  -2   7   2   43.76    2.52
  -2   7   2   48.05    2.32
   2   7  -2   43.21    2.18
   2  -7   2   45.46    2.18
   2  -7   2   47.31    2.24
   2  -7   2   46.01    2.14
   2   7  -2   43.60    2.24
   2  -7   2   45.57    2.24
  -2  -7  -2   46.11    2.12
  -2   7   2   43.52    2.60
  -2  -7  -2   45.41    2.18
   2   7   2   45.08    2.25
  -2   7  -2   48.21    2.22
  -2  -7   2   45.93    2.17
  -2   7  -2   45.70    2.58
   2   7   2   49.63    2.24
  -2  -7   2   44.71    2.13
   2  -7  -2   47.76    2.33
  -2   7  -2   46.52    2.33
  -2  -7   2   45.81    2.56
  -2  -7   2   46.64    2.23
  -2   7  -2   49.49    2.69
   2  -7  -2   48.65    2.20
  -2  -7   2   46.17    2.13
   2  -7  -2   48.02    2.35
   2  -7  -2   46.24    2.23
   2  -7  -2   48.33    2.19
  -2  -7   2   45.05    2.24
   2  -7  -2   47.00    2.24
   2  -7  -2   46.58    2.17
   2  -7  -2   47.08    2.17
   2  -7  -2   50.16    2.39
  -2   7  -2   47.93    2.26
   2  -7  -2   45.09    2.45
  -2   7  -2   49.09    2.21
  -2   7  -2   44.12    2.15
  -3   7   2   34.81    2.05
   3  -7   2   32.58    1.72
  -3   7   2   32.04    1.61
   3  -7   2   33.06    1.59
  -3   7   2   33.29    1.67
  -3   7   2   31.44    2.00
   3  -7   2   32.20    1.57
   3  -7   2   31.60    1.87
   3  -7   2   31.43    1.71
   3  -7   2   34.44    1.66
  -3  -7  -2   32.23    1.49
  -3  -7  -2   28.95    1.58
   3  -7   2   33.49    1.72
   3  -7   2   32.76    1.52
  -3  -7  -2   34.39    1.82
  -3   7   2   33.82    1.79
  -3   7   2   31.43    2.09
  -3   7   2   31.53    1.63
   3  -7   2   34.67    1.64
  -3   7   2   32.92    1.50
   3  -7   2   33.30    1.56
  -3   7  -2   31.60    1.62
   3  -7  -2   31.94    1.75
  -3  -7   2   33.81    1.79
   3  -7  -2   31.24    1.84
   3  -7  -2   33.44    1.74
   3  -7  -2   32.47    1.61
  -3  -7   2   31.79    1.49
  -3   7  -2   36.77    2.11
   3  -7  -2   31.88    1.61
   3  -7  -2   32.13    1.53
  -3  -7   2   33.50    1.52
  -3  -7   2   30.78    1.48
   3  -7  -2   34.04    1.56
  -3   7  -2   31.30    2.09
   3  -7  -2   32.29    1.58
  -3   7  -2   31.47    1.55
  -3   7  -2   33.69    1.69
  -3   7  -2   31.51    1.61
   3  -7  -2   34.57    1.65
  -3   7  -2   34.08    1.79
   3  -7  -2   32.90    1.73
   4   7  -2    8.95    0.61
  -4  -7  -2    9.21    0.71
  -4   7   2    8.68    0.79
   4  -7   2    9.92    0.55
   4  -7   2    9.08    0.63
  -4   7   2    9.60    0.50
   4  -7   2    9.04    0.64
  -4   7   2    9.00    0.96
   4  -7   2    9.11    0.49
  -4  -7  -2    8.90    0.45
  -4   7   2    9.65    0.66
   4  -7   2    9.38    0.65
   4  -7   2   10.45    0.63
   4  -7   2    8.76    0.67
  -4   7   2    9.78    1.03
   4  -7   2    9.04    0.57
   4  -7   2    8.08    0.48
  -4   7   2   10.44    0.54
   4  -7   2    9.50    0.67
  -4   7   2    8.74    0.68
   4   7  -2    9.48    0.58
  -4   7   2    8.99    0.61
   4  -7   2    8.57    0.69
   4  -7   2    9.36    0.87
  -4   7   2    8.62    1.18
  -4  -7   2    9.34    0.43
  -4   7  -2    9.23    0.80
   4  -7  -2    9.16    0.70
  -4   7  -2    9.21    0.50
   4  -7  -2    9.20    0.72
   4  -7  -2    9.32    0.54
   4   7   2    9.89    0.68
  -4   7  -2    8.83    1.10
  -4  -7   2    9.42    0.45
  -4   7  -2    9.01    0.55
   4  -7  -2    8.86    0.65
   4  -7  -2    9.28    0.50
   4  -7  -2    9.51    0.58
  -4   7  -2    9.14    0.61
   4   7   2    8.99    0.50
  -4   7  -2   10.22    1.03
   4  -7  -2    9.27    0.85
  -4   7  -2    8.66    0.63
  -4   7  -2   10.08    0.73
   4  -7  -2    9.08    0.65
  -4  -7   2   10.01    0.66
   4  -7  -2    9.14    0.71
  -5   7   2    0.72    0.13
   5   7  -2    0.84    0.22
   5  -7   2    0.59    0.22
   5   7  -2    1.02    0.21
   5  -7   2    0.49    0.28
   5   7  -2    0.75    0.15
   5  -7   2    0.46    0.15
   5  -7   2    0.25    0.30
  -5   7   2    0.52    0.21
  -5   7   2    0.81    0.41
   5  -7   2    0.31    0.22
   5  -7   2    0.60    0.28
   5   7  -2    0.79    0.12
  -5   7   2    1.23    0.56
   5  -7   2    0.66    0.21
   5  -7   2    0.75    0.18
  -5  -7  -2    0.91    0.21
  -5   7   2    0.71    0.29
  -5   7   2    0.51    0.17
  -5   7   2    0.51    0.22
   5  -7   2    0.54    0.34
   5  -7   2    0.55    0.14
   5  -7   2    0.80    0.22
   5  -7   2    0.70    0.16
  -5   7   2    0.78    0.36
   5   7  -2    0.78    0.18
  -5   7   2    0.62    0.11
  -5   7  -2    0.62    0.51
   5  -7  -2    0.53    0.24
   5   7   2    0.65    0.16
   5  -7  -2    0.60    0.28
   5   7   2    0.89    0.34
   5  -7  -2    0.73    0.22
  -5   7  -2    0.67    0.14
   5   7   2    0.64    0.12
  -5  -7   2    0.96    0.16
  -5   7  -2    0.56    0.11
  -5   7  -2    0.50    0.23
  -5   7  -2    0.43    0.26
   5  -7  -2    0.74    0.25
   5  -7  -2    0.74    0.16
   5  -7  -2    0.64    0.16
  -5   7  -2    0.78    0.20
   5   7   2    1.08    0.18
   5  -7  -2    0.74    0.16
   5  -7  -2    0.72    0.32
   5   7   2    0.70    0.19
  -5   7  -2    0.89    0.38
  -5   7  -2    0.68    0.23
  -5   7  -2    0.87    0.43
  -6   7   2    7.06    0.54
   6   7  -2    6.42    0.57
   6  -7   2    7.57    0.77
  -6   7   2    8.29    0.80
  -6   7   2    6.98    1.12
   6   7  -2    6.95    0.52
   6  -7   2    6.37    0.67
  -6  -7  -2    6.35    0.46
  -6   7   2    7.54    0.90
  -6   7   2    8.38    0.63
  -6   7   2    6.00    0.95
   6  -7   2    8.90    0.73
  -6   7   2    5.87    0.50
   6  -7   2    8.98    0.90
  -6   7   2    8.35    0.42
   6  -7   2    6.30    0.56
   6  -7   2    8.16    0.62
  -6   7   2    7.90    0.44
  -6   7  -2    8.97    0.84
   6   7   2    6.33    0.54
  -6   7  -2    7.73    0.41
   6  -7  -2    7.73    0.87
   6   7   2    7.27    0.46
   6  -7  -2    8.92    0.64
   6  -7  -2    5.93    0.56
  -6   7  -2    6.76    0.43
   6   7   2    7.31    0.41
  -6   7  -2    8.44    0.96
  -6   7  -2    6.63    0.52
  -6   7  -2    8.77    1.34
   6   7   2    6.53    0.55
   6   7   2    6.98    0.49
  -6   7  -2    5.94    0.50
  -6   7  -2    6.09    0.98
  -7   7   2   17.36    1.40
   7   7  -2   17.39    0.87
   7  -7   2   17.58    1.14
  -7   7   2   17.60    1.20
  -7   7   2   18.41    1.28
   7  -7   2   14.00    1.25
  -7   7   2   16.68    0.88
   7  -7   2   18.47    1.20
  -7   7   2   17.29    0.97
   7  -7   2   17.41    1.03
   7   7  -2   16.14    0.84
  -7   7   2   16.42    1.06
   7  -7   2   18.08    1.02
  -7   7   2   18.55    1.68
   7   7  -2   17.34    1.00
  -7   7   2   17.50    1.12
  -7   7   2   16.87    1.13
   7   7  -2   18.77    1.01
  -7   7   2   16.71    0.85
   7   7  -2   17.66    1.05
   7  -7   2   14.83    1.08
  -7   7   2   17.18    0.99
  -7   7  -2   17.11    1.08
   7  -7  -2   17.87    1.05
   7  -7  -2   14.52    1.30
   7  -7  -2   17.02    1.14
  -7   7  -2   17.71    1.00
  -7   7  -2   16.83    1.12
   7   7   2   16.88    0.90
  -7   7  -2   17.02    0.85
  -7   7  -2   16.72    0.96
   7   7   2   16.97    0.85
   7   7   2   16.22    1.02
  -7   7  -2   17.56    1.41
   7   7   2   17.19    0.95
  -7   7  -2   18.21    1.70
  -7   7  -2   16.89    1.21
   7   7   2   17.09    1.00
   7  -7  -2   17.23    1.02
   8   7  -2   12.06    0.77
  -8   7   2   12.21    0.65
  -8   7   2   12.12    0.61
   8   7  -2   12.73    0.83
   8   7  -2   11.09    0.60
   8  -7   2   11.91    0.73
  -8   7   2   11.96    1.39
   8   7  -2   11.05    0.59
   8  -7   2   12.03    0.86
   8   7  -2   11.60    0.74
  -8   7   2   11.51    0.88
  -8   7   2   11.75    1.06
  -8   7   2   12.33    1.03
   8  -7   2   10.75    0.91
  -8   7   2    8.63    1.03
  -8   7   2   11.50    0.73
  -8   7   2   11.56    0.73
   8  -7   2   10.01    0.85
  -8   7   2   10.76    0.88
   8  -7   2   10.46    1.55
  -8   7  -2   11.78    0.66
   8  -7  -2   11.90    0.89
  -8   7  -2   11.61    0.73
   8   7   2   11.89    0.61
   8   7   2   11.77    0.64
   8  -7  -2   11.31    0.74
  -8   7  -2   11.15    1.39
   8   7   2   11.37    0.77
   8   7   2   10.18    0.68
   8   7   2   11.05    0.81
   8  -7  -2   11.37    0.73
  -8   7  -2   11.70    0.91
  -8   7  -2   11.68    0.74
  -8   7  -2   12.87    1.12
   8  -7  -2   10.20    0.99
  -8   7  -2   11.63    0.61
   9  -7   2    0.92    0.38
  -9   7   2    0.75    0.33
  -9   7   2    0.48    0.20
  -9   7   2    1.30    0.26
   9  -7   2    0.85    0.18
  -9   7   2    0.50    0.28
  -9   7   2    1.02    0.16
   9   7  -2    1.24    0.31
   9  -7   2    0.76    0.18
   9  -7   2    0.98    0.50
   9   7  -2    1.05    0.13
   9   7  -2    1.08    0.32
   9   7  -2    1.30    0.28
  -9   7  -2    0.77    0.15
   9   7   2    1.09    0.28
  -9   7  -2    1.12    0.21
   9  -7  -2    0.80    0.18
   9   7   2    0.68    0.27
  -9   7  -2    1.02    0.24
   9  -7  -2    0.92    0.51
   9  -7  -2    0.94    0.19
  -9   7  -2    0.92    0.38
   9   7   2    0.86    0.14
   9  -7  -2    0.37    0.44
   9   7   2    1.30    0.18
  -9   7  -2    1.18    0.26
 -10   7   2    1.09    0.24
  10  -7   2    0.72    0.16
 -10   7   2    0.66    0.18
 -10   7   2    0.80    0.15
  10   7  -2    0.68    0.27
 -10   7   2    0.46    0.31
 -10   7  -2    0.75    0.31
 -10   7  -2    1.06    0.28
 -10   7  -2    0.74    0.16
  10   7   2    1.50    0.22
 -10   7  -2    0.57    0.19
   0  -8  -2    5.28    0.35
   0   8   2    4.22    0.60
   0  -8  -2    5.27    0.64
   0   8  -2    4.49    0.29
   0  -8  -2    4.33    0.47
   0  -8   2    5.35    0.38
   0  -8   2    4.79    0.35
   0   8   2    4.76    0.35
   0   8  -2    4.37    0.68
   0  -8  -2    4.31    0.35
   0  -8   2    5.22    0.34
   0  -8  -2    5.74    0.39
   0   8   2    4.24    0.62
   0   8   2    5.34    0.39
   0  -8   2    4.86    0.34
   0  -8   2    4.30    0.48
   0  -8   2    4.55    0.46
   0   8  -2    5.18    0.30
   0  -8   2    4.39    0.61
   0  -8  -2    4.83    0.34
   0   8   2    4.36    0.31
   0   8   2    5.06    0.30
   0  -8   2    4.03    0.77
   1  -8   2   41.15    2.06
   1  -8   2   44.35    1.99
  -1  -8  -2   39.61    1.94
  -1   8   2   45.66    2.38
   1  -8   2   43.40    2.16
  -1   8   2   42.03    2.02
   1   8  -2   43.92    2.25
   1  -8   2   44.97    2.32
  -1  -8  -2   44.45    2.10
   1  -8   2   42.49    2.05
   1  -8   2   42.88    2.11
  -1  -8  -2   42.70    2.03
  -1  -8  -2   41.40    2.00
  -1   8   2   42.72    2.45
  -1  -8  -2   44.26    1.96
  -1   8   2   37.29    2.23
   1  -8   2   43.30    2.20
   1  -8   2   43.11    1.99
  -1  -8  -2   37.97    1.96
  -1  -8  -2   42.12    1.97
   1  -8   2   41.41    1.99
   1  -8   2   39.55    1.95
  -1   8  -2   42.33    2.03
   1  -8  -2   44.07    2.00
   1  -8  -2   46.10    2.22
   1  -8  -2   43.31    2.14
  -1  -8   2   40.75    2.01
  -1  -8   2   42.18    1.97
  -1  -8   2   44.52    2.12
   1   8   2   41.41    2.00
   1  -8  -2   41.79    2.04
  -1  -8   2   38.07    1.95
  -1   8  -2   47.20    2.48
   1  -8  -2   40.83    1.98
  -1  -8   2   43.69    2.09
   1  -8  -2   40.91    1.97
  -1   8  -2   36.71    2.26
   1  -8  -2   41.85    2.05
   1   8   2   46.31    2.21
   1   8   2   39.53    2.22
   1  -8  -2   44.63    2.18
  -1  -8   2   44.68    1.97
   1  -8  -2   43.01    2.00
  -1  -8   2   40.95    2.01
   2   8  -2   81.31    3.95
  -2   8   2   85.40    3.98
  -2   8   2   80.31    4.00
  -2   8   2   74.17    4.35
  -2  -8  -2   87.74    3.81
   2   8  -2   90.28    3.95
   2  -8   2   88.50    3.87
   2  -8   2   81.15    3.85
   2  -8   2   84.54    3.84
  -2   8   2   75.03    4.22
  -2  -8  -2   84.44    3.87
   2  -8   2   89.37    4.01
  -2   8   2   87.54    4.31
  -2   8   2   83.31    3.92
  -2   8   2   88.53    3.87
   2  -8   2   83.67    3.93
   2  -8   2   86.37    4.20
  -2   8   2   91.67    3.92
   2  -8   2   81.19    3.80
   2   8  -2   81.73    3.88
   2  -8   2   82.57    3.92
  -2  -8  -2   84.13    3.93
  -2   8   2   87.05    3.91
   2  -8  -2   82.84    3.84
   2  -8  -2   84.99    3.86
  -2  -8   2   84.53    3.81
   2  -8  -2   80.94    3.83
   2   8   2   95.32    3.85
  -2   8  -2   88.50    3.88
   2   8   2   88.43    3.92
  -2  -8   2   77.29    4.21
  -2   8  -2   82.83    3.86
   2  -8  -2   81.90    4.15
  -2   8  -2   85.72    3.92
   2  -8  -2   79.57    3.92
   2  -8  -2   84.00    3.86
  -2   8  -2   86.98    4.00
   2  -8  -2   85.02    3.91
  -2  -8   2   84.71    4.10
  -2  -8   2   82.89    3.85
  -2   8  -2   87.91    3.87
  -2   8  -2   91.11    4.45
  -2   8  -2   73.96    4.24
  -2  -8   2   84.48    3.81
   2  -8  -2   90.79    4.04
  -3   8   2    0.89    0.21
  -3   8   2    0.78    0.18
  -3   8   2    0.47    0.40
  -3   8   2    0.93    0.15
   3  -8   2    0.87    0.13
   3  -8   2    0.90    0.19
   3  -8   2    1.17    0.18
  -3   8   2    1.03    0.32
   3   8  -2    0.78    0.18
   3  -8   2    0.97    0.19
  -3   8   2    1.00    0.22
  -3   8   2    0.81    0.11
  -3   8   2    0.70    0.12
   3   8  -2    0.57    0.13
  -3   8   2    1.26    0.28
   3  -8   2    0.76    0.21
   3  -8   2    0.86    0.18
  -3  -8  -2    0.86    0.14
  -3   8   2    0.85    0.17
  -3   8   2    0.53    0.32
   3  -8   2    0.82    0.27
  -3   8   2    0.82    0.18
   3  -8   2    0.83    0.28
   3  -8   2    1.14    0.38
   3  -8   2    0.71    0.20
   3  -8   2    0.93    0.31
  -3   8  -2    0.98    0.33
  -3   8  -2    0.81    0.37
  -3   8  -2    0.95    0.22
  -3   8  -2    1.47    0.56
   3   8   2    0.75    0.12
   3  -8  -2    0.67    0.26
   3  -8  -2    0.85    0.20
   3  -8  -2    0.85    0.31
   3  -8  -2    0.96    0.18
   3  -8  -2    0.90    0.35
   3  -8  -2    1.06    0.31
  -3   8  -2    0.81    0.18
  -3   8  -2    0.80    0.11
  -3  -8   2    0.90    0.12
  -3   8  -2    1.03    0.15
   3  -8  -2    0.90    0.18
   3  -8  -2    0.92    0.14
   3  -8  -2    0.76    0.18
  -3   8  -2    1.06    0.22
  -3  -8   2    0.91    0.14
   3  -8  -2    0.80    0.17
   3   8   2    0.71    0.14
   3  -8  -2    0.93    0.21
  -3   8  -2    0.71    0.17
  -3   8  -2    0.59    0.24
  -3   8  -2    0.85    0.18
   4   8  -2    9.52    0.62
  -4   8   2    9.00    0.82
   4  -8   2    8.82    0.73
  -4   8   2   10.68    1.07
   4   8  -2    8.99    0.57
  -4   8   2    8.04    0.63
   4  -8   2    9.91    0.68
   4  -8   2    8.49    0.66
  -4   8   2    9.27    0.70
   4  -8   2    8.29    0.69
  -4   8   2    9.66    0.72
   4  -8   2    9.23    0.61
  -4   8   2    7.52    0.98
   4  -8   2    8.78    0.59
  -4   8   2    9.93    0.60
   4  -8   2    8.82    0.54
  -4   8   2    8.81    0.53
   4  -8   2    9.06    0.50
   4  -8   2    9.12    0.91
   4  -8   2    9.65    0.56
  -4   8   2    8.73    0.47
  -4  -8  -2    8.47    0.48
   4  -8   2    8.19    0.70
   4   8  -2    9.67    0.60
   4  -8   2    9.73    0.66
   4  -8   2    9.36    0.48
  -4   8   2    8.69    0.55
  -4   8   2    8.11    0.61
   4   8  -2    9.09    0.47
   4   8  -2    9.39    0.52
  -4   8   2    9.66    0.50
   4  -8  -2    8.60    0.66
  -4   8  -2   10.89    1.10
   4  -8  -2    9.65    0.68
  -4   8  -2    9.26    0.56
  -4   8  -2    9.25    0.52
   4  -8  -2    9.12    0.48
   4  -8  -2    9.00    0.51
  -4   8  -2    8.86    0.47
   4  -8  -2   10.01    0.61
  -4   8  -2    9.27    0.82
   4  -8  -2    8.43    0.55
  -4  -8   2    8.92    0.55
   4   8   2    9.35    0.49
  -4   8  -2    9.47    0.73
   4   8   2    9.54    0.53
  -4   8  -2    8.11    0.61
   4  -8  -2    8.96    0.88
  -4   8  -2    9.07    1.14
   4  -8  -2    8.93    0.73
  -4   8  -2    9.48    0.59
  -4   8  -2    8.51    0.64
  -4   8  -2    9.84    0.60
   4  -8  -2    8.75    0.74
   4  -8  -2    8.19    0.73
   4  -8  -2    9.46    0.55
  -4   8  -2    8.48    0.53
  -5   8   2    9.76    0.63
   5  -8   2   10.57    1.03
   5  -8   2   10.54    0.85
  -5   8   2   12.01    1.24
  -5   8   2   11.10    1.23
   5  -8   2   10.84    0.64
  -5   8   2   10.87    0.97
  -5   8   2   11.14    0.70
  -5   8   2   11.24    0.84
   5  -8   2   11.41    0.77
   5   8  -2   11.66    0.70
  -5   8   2   10.64    0.57
   5  -8   2   12.07    0.78
   5  -8   2   10.18    0.68
  -5  -8  -2   11.80    0.67
   5   8  -2   11.03    0.61
  -5   8   2   11.22    0.60
   5  -8   2   10.64    0.68
  -5   8   2   11.13    0.79
   5   8  -2   11.04    0.68
   5  -8   2   11.40    0.66
   5   8  -2   10.81    0.56
  -5   8   2   10.79    0.75
  -5  -8  -2   10.37    0.56
  -5   8   2   10.68    0.69
  -5   8   2   11.11    0.66
   5  -8   2   10.48    0.76
   5   8  -2   11.23    0.72
  -5   8  -2   12.00    1.00
   5   8   2   10.19    0.69
  -5   8  -2   10.83    0.64
  -5   8  -2   11.37    1.36
   5  -8  -2   10.01    0.68
  -5   8  -2   12.10    1.27
  -5   8  -2   10.71    0.66
   5  -8  -2   11.09    0.77
   5  -8  -2   10.94    0.78
   5  -8  -2   11.20    0.65
  -5   8  -2   11.14    0.86
  -5   8  -2   10.94    0.68
  -5   8  -2   10.39    0.74
   5   8   2   10.80    0.67
   5   8   2   10.58    0.57
   5  -8  -2   10.85    0.88
  -5   8  -2   10.83    0.78
  -5   8  -2   10.84    0.56
   5  -8  -2   11.30    0.63
   5   8   2   11.08    0.66
  -5   8  -2   11.01    0.69
   5   8   2   11.31    0.62
   5  -8  -2    9.75    0.76
  -6   8   2   15.81    1.02
   6   8  -2   15.99    0.81
   6  -8   2   16.12    1.33
   6   8  -2   16.38    0.95
  -6   8   2   12.71    1.47
  -6  -8  -2   16.98    0.86
  -6   8   2   16.75    0.93
  -6   8   2   17.02    0.96
   6  -8   2   16.61    0.84
   6  -8   2   16.11    1.01
  -6   8   2   16.44    0.82
  -6   8   2   15.76    1.06
  -6   8   2   17.02    1.23
   6   8  -2   17.43    1.01
   6   8  -2   17.90    0.97
  -6   8   2   15.99    1.09
   6  -8   2   16.53    1.13
   6  -8   2   16.62    1.20
  -6   8   2   16.63    1.59
  -6   8   2   15.43    1.11
   6  -8   2   16.72    1.02
  -6   8   2   15.78    0.95
   6   8  -2   16.91    0.86
   6   8   2   17.55    0.97
   6  -8  -2   15.93    1.14
   6  -8  -2   16.52    1.03
  -6   8  -2   17.20    1.18
  -6   8  -2   19.34    1.71
  -6   8  -2   15.22    1.63
   6   8   2   17.14    0.89
   6  -8  -2   17.00    1.05
  -6   8  -2   16.89    0.95
  -6   8  -2   16.35    1.07
   6   8   2   17.12    0.99
   6   8   2   17.04    0.93
   6  -8  -2   15.59    1.33
  -6   8  -2   17.28    0.98
   6   8   2   17.00    0.84
  -6   8  -2   16.62    0.96
  -6   8  -2   16.69    0.83
  -6   8  -2   15.93    1.04
   6  -8  -2   16.48    0.85
  -7   8   2   16.98    0.79
  -7   8   2   16.07    0.92
   7   8  -2   15.79    0.93
   7   8  -2   15.47    0.97
  -7   8   2   16.92    1.07
  -7   8   2   16.27    1.62
  -7   8   2   14.82    1.29
   7  -8   2   14.94    0.96
  -7   8   2   16.03    0.82
   7  -8   2   15.48    0.97
  -7   8   2   13.58    1.04
   7   8  -2   14.77    0.77
  -7   8   2   15.84    1.02
   7  -8   2   16.10    1.08
  -7   8   2   16.50    1.21
   7   8  -2   15.06    0.80
  -7   8   2   15.31    0.92
  -7   8   2   15.32    1.12
   7   8  -2   16.33    0.93
   7  -8   2   15.30    1.15
  -7   8  -2   15.33    0.91
  -7   8  -2   15.40    0.99
   7   8   2   15.75    0.81
  -7   8  -2   15.21    1.03
  -7   8  -2   14.77    1.29
  -7   8  -2   14.66    1.59
  -7   8  -2   15.18    0.91
  -7   8  -2   14.39    1.11
   7  -8  -2   15.72    1.34
   7   8   2   14.60    0.93
   7   8   2   15.44    0.76
  -7   8  -2   12.96    0.85
   7  -8  -2   14.66    0.95
   7   8   2   14.74    0.85
  -7   8  -2   15.45    0.76
   7  -8  -2   15.48    1.07
  -7   8  -2   15.34    0.81
   7   8   2   14.76    0.90
   8   8  -2    1.40    0.26
  -8   8   2    0.91    0.21
   8   8  -2    1.55    0.16
  -8   8   2    1.78    0.37
  -8   8   2    1.15    0.25
   8   8  -2    1.46    0.25
  -8   8   2    1.46    0.33
  -8   8   2    1.43    0.16
   8   8  -2    1.34    0.15
   8  -8   2    1.06    0.23
   8  -8   2    1.27    0.64
  -8   8   2    1.08    0.56
   8  -8   2    1.35    0.32
   8   8  -2    1.30    0.29
   8  -8   2    1.43    0.36
  -8   8  -2    1.76    0.29
   8   8   2    1.44    0.19
   8  -8  -2    0.84    0.23
   8   8   2    1.14    0.15
  -8   8  -2    1.35    0.58
  -8   8  -2    1.40    0.35
   8   8   2    1.16    0.25
   8  -8  -2    0.80    0.42
  -8   8  -2    1.37    0.16
   8  -8  -2    1.18    0.25
   8  -8  -2    1.17    0.63
   8   8   2    1.39    0.31
  -8   8  -2    1.19    0.20
  -8   8  -2    1.27    0.24
  -8   8  -2    1.29    0.31
   8  -8  -2    1.09    0.30
   8  -8  -2    1.36    0.35
  -9   8   2    1.24    0.17
  -9   8   2    1.10    0.20
   9  -8   2    1.34    0.27
   9  -8   2    0.81    0.26
  -9   8   2    0.89    0.23
   9   8  -2    1.28    0.28
   9   8  -2    1.41    0.35
   9   8  -2    1.15    0.26
   9  -8   2    0.90    0.24
  -9   8   2    1.09    0.36
   9  -8   2    0.92    0.21
   9   8  -2    1.31    0.14
  -9   8   2    1.79    0.47
  -9   8  -2    0.63    0.22
  -9   8  -2    1.32    0.41
   9  -8  -2    1.12    0.28
   9  -8  -2    0.93    0.22
   9   8   2    1.08    0.15
  -9   8  -2    1.43    0.30
  -9   8  -2    1.33    0.17
   9   8   2    1.22    0.28
   9   8   2    1.56    0.18
  -9   8  -2    1.39    0.22
  10   8  -2    3.04    0.54
 -10   8   2    3.64    0.55
  10  -8   2    3.56    0.32
 -10   8   2    2.95    0.27
 -10   8   2    2.92    0.28
  10   8  -2    3.00    0.34
  10   8   2    2.58    0.44
 -10   8  -2    2.99    0.31
 -10   8  -2    3.25    0.27
  10   8   2    2.83    0.21
   0   9   2   15.14    1.10
   0  -9   2   16.01    0.79
   0   9  -2   14.02    0.80
   0   9  -2   13.68    1.13
   0   9   2   14.77    0.68
   0  -9  -2   14.91    0.98
   0  -9  -2   16.13    0.86
   0  -9   2   14.51    0.90
   0  -9  -2   15.15    0.81
   0   9   2   14.66    0.84
   0  -9  -2   14.58    0.92
   0   9   2   14.46    0.85
   0   9  -2   15.23    0.87
   0  -9  -2   15.49    0.80
   0   9   2   13.29    0.74
   0  -9   2   15.37    0.90
   0  -9   2   14.16    1.03
   0  -9   2   15.43    0.81
   0  -9  -2   15.29    0.82
   0  -9  -2   15.59    0.87
   0  -9   2   15.33    0.97
   0   9  -2   14.59    0.75
   0   9   2   14.09    0.79
   0   9   2   15.24    0.74
   0  -9   2   15.42    0.84
   0  -9   2   15.99    0.81
   0   9   2   13.76    0.68
   0  -9  -2   13.15    0.99
   0  -9   2   16.93    0.88
   0  -9  -2   15.69    0.80
   0   9  -2   14.87    0.84
   1  -9   2    6.58    0.71
  -1  -9  -2    5.61    0.41
   1  -9   2    6.30    0.43
   1   9  -2    6.55    0.66
  -1   9   2    6.58    0.53
   1  -9   2    5.42    0.46
   1  -9   2    6.75    0.62
   1   9  -2    6.10    0.37
  -1  -9  -2    5.90    0.39
   1  -9   2    5.73    0.40
   1   9  -2    5.04    0.35
  -1   9   2    6.36    0.43
  -1   9   2    6.27    0.39
  -1   9   2    5.42    0.49
   1  -9   2    5.58    0.48
  -1   9   2    5.73    0.34
   1  -9   2    6.33    0.43
  -1  -9  -2    5.93    0.41
  -1   9   2    4.89    0.39
  -1  -9  -2    5.88    0.54
  -1   9   2    6.09    0.36
  -1  -9  -2    5.75    0.54
  -1   9   2    6.00    0.72
   1  -9   2    6.33    0.53
  -1  -9  -2    5.25    0.41
  -1   9   2    5.90    0.45
  -1  -9  -2    5.86    0.39
  -1   9  -2    5.48    0.35
  -1  -9   2    6.39    0.52
   1  -9  -2    6.26    0.61
   1  -9  -2    6.43    0.56
   1   9   2    6.61    0.62
   1   9   2    6.66    0.44
  -1  -9   2    5.39    0.42
  -1   9  -2    6.55    0.81
   1   9   2    6.34    0.35
  -1   9  -2    5.77    0.35
   1  -9  -2    5.41    0.40
   1  -9  -2    4.80    0.43
  -1  -9   2    6.79    0.56
   1   9   2    5.54    0.33
  -1   9  -2    5.36    0.34
  -1   9  -2    5.78    0.43
   1  -9  -2    5.75    0.41
  -1  -9   2    6.15    0.39
  -1   9  -2    5.53    0.35
   1  -9  -2    5.84    0.43
  -1  -9   2    5.41    0.38
   1  -9  -2    5.63    0.40
   1  -9  -2    5.74    0.46
  -1  -9   2    6.61    0.97
  -1  -9   2    5.79    0.40
  -2   9   2    8.88    0.51
  -2   9   2    9.63    0.68
   2  -9   2    8.62    0.52
   2  -9   2    8.87    0.57
   2   9  -2    8.77    0.46
  -2   9   2    9.00    0.70
  -2   9   2    8.19    0.55
  -2  -9  -2    8.68    0.60
  -2   9   2    8.86    0.68
  -2   9   2    9.33    0.61
   2  -9   2    9.17    0.79
   2  -9   2    9.02    0.56
  -2  -9  -2   10.11    0.55
  -2  -9  -2    8.65    0.51
  -2   9   2    8.29    0.55
   2  -9   2    9.08    0.85
  -2   9   2    9.33    0.49
  -2   9   2    8.60    0.63
   2  -9   2    8.81    0.69
   2  -9   2    9.22    0.75
  -2   9   2    9.33    0.97
  -2   9   2    9.33    0.55
   2  -9   2    8.48    0.57
   2  -9   2    8.58    0.63
  -2  -9  -2    8.92    0.65
   2   9  -2    9.61    0.67
  -2   9   2    8.84    0.62
   2  -9   2    9.45    0.64
   2   9   2    8.49    0.61
   2  -9  -2   10.14    0.82
   2   9   2    8.25    0.44
   2  -9  -2    9.00    0.61
  -2   9  -2    8.94    0.67
  -2  -9   2    7.87    0.64
  -2   9  -2    9.01    0.66
   2   9   2    8.11    0.50
   2  -9  -2    9.36    0.57
  -2   9  -2    9.33    1.02
   2  -9  -2    9.27    0.57
  -2  -9   2    9.16    0.55
   2  -9  -2    9.57    0.73
   2  -9  -2    7.49    0.53
   2  -9  -2    8.91    0.84
  -2  -9   2    8.64    0.66
  -2   9  -2    8.12    0.56
   2  -9  -2    9.45    0.62
  -2  -9   2    8.49    0.50
  -2   9  -2    8.10    0.54
  -2   9  -2    8.34    0.49
  -2   9  -2    8.93    0.54
  -2   9  -2    8.63    0.50
  -2  -9   2    9.41    0.51
   2   9   2    9.32    0.50
  -2   9  -2    8.45    0.61
   2   9   2    8.22    0.48
   2  -9  -2    9.05    0.55
  -2   9  -2    9.82    0.51
   2  -9  -2    9.27    0.76
  -2  -9   2    8.66    0.51
   3  -9   2   35.34    1.88
  -3   9   2   38.26    2.36
   3  -9   2   37.46    1.82
   3  -9   2   36.90    1.74
  -3   9   2   39.88    1.84
   3  -9   2   39.61    2.02
  -3   9   2   37.13    2.02
   3  -9   2   38.36    1.98
   3  -9   2   40.27    1.89
   3   9  -2   35.79    1.69
  -3   9   2   34.89    1.79
  -3   9   2   36.46    1.77
  -3   9   2   36.63    1.72
  -3   9   2   36.84    1.91
  -3  -9  -2   39.41    1.75
  -3  -9  -2   36.78    1.89
  -3   9   2   36.41    1.74
  -3  -9  -2   33.24    1.73
   3  -9   2   33.61    1.93
   3   9  -2   36.20    1.82
   3  -9   2   37.07    1.90
  -3   9   2   38.56    1.84
   3  -9   2   37.32    1.79
  -3   9   2   35.32    1.81
   3  -9   2   36.61    2.18
  -3   9   2   36.35    1.97
   3  -9   2   37.17    1.70
   3  -9   2   39.62    1.79
   3   9  -2   36.32    1.73
  -3   9   2   37.50    1.89
  -3   9   2   36.02    1.68
   3  -9   2   38.60    2.01
  -3   9   2   35.96    1.98
   3  -9  -2   37.51    1.71
   3  -9  -2   39.06    1.79
  -3   9  -2   35.08    1.79
   3  -9  -2   39.05    2.05
   3  -9  -2   36.98    1.85
  -3   9  -2   35.01    1.72
   3  -9  -2   35.31    1.89
  -3  -9   2   36.50    1.71
  -3   9  -2   39.86    1.85
  -3  -9   2   36.69    1.75
   3  -9  -2   36.99    1.79
   3  -9  -2   36.46    1.75
  -3   9  -2   34.80    1.80
   3  -9  -2   36.58    2.17
  -3   9  -2   39.99    1.84
  -3   9  -2   37.85    2.43
   3  -9  -2   37.77    2.02
   3  -9  -2   34.29    2.24
  -3  -9   2   35.43    1.89
   3  -9  -2   37.39    1.90
   3   9   2   35.95    1.74
   3  -9  -2   38.37    2.00
  -3   9  -2   38.29    1.90
  -3   9  -2   36.36    1.96
  -3  -9   2   36.18    1.73
  -3   9  -2   37.14    1.99
  -3   9  -2   38.77    1.74
  -3   9  -2   35.05    1.70
   3   9   2   38.21    1.70
   4  -9   2    4.50    0.31
   4  -9   2    3.96    0.55
   4  -9   2    3.93    0.38
   4  -9   2    4.17    0.50
   4  -9   2    3.54    0.51
   4  -9   2    4.60    0.46
   4   9  -2    4.26    0.41
   4   9  -2    4.24    0.38
   4  -9   2    3.90    0.54
  -4   9   2    4.50    0.29
  -4   9   2    3.83    0.49
  -4   9   2    4.26    0.51
  -4   9   2    4.12    0.33
   4  -9   2    4.48    0.37
  -4   9   2    4.78    0.66
  -4   9   2    4.31    0.39
   4  -9   2    4.14    0.35
   4  -9   2    4.76    0.42
   4   9  -2    4.02    0.27
  -4   9   2    3.57    0.80
  -4   9   2    5.32    0.78
  -4   9   2    3.68    0.41
  -4  -9  -2    3.95    0.30
  -4   9   2    4.53    0.38
   4  -9   2    4.21    0.28
  -4   9   2    3.42    0.43
  -4   9   2    3.81    0.36
   4  -9   2    4.16    0.43
   4  -9   2    3.80    0.69
  -4   9   2    4.44    0.57
  -4   9   2    4.09    0.27
   4   9  -2    3.84    0.38
   4   9  -2    4.26    0.31
   4  -9  -2    3.84    0.55
   4  -9  -2    3.75    0.56
  -4   9  -2    4.10    0.42
   4  -9  -2    4.49    0.30
   4   9   2    4.46    0.29
   4  -9  -2    3.88    0.46
   4  -9  -2    4.48    0.57
  -4   9  -2    4.44    0.52
   4  -9  -2    4.06    0.40
  -4   9  -2    4.40    0.34
  -4   9  -2    4.17    0.60
   4  -9  -2    4.47    0.36
   4  -9  -2    4.40    0.45
  -4   9  -2    3.51    0.36
  -4  -9   2    3.82    0.29
  -4   9  -2    4.49    0.38
  -4   9  -2    4.15    0.31
  -4   9  -2    3.56    0.43
  -4   9  -2    2.82    0.78
  -4   9  -2    4.53    0.40
  -4   9  -2    4.15    0.27
   4   9   2    4.55    0.37
   4  -9  -2    4.04    0.37
   4   9   2    4.11    0.32
   4  -9  -2    4.12    0.32
  -5   9   2    3.56    0.60
  -5   9   2    3.00    0.46
  -5   9   2    3.63    0.45
   5  -9   2    4.26    0.46
   5   9  -2    3.98    0.37
   5  -9   2    3.09    0.54
  -5   9   2    3.74    0.37
   5  -9   2    3.22    0.38
   5  -9   2    3.79    0.75
   5  -9   2    4.14    0.38
  -5  -9  -2    3.27    0.28
   5  -9   2    3.85    0.50
   5   9  -2    4.08    0.31
  -5   9   2    4.36    0.64
  -5   9   2    3.66    0.27
   5  -9   2    3.02    0.40
  -5   9   2    3.99    0.30
   5  -9   2    3.32    0.29
  -5   9   2    4.09    0.40
   5  -9   2    3.61    0.44
   5  -9   2    3.72    0.34
  -5   9   2    3.41    0.50
  -5   9   2    3.65    0.33
  -5   9   2    2.82    0.76
  -5   9   2    3.36    0.50
  -5   9   2    4.67    0.92
   5   9  -2    3.93    0.62
   5   9  -2    3.72    0.28
   5   9  -2    3.93    0.38
  -5   9  -2    3.25    0.49
  -5   9  -2    3.92    0.40
  -5   9  -2    4.69    0.71
  -5   9  -2    4.03    0.28
  -5   9  -2    3.44    0.48
   5  -9  -2    4.09    0.47
  -5   9  -2    3.79    0.84
   5  -9  -2    3.30    0.46
   5  -9  -2    3.32    0.54
  -5   9  -2    3.54    0.31
   5  -9  -2    3.57    0.50
   5  -9  -2    2.92    0.88
  -5   9  -2    3.08    0.84
   5  -9  -2    3.89    0.34
   5   9   2    3.34    0.48
  -5   9  -2    3.31    0.43
   5   9   2    3.80    0.38
   5   9   2    4.10    0.33
   5   9   2    3.98    0.28
   5  -9  -2    3.46    0.45
  -5   9  -2    3.52    0.33
  -5   9  -2    3.63    0.39
   5  -9  -2    4.33    0.38
   6  -9   2   12.47    0.68
  -6   9   2   10.64    0.74
   6  -9   2   11.99    0.97
   6   9  -2   13.77    0.78
  -6   9   2   12.30    0.96
  -6   9   2   13.64    0.79
  -6   9   2   13.51    0.68
  -6   9   2   15.32    1.57
   6   9  -2   12.13    0.64
  -6   9   2   10.68    0.71
  -6   9   2   10.26    1.34
  -6   9   2   12.33    0.64
  -6   9   2   10.87    0.90
   6  -9   2   10.85    1.06
  -6   9   2   11.64    1.11
   6  -9   2   11.98    0.86
   6   9  -2   13.88    0.69
  -6   9   2   14.35    0.81
   6  -9   2   10.27    1.09
  -6   9   2   14.84    1.10
   6  -9  -2   13.21    0.70
  -6   9  -2   11.76    0.66
   6   9   2   13.20    0.72
   6   9   2   14.18    0.78
   6   9   2   13.46    0.79
   6   9   2   14.29    0.83
  -6   9  -2   11.47    0.72
  -6   9  -2   12.16    0.98
   6  -9  -2   10.92    0.86
  -6   9  -2   10.94    0.76
  -6   9  -2   13.05    0.72
  -6   9  -2   14.56    0.80
  -6   9  -2   15.95    1.66
  -6   9  -2   10.20    1.09
   6   9   2   12.78    0.67
  -6   9  -2   14.84    0.84
   6  -9  -2   10.08    0.95
  -6   9  -2    9.29    1.43
  -7   9   2    1.88    0.19
  -7   9   2    1.30    0.25
   7  -9   2    1.58    0.29
   7   9  -2    1.98    0.29
  -7   9   2    1.96    0.29
   7   9  -2    2.06    0.33
   7  -9   2    1.44    0.29
  -7   9   2    1.70    0.35
  -7   9   2    1.67    0.50
  -7   9   2    1.14    0.24
   7   9  -2    1.61    0.17
   7  -9   2    1.18    0.40
  -7   9   2    1.40    0.55
  -7   9   2    2.14    0.82
   7   9  -2    1.96    0.30
  -7   9   2    1.79    0.53
   7  -9   2    1.72    0.38
  -7   9   2    1.30    0.31
  -7   9   2    2.48    0.72
   7   9  -2    1.90    0.21
  -7   9  -2    2.00    0.91
  -7   9  -2    1.84    0.19
   7  -9  -2    1.73    0.33
   7  -9  -2    1.55    0.39
   7   9   2    1.34    0.17
   7   9   2    1.88    0.30
   7   9   2    1.79    0.30
   7  -9  -2    1.61    0.66
  -7   9  -2    1.59    0.28
  -7   9  -2    2.07    0.52
   7   9   2    2.12    0.25
  -7   9  -2    1.81    0.28
  -7   9  -2    1.59    0.34
  -7   9  -2    2.14    0.26
   7   9   2    1.90    0.27
  -7   9  -2    2.22    0.59
  -7   9  -2    1.61    0.36
  -7   9  -2    1.86    0.35
  -8   9   2    4.99    0.33
   8   9  -2    5.04    0.33
  -8   9   2    4.23    0.57
   8   9  -2    5.38    0.52
   8  -9   2    4.41    0.54
   8  -9   2    4.35    0.85
  -8   9   2    5.17    0.37
  -8   9   2    4.53    0.49
  -8   9   2    5.10    0.75
  -8   9   2    5.64    0.48
   8  -9   2    5.30    0.49
   8   9  -2    5.47    0.48
  -8   9   2    3.98    0.42
   8  -9   2    4.66    0.67
   8   9  -2    5.05    0.30
   8   9  -2    5.43    0.44
   8   9   2    5.60    0.33
   8   9   2    4.75    0.48
  -8   9  -2    5.16    0.33
   8  -9  -2    3.69    0.82
   8  -9  -2    5.00    0.63
  -8   9  -2    4.42    0.49
  -8   9  -2    4.42    0.44
  -8   9  -2    5.29    0.47
  -8   9  -2    4.06    0.58
  -8   9  -2    4.93    0.72
  -8   9  -2    4.36    0.36
   8  -9  -2    5.47    0.52
   8   9   2    5.59    0.38
   8  -9  -2    5.58    0.48
   8  -9  -2    4.59    0.56
   9  -9   2    0.43    0.25
   9  -9   2    0.80    0.20
  -9   9   2    0.44    0.17
   9  -9   2    0.26    0.21
   9   9  -2    0.35    0.29
   9   9  -2    0.57    0.25
  -9   9   2    0.28    0.27
   9   9  -2    0.46    0.31
  -9   9  -2    0.28    0.26
   9  -9  -2    0.27    0.19
   9  -9  -2    0.37    0.35
   9   9   2    0.50    0.14
   9  -9  -2    0.67    0.29
   9   9   2    0.37    0.44
  -9   9  -2    0.53    0.15
  -9   9  -2    0.90    0.25
  -9   9  -2    0.20    0.17
   9   9   2    0.35    0.13
 -10   9   2    1.37    0.15
 -10   9   2    1.81    0.24
  10  -9   2    1.41    0.14
 -10   9  -2    2.06    0.27
   0  10   2    6.20    0.47
   0 -10  -2    5.56    0.43
   0 -10  -2    6.12    0.61
   0  10   2    5.62    0.34
   0  10  -2    5.67    0.33
   0  10   2    5.12    0.34
   0  10   2    4.85    0.38
   0 -10   2    4.85    0.48
   0 -10   2    5.40    0.37
   0 -10   2    5.84    0.60
   0 -10  -2    4.95    0.46
   0  10  -2    4.96    0.34
   0 -10   2    5.97    0.43
   0  10  -2    5.27    0.32
   0 -10  -2    5.67    0.53
   0  10   2    5.71    0.68
   0  10  -2    6.14    0.75
   0 -10   2    5.56    0.51
   0 -10   2    5.80    0.68
   0  10   2    5.50    0.33
   0 -10  -2    5.60    0.64
   0 -10   2    5.45    0.39
   0 -10  -2    5.16    0.41
   0 -10  -2    5.58    0.40
   1  10  -2   44.84    2.58
  -1 -10  -2   52.84    2.55
  -1 -10  -2   46.13    2.42
   1 -10   2   50.50    2.49
  -1  10   2   49.90    2.27
   1  10  -2   49.82    2.24
   1 -10   2   48.32    2.74
   1 -10   2   52.97    2.31
  -1 -10  -2   49.70    2.34
   1 -10   2   50.28    2.27
   1 -10   2   50.48    2.34
   1 -10   2   52.63    2.46
   1  10  -2   50.86    2.23
   1 -10   2   49.57    2.36
   1 -10   2   51.43    2.47
  -1  10   2   46.71    2.25
  -1 -10  -2   50.37    2.43
  -1  10   2   46.53    2.37
  -1  10   2   49.18    2.43
  -1  10   2   47.61    2.33
  -1  10   2   49.42    2.78
   1  10  -2   49.94    2.31
   1 -10   2   49.94    2.36
  -1  10   2   49.31    2.25
   1 -10   2   49.19    2.56
  -1  10   2   53.00    2.30
  -1 -10  -2   47.25    2.58
   1 -10   2   49.31    2.61
  -1  10   2   47.86    2.45
   1  10  -2   47.25    2.26
   1 -10  -2   48.83    2.36
  -1 -10   2   51.56    2.35
  -1 -10   2   47.96    2.42
   1  10   2   49.68    2.37
  -1 -10   2   47.22    2.62
  -1  10  -2   51.77    2.46
   1  10   2   47.97    2.29
   1 -10  -2   50.23    2.34
  -1 -10   2   50.58    2.35
   1  10   2   47.31    2.32
   1 -10  -2   50.88    2.61
   1 -10  -2   51.51    2.45
   1 -10  -2   50.98    2.38
  -1 -10   2   49.73    2.55
   1  10   2   47.97    2.58
  -1  10  -2   48.91    2.28
   1 -10  -2   51.48    2.38
   1 -10  -2   50.16    2.53
  -1 -10   2   49.96    2.35
  -1  10  -2   48.94    2.28
  -1 -10   2   53.66    2.44
   1  10   2   51.06    2.26
  -1  10  -2   49.86    2.29
  -1  10  -2   47.85    2.34
  -1  10  -2   49.52    2.86
   1  10   2   49.12    2.27
   1 -10  -2   53.75    2.66
  -1 -10   2   50.76    2.50
   1 -10  -2   51.64    2.46
  -1  10  -2   51.50    2.32
  -2  10   2   11.70    0.64
   2 -10   2   13.16    0.84
   2 -10   2   13.67    1.01
   2 -10   2   13.91    0.76
   2  10  -2   12.94    0.60
  -2  10   2   12.68    0.66
   2 -10   2   12.34    1.20
   2 -10   2   13.20    0.77
  -2  10   2   13.15    0.66
  -2  10   2   12.31    0.89
   2  10  -2   12.84    0.63
  -2 -10  -2   12.40    0.69
  -2 -10  -2   13.59    0.73
  -2  10   2   12.46    0.78
  -2  10   2   13.54    0.79
   2 -10   2   13.29    0.84
   2  10  -2   12.57    0.81
  -2  10   2   12.17    0.84
   2 -10   2   12.84    0.96
  -2  10   2   11.97    0.73
   2 -10   2   12.98    0.76
  -2  10   2   11.73    0.72
   2  10  -2   11.99    0.66
   2 -10   2   12.71    0.67
   2 -10   2   11.48    0.87
  -2  10   2   12.00    0.80
   2 -10   2   12.86    0.89
   2 -10   2   13.44    0.71
  -2  10   2   12.99    0.72
  -2  10   2   12.38    1.18
  -2  10   2   13.09    0.68
   2  10   2   12.76    0.74
  -2  10  -2   11.94    0.73
  -2  10  -2   12.76    0.68
  -2  10  -2   13.43    0.68
  -2 -10   2   12.96    0.73
  -2  10  -2   13.16    0.80
   2 -10  -2   14.02    1.05
   2 -10  -2   12.98    0.75
  -2 -10   2   12.25    0.88
   2 -10  -2   13.70    1.00
   2  10   2   13.09    0.65
  -2 -10   2   13.18    0.70
   2 -10  -2   13.21    0.77
   2 -10  -2   12.41    0.69
  -2 -10   2   12.58    0.71
  -2  10  -2   12.23    0.67
  -2  10  -2   14.11    1.31
   2 -10  -2   13.47    0.84
   2 -10  -2   13.55    0.77
   2 -10  -2   13.15    0.73
  -2  10  -2   12.84    0.73
   2  10   2   13.38    0.62
   2  10   2   12.64    0.68
   2 -10  -2   11.27    0.83
  -2  10  -2   13.71    0.85
  -2  10  -2   12.20    0.73
  -2 -10   2   13.57    0.80
   2  10   2   12.49    0.80
   2 -10  -2   13.60    0.83
   2 -10  -2   13.08    0.93
  -2  10  -2   13.03    0.86
  -3  10   2   11.02    0.84
   3 -10   2   11.43    0.60
  -3  10   2   11.67    0.63
  -3  10   2   11.52    0.70
   3 -10   2   11.08    0.77
   3 -10   2   11.23    0.76
  -3  10   2   12.06    0.72
  -3  10   2   12.05    1.22
   3  10  -2   11.03    0.70
   3 -10   2   12.52    1.09
   3 -10   2   10.92    0.89
  -3  10   2   10.06    0.76
  -3  10   2   11.08    0.79
   3 -10   2   11.82    0.88
   3  10  -2   10.94    0.61
  -3  10   2   10.44    0.54
  -3  10   2   10.55    0.67
   3 -10   2   10.55    0.77
  -3  10   2   11.35    0.61
  -3  10   2   11.65    0.85
  -3  10   2   10.33    0.68
   3  10  -2   10.70    0.71
   3 -10   2   10.98    0.69
   3 -10   2   12.03    0.73
   3 -10   2   11.63    0.64
  -3 -10  -2   11.47    0.84
   3 -10   2   11.98    0.91
  -3  10   2   11.63    0.89
   3  10  -2   10.60    0.57
   3 -10   2   12.55    0.84
   3 -10  -2   11.61    0.64
   3 -10  -2    9.68    0.75
   3  10   2   10.76    0.61
  -3  10  -2   10.31    0.76
  -3  10  -2   10.26    0.66
  -3 -10   2   10.74    0.61
  -3  10  -2   12.03    0.63
   3  10   2   10.41    0.68
  -3 -10   2   11.80    0.64
  -3  10  -2   11.72    0.71
   3 -10  -2   11.16    0.60
  -3  10  -2   12.40    1.25
  -3  10  -2   10.21    0.67
  -3  10  -2   10.33    0.54
  -3  10  -2   10.42    0.60
   3  10   2   11.27    0.57
  -3  10  -2   10.93    0.83
   3 -10  -2   10.96    0.67
  -3  10  -2   11.80    0.85
   3 -10  -2   12.62    0.97
   3 -10  -2   11.77    0.92
  -3  10  -2   12.17    0.70
   3 -10  -2   10.37    0.78
   3 -10  -2   12.42    0.90
  -3 -10   2   10.72    0.80
   3 -10  -2   11.36    0.74
  -4 -10  -2   25.22    1.23
   4 -10   2   25.11    1.33
   4  10  -2   22.21    1.31
   4  10  -2   23.20    1.18
   4 -10   2   26.82    1.49
  -4  10   2   24.22    1.46
   4 -10   2   25.05    1.42
   4 -10   2   23.09    1.27
   4 -10   2   28.02    1.42
   4  10  -2   23.93    1.30
  -4  10   2   25.47    1.16
   4 -10   2   25.15    1.77
  -4  10   2   26.50    1.27
  -4  10   2   27.14    1.36
  -4  10   2   23.62    1.18
  -4  10   2   27.06    1.56
  -4  10   2   25.84    1.35
  -4  10   2   23.22    1.29
  -4  10   2   24.66    1.56
  -4  10   2   25.61    1.44
   4 -10   2   23.84    1.19
  -4  10   2   23.97    1.88
   4 -10   2   25.15    1.49
   4  10  -2   23.51    1.21
   4 -10   2   23.58    1.45
   4 -10   2   25.85    1.51
   4 -10   2   24.97    1.35
   4  10   2   23.32    1.29
  -4  10  -2   25.47    1.56
  -4  10  -2   25.12    1.46
   4  10   2   25.20    1.19
   4 -10  -2   27.13    1.57
  -4 -10   2   25.47    1.23
  -4  10  -2   24.48    1.99
   4 -10  -2   26.70    1.41
  -4  10  -2   27.55    1.38
  -4  10  -2   25.21    1.16
   4 -10  -2   25.39    1.51
  -4  10  -2   24.73    1.26
   4 -10  -2   26.17    1.43
  -4  10  -2   22.98    1.20
   4  10   2   23.02    1.23
  -4  10  -2   23.76    1.32
   4 -10  -2   26.86    1.56
   4 -10  -2   24.51    1.35
  -4  10  -2   27.30    1.38
   4 -10  -2   24.00    1.22
  -5  10   2   -0.01    0.24
   5  10  -2    0.11    0.15
   5  10  -2    0.19    0.14
  -5  10   2    0.27    0.34
   5  10  -2    0.14    0.16
   5 -10   2    0.06    0.08
   5 -10   2    0.16    0.34
   5 -10   2   -0.04    0.18
  -5  10   2   -0.09    0.41
  -5  10   2    0.05    0.13
   5 -10   2    0.26    0.17
   5 -10   2    0.12    0.14
   5 -10   2    0.11    0.28
  -5  10   2    0.01    0.18
   5 -10   2    0.05    0.16
  -5  10   2    0.15    0.22
   5  10  -2   -0.01    0.08
   5 -10   2    0.12    0.24
  -5  10   2    0.02    0.33
   5  10  -2    0.13    0.12
  -5  10   2    0.02    0.09
   5 -10   2    0.08    0.37
  -5  10   2   -0.19    0.40
  -5  10   2    0.12    0.15
  -5  10   2   -0.03    0.11
  -5  10   2   -0.03    0.19
   5 -10   2   -0.03    0.16
  -5 -10  -2   -0.10    0.12
  -5  10   2    0.14    0.33
   5 -10   2    0.07    0.18
   5 -10   2    0.18    0.26
   5 -10  -2   -0.15    0.12
   5 -10  -2    0.42    0.26
   5  10   2    0.15    0.13
  -5  10  -2    0.09    0.15
  -5  10  -2   -0.03    0.20
  -5  10  -2    0.03    0.18
   5  10   2    0.11    0.14
  -5  10  -2    0.06    0.26
  -5  10  -2    0.00    0.12
  -5  10  -2    0.42    0.54
  -5  10  -2    0.14    0.14
   5 -10  -2    0.12    0.19
  -5  10  -2    0.25    0.33
   5 -10  -2   -0.11    0.26
   5 -10  -2    0.27    0.28
   5  10   2    0.17    0.11
  -5 -10   2    0.11    0.12
  -5  10  -2   -0.02    0.09
   5 -10  -2    0.06    0.38
   5 -10  -2    0.02    0.21
   5 -10  -2    0.19    0.17
  -5  10  -2    0.02    0.20
  -6  10   2    6.30    0.48
   6  10  -2    7.56    0.58
  -6  10   2    4.89    0.74
   6 -10   2    5.03    0.85
   6  10  -2    7.30    0.53
   6 -10   2    7.20    0.65
   6  10  -2    6.46    0.38
  -6  10   2    5.74    0.58
  -6 -10  -2    6.25    0.43
  -6  10   2    7.09    0.45
  -6  10   2    7.31    0.54
  -6  10   2    7.70    0.81
   6  10  -2    6.69    0.50
  -6  10   2    5.54    0.65
  -6  10   2    6.86    0.39
  -6  10   2    6.80    0.62
   6 -10   2    6.90    0.84
  -6  10   2    6.64    0.51
  -6  10   2    6.16    0.65
   6 -10   2    7.31    0.45
   6  10  -2    6.79    0.43
   6 -10   2    6.12    0.70
  -6  10   2    6.01    0.50
  -6  10   2    6.04    1.17
   6 -10   2    7.42    0.61
   6 -10  -2    6.90    1.06
   6  10   2    7.03    0.49
  -6  10  -2    5.52    0.79
   6 -10  -2    6.64    0.64
  -6  10  -2    4.76    1.03
  -6  10  -2    6.74    0.47
  -6  10  -2    6.28    0.51
  -6  10  -2    6.59    0.62
  -6  10  -2    7.45    0.55
   6  10   2    7.33    0.41
  -6  10  -2    6.55    0.44
  -6  10  -2    6.91    0.52
  -6  10  -2    5.55    0.66
   6  10   2    7.53    0.47
   6 -10  -2    7.43    0.63
   6 -10  -2    6.18    0.70
   6 -10  -2    6.42    0.45
  -6  10  -2    6.95    0.40
  -6  10  -2    5.60    0.58
  -7  10   2    0.62    0.25
   7  10  -2    1.51    0.28
   7  10  -2    1.26    0.24
  -7  10   2    0.42    0.21
   7 -10   2    1.23    0.75
  -7  10   2    1.22    0.30
   7  10  -2    1.27    0.15
   7 -10   2    1.28    0.26
  -7  10   2    0.86    0.20
  -7  10   2    0.92    0.14
   7  10  -2    1.24    0.24
   7  10  -2    1.31    0.18
  -7  10   2    0.83    0.48
  -7  10   2    0.74    0.19
  -7  10   2    1.71    0.28
   7 -10   2    1.27    0.30
   7 -10   2    1.70    0.50
   7  10   2    1.03    0.17
  -7  10  -2    1.17    0.14
   7  10   2    0.92    0.19
  -7  10  -2    1.53    0.25
  -7  10  -2    1.00    0.22
  -7  10  -2    1.27    0.32
  -7  10  -2    1.19    0.24
   7  10   2    0.92    0.14
   7  10   2    1.15    0.23
  -7  10  -2    0.78    0.27
  -7  10  -2    1.15    0.28
  -7  10  -2    1.09    0.26
  -7  10  -2    1.05    0.52
   7 -10  -2    1.20    0.27
   7 -10  -2    0.95    0.76
   8  10  -2    1.41    0.29
   8 -10   2    1.47    0.34
   8  10  -2    1.25    0.26
  -8  10   2    1.42    0.16
   8 -10   2    1.04    0.26
   8  10  -2    1.43    0.16
   8 -10   2    1.19    0.72
   8  10  -2    1.43    0.15
  -8  10   2    1.54    0.20
  -8  10   2    1.21    0.30
  -8  10   2    1.11    0.29
   8  10  -2    1.36    0.26
   8 -10   2    1.27    0.45
  -8  10   2    1.54    0.27
   8 -10  -2    1.13    0.26
   8  10   2    1.18    0.16
  -8  10  -2    1.44    0.20
   8 -10  -2    1.30    0.70
   8 -10  -2    1.47    0.31
  -8  10  -2    1.49    0.32
  -8  10  -2    1.24    0.30
  -8  10  -2    1.48    0.16
   8 -10  -2    1.73    0.38
   8 -10  -2    1.84    0.50
  -8  10  -2    1.57    0.28
   8  10   2    1.28    0.18
   9 -10   2    0.12    0.17
   9 -10   2    0.06    0.18
   9  10  -2    0.36    0.26
   9 -10   2    0.04    0.23
   9  10  -2    0.40    0.31
  -9  10   2    0.10    0.23
  -9  10   2    0.00    0.18
   9  10  -2    0.16    0.22
  -9  10   2    0.16    0.12
   9 -10  -2   -0.04    0.18
   9 -10  -2   -0.27    0.23
  -9  10  -2    0.29    0.14
  -9  10  -2    0.08    0.20
   9  10   2    0.30    0.14
  -9  10  -2    0.39    0.34
   9 -10  -2    0.14    0.20
   0  11  -2    0.23    0.34
   0  11  -2    0.23    0.10
   0 -11   2    0.42    0.29
   0  11   2    0.22    0.10
   0  11   2    0.29    0.10
   0 -11  -2    0.22    0.16
   0  11  -2    0.25    0.11
   0 -11  -2    0.18    0.22
   0 -11   2    0.24    0.15
   0  11  -2    0.21    0.09
   0 -11  -2    0.46    0.32
   0 -11   2    0.29    0.20
   0 -11   2    0.18    0.13
   0  11   2    0.28    0.10
   0 -11   2    0.33    0.17
   0 -11  -2   -0.03    0.14
   0 -11   2    0.12    0.30
   0 -11  -2    0.32    0.30
   0  11   2    0.17    0.31
   0  11   2    0.31    0.17
   0  11  -2    0.15    0.10
   0 -11   2    0.13    0.13
   0 -11  -2    0.16    0.17
   0  11   2    0.19    0.10
   0 -11   2    0.15    0.17
   0 -11   2    0.02    0.16
   1 -11   2    4.03    0.41
   1  11  -2    3.88    0.25
   1 -11   2    3.85    0.41
   1  11  -2    3.81    0.28
  -1  11   2    3.21    0.65
  -1 -11  -2    4.02    0.35
  -1  11   2    3.55    0.32
   1 -11   2    3.45    0.60
   1 -11   2    3.62    0.56
   1 -11   2    3.89    0.41
   1 -11   2    3.55    0.50
   1  11  -2    3.60    0.28
  -1 -11  -2    3.56    0.55
   1  11  -2    3.89    0.26
   1 -11   2    4.26    0.49
  -1  11   2    3.58    0.27
   1  11  -2    2.96    0.53
  -1 -11  -2    3.58    0.44
   1 -11   2    3.61    0.34
  -1 -11  -2    3.06    0.36
  -1  11   2    3.57    0.28
   1 -11   2    3.76    0.31
  -1  11   2    3.56    0.26
  -1 -11  -2    3.02    0.53
   1 -11   2    4.06    0.37
   1 -11  -2    3.83    0.40
   1  11   2    3.47    0.28
  -1 -11   2    3.49    0.32
   1 -11  -2    3.17    0.37
   1 -11  -2    3.70    0.34
   1 -11  -2    3.20    0.56
  -1  11  -2    3.74    0.27
   1  11   2    3.67    0.25
   1 -11  -2    4.15    0.33
  -1 -11   2    3.60    0.32
  -1  11  -2    3.64    0.22
   1  11   2    3.70    0.35
  -1  11  -2    3.63    0.28
  -1  11  -2    3.60    0.69
   1 -11  -2    3.24    0.55
  -1  11  -2    3.51    0.31
  -1 -11   2    4.18    0.51
   1  11   2    3.24    0.26
   1  11   2    3.47    0.52
   1 -11  -2    3.60    0.45
  -1 -11   2    3.28    0.58
   1 -11  -2    3.01    0.48
  -1 -11   2    3.91    0.38
  -1 -11   2    3.42    0.54
  -1 -11   2    3.85    0.33
  -1 -11   2    3.67    0.37
   1  11   2    3.61    0.29
  -1 -11   2    3.20    0.42
  -1  11  -2    3.84    0.28
   2  11  -2    1.31    0.12
   2 -11   2    1.16    0.43
   2 -11   2    1.48    0.31
   2 -11   2    1.15    0.50
  -2 -11  -2    1.06    0.23
  -2  11   2    1.14    0.35
  -2  11   2    1.22    0.16
  -2  11   2    0.87    0.48
   2  11  -2    1.52    0.19
   2 -11   2    1.23    0.24
   2 -11   2    1.16    0.18
   2 -11   2    1.38    0.31
  -2 -11  -2    1.83    0.25
  -2  11   2    1.46    0.19
   2 -11   2    1.04    0.33
  -2  11   2    1.39    0.21
   2 -11   2    1.69    0.45
   2  11  -2    1.07    0.26
  -2 -11  -2    1.60    0.39
  -2  11   2    1.37    0.26
  -2  11   2    0.96    0.18
   2 -11   2    1.22    0.26
   2  11  -2    1.52    0.15
  -2  11   2    1.86    0.25
   2 -11   2    1.51    0.24
  -2  11   2    1.24    0.18
   2 -11   2    1.76    0.27
   2 -11   2    1.71    0.33
   2  11  -2    1.48    0.17
   2 -11  -2    1.14    0.42
  -2  11  -2    1.67    0.23
   2  11   2    1.61    0.20
  -2  11  -2    0.84    0.50
  -2  11  -2    1.17    0.25
  -2  11  -2    1.19    0.17
  -2  11  -2    1.49    0.19
  -2 -11   2    1.18    0.22
  -2 -11   2    0.77    0.32
   2 -11  -2    1.32    0.23
   2  11   2    0.99    0.24
   2 -11  -2    1.33    0.29
  -2 -11   2    1.51    0.24
   2  11   2    1.59    0.17
  -2 -11   2    1.49    0.21
   2 -11  -2    1.19    0.19
   2 -11  -2    1.53    0.24
   2 -11  -2    1.01    0.26
  -2  11  -2    1.71    0.20
   2 -11  -2    1.63    0.33
  -2 -11   2    1.66    0.23
   2 -11  -2    1.35    0.53
   2  11   2    1.28    0.16
   2 -11  -2    1.14    0.35
  -2  11  -2    1.28    0.20
   2  11   2    1.37    0.12
   2 -11  -2    0.92    0.40
  -3 -11  -2    0.59    0.17
   3 -11   2    0.62    0.24
   3 -11   2    0.56    0.20
   3 -11   2    0.65    0.18
  -3  11   2    0.54    0.14
  -3  11   2    0.54    0.26
  -3  11   2    0.64    0.18
  -3  11   2    0.40    0.53
   3 -11   2    0.38    0.22
  -3  11   2    0.58    0.24
  -3  11   2    0.70    0.28
  -3  11   2    0.68    0.21
   3 -11   2    0.51    0.36
   3 -11   2    0.69    0.22
   3  11  -2    0.63    0.14
  -3 -11  -2    0.73    0.33
   3 -11   2    0.52    0.42
   3  11  -2    0.46    0.18
   3 -11   2    0.84    0.33
  -3 -11  -2    0.69    0.20
  -3  11   2    0.69    0.30
  -3  11   2    0.62    0.17
   3 -11   2    0.55    0.14
   3 -11   2    0.64    0.23
  -3  11   2    0.60    0.28
   3 -11   2    0.65    0.33
  -3  11   2    0.51    0.21
   3  11  -2    0.59    0.19
   3 -11  -2    0.58    0.15
  -3  11  -2    0.77    0.16
   3 -11  -2    0.55    0.32
  -3 -11   2    0.84    0.19
  -3  11  -2    0.80    0.23
   3 -11  -2    0.59    0.36
  -3 -11   2    0.73    0.32
   3 -11  -2    0.70    0.19
   3  11   2    0.57    0.13
   3  11   2    0.63    0.15
  -3 -11   2    0.73    0.18
  -3 -11   2    0.63    0.15
   3 -11  -2    0.57    0.28
  -3  11  -2    0.44    0.25
  -3 -11   2    0.64    0.14
  -3  11  -2    0.77    0.16
  -3  11  -2    0.77    0.28
  -3  11  -2    0.75    0.19
   3 -11  -2    0.47    0.22
   3 -11  -2    0.58    0.47
   3 -11  -2    0.58    0.23
   3 -11  -2    0.48    0.37
  -3  11  -2    0.53    0.48
  -3  11  -2    0.77    0.16
   3 -11  -2    0.59    0.22
  -4  11   2    2.71    0.37
   4 -11   2    2.16    0.38
   4  11  -2    2.51    0.25
  -4  11   2    2.69    0.47
   4  11  -2    2.31    0.32
   4 -11   2    1.67    0.29
   4 -11   2    1.86    0.33
  -4  11   2    2.49    0.73
   4 -11   2    1.92    0.41
   4 -11   2    2.33    0.29
   4 -11   2    2.22    0.46
   4 -11   2    2.76    0.26
   4 -11   2    2.10    0.36
  -4  11   2    2.63    0.28
   4  11  -2    2.81    0.22
   4 -11   2    2.95    0.52
  -4  11   2    2.35    0.68
  -4  11   2    2.28    0.19
  -4  11   2    2.61    0.33
  -4  11   2    2.43    0.41
   4 -11   2    3.14    0.73
  -4  11   2    2.61    0.38
   4 -11   2    2.88    0.34
  -4  11   2    1.87    0.43
  -4 -11  -2    2.63    0.30
  -4  11   2    2.82    0.45
  -4  11   2    2.25    0.31
   4  11  -2    2.32    0.33
   4 -11   2    2.50    0.24
  -4 -11  -2    2.36    0.28
   4 -11  -2    2.72    0.33
   4 -11  -2    2.00    0.38
  -4  11  -2    2.57    0.19
   4 -11  -2    2.73    0.38
  -4  11  -2    2.73    0.37
  -4  11  -2    2.72    0.28
   4 -11  -2    2.14    0.51
  -4  11  -2    2.56    0.81
  -4 -11   2    2.18    0.27
   4  11   2    2.49    0.26
   4 -11  -2    2.08    0.21
   4 -11  -2    2.07    0.38
  -4 -11   2    2.64    0.28
   4 -11  -2    2.27    0.65
  -4  11  -2    2.37    0.34
   4 -11  -2    2.11    0.47
   4 -11  -2    2.34    0.47
  -4  11  -2    2.24    0.42
  -4  11  -2    2.38    0.30
   4  11   2    2.00    0.29
   4 -11  -2    2.85    0.34
   4  11   2    2.67    0.23
   4 -11  -2    2.65    0.27
  -4  11  -2    2.56    0.36
   5 -11   2   10.41    0.80
   5 -11   2    9.68    0.81
  -5  11   2   10.22    0.92
  -5  11   2   10.22    0.94
  -5 -11  -2   10.11    0.62
  -5  11   2   10.48    0.81
  -5  11   2    9.22    0.80
   5  11  -2   10.02    0.58
   5 -11   2   10.46    0.64
   5  11  -2   10.57    0.68
  -5  11   2   10.11    0.62
  -5  11   2    9.48    0.71
   5 -11   2    9.57    0.70
  -5  11   2    9.80    0.67
   5  11  -2   10.13    0.53
  -5  11   2   10.57    0.68
   5 -11   2   10.08    0.88
  -5  11   2   10.08    0.51
  -5  11   2   10.22    0.72
   5  11  -2   10.08    0.69
  -5 -11  -2   10.41    0.70
   5 -11   2   10.12    0.75
   5 -11   2    9.40    1.07
   5 -11   2    9.73    0.49
   5 -11   2   10.00    0.67
  -5  11   2    9.20    1.22
  -5 -11   2   10.35    0.59
  -5  11  -2    9.23    0.70
  -5  11  -2   10.63    0.69
   5 -11  -2    9.78    0.71
  -5  11  -2    9.46    0.71
  -5  11  -2    9.67    0.51
   5 -11  -2   10.46    0.63
   5 -11  -2   10.04    0.68
   5  11   2   10.61    0.66
   5 -11  -2    9.05    0.79
  -5  11  -2   10.20    0.61
   5 -11  -2    9.45    0.80
  -5  11  -2   10.52    0.94
   5 -11  -2    9.24    0.87
   5 -11  -2   10.77    0.79
  -5  11  -2    7.40    1.24
   5 -11  -2    9.29    1.12
   5  11   2   11.03    0.56
  -5  11  -2   10.43    0.67
  -5  11  -2    9.93    0.82
   5  11   2   10.42    0.60
   6  11  -2    0.45    0.19
   6  11  -2    1.01    0.14
  -6  11   2    0.56    0.34
  -6 -11  -2    0.85    0.19
   6 -11   2    0.71    0.34
   6 -11   2    0.61    0.23
   6 -11   2    1.00    0.31
   6 -11   2    0.54    0.19
  -6  11   2    0.97    0.34
  -6  11   2    0.00    0.59
  -6  11   2    0.69    0.18
  -6  11   2    0.60    0.43
   6 -11   2    0.50    0.47
  -6  11   2    0.17    0.41
  -6  11   2    0.68    0.11
  -6  11   2    0.53    0.36
   6  11  -2    0.44    0.17
   6  11  -2    0.67    0.19
   6  11  -2    0.57    0.14
  -6  11   2    0.40    0.16
  -6  11   2    0.57    0.19
  -6  11  -2    0.57    0.34
   6  11   2    0.72    0.18
  -6  11  -2    0.44    0.75
   6 -11  -2    0.62    0.24
  -6  11  -2    0.37    0.40
  -6  11  -2    0.86    0.19
  -6  11  -2    0.55    0.20
   6  11   2    0.83    0.14
  -6  11  -2    0.63    0.11
   6 -11  -2    0.39    0.26
   6 -11  -2    0.74    0.20
  -6  11  -2    0.49    0.46
  -6  11  -2    0.72    0.20
   6 -11  -2    0.69    0.33
   6  11   2    0.65    0.16
  -7  11   2    2.29    0.34
   7  11  -2    2.26    0.22
  -7  11   2    2.66    0.57
   7  11  -2    2.11    0.30
   7 -11   2    1.75    0.36
   7 -11   2    1.81    0.41
   7 -11   2    1.87    0.31
  -7  11   2    1.54    0.31
   7  11  -2    2.33    0.19
  -7  11   2    1.30    0.47
   7 -11   2    1.14    0.84
  -7  11   2    2.01    0.20
   7  11  -2    1.78    0.25
   7  11  -2    2.31    0.35
  -7  11   2    2.57    0.35
   7 -11  -2    1.17    0.33
  -7  11  -2    1.43    0.30
   7  11   2    1.98    0.34
   7 -11  -2    1.88    0.31
   7 -11  -2    1.17    0.81
   7  11   2    1.89    0.19
  -7  11  -2    2.37    0.59
  -7  11  -2    2.56    0.43
   7  11   2    1.77    0.20
  -7  11  -2    1.25    0.27
  -7  11  -2    1.81    0.16
   7 -11  -2    1.22    0.36
  -7  11  -2    1.80    0.27
  -8  11   2    0.97    0.13
   8  11  -2    0.86    0.21
   8  11  -2    1.05    0.31
   8 -11   2    0.43    0.30
  -8  11   2    0.75    0.28
  -8  11   2    1.32    0.36
  -8  11   2    0.55    0.23
   8  11  -2    0.74    0.13
   8  11  -2    1.02    0.17
   8 -11   2    0.60    0.33
   8 -11  -2    0.89    0.28
   8 -11  -2    0.88    0.35
  -8  11  -2    0.74    0.23
  -8  11  -2    1.04    0.29
  -8  11  -2    0.67    0.12
  -8  11  -2    1.16    0.31
  -8  11  -2    0.64    0.35
   8  11   2    1.11    0.18
   8  11   2    0.89    0.15
   8 -11  -2    1.12    0.36
  -9  11   2    4.61    0.40
   9 -11   2    4.05    0.39
  -9  11  -2    4.85    0.45
   9  11   2    4.56    0.37
   9 -11  -2    4.28    0.41
   0  12  -2   24.76    1.19
   0  12  -2   22.91    1.24
   0 -12   2   24.56    1.34
   0  12  -2   23.19    1.19
   0 -12   2   25.21    1.42
   0  12   2   25.60    1.34
   0 -12  -2   25.82    1.59
   0 -12   2   26.35    1.58
   0 -12  -2   24.89    1.31
   0 -12   2   24.44    1.30
   0  12   2   22.34    1.24
   0 -12   2   23.92    1.26
   0 -12  -2   25.85    1.69
   0  12  -2   24.87    1.69
   0 -12   2   25.09    1.39
   0 -12   2   25.28    1.44
   0 -12  -2   25.52    1.45
   0  12   2   24.87    1.64
   0  12   2   26.04    1.19
   0 -12   2   25.66    1.32
   0  12   2   24.33    1.19
   0 -12   2   24.46    1.65
   0 -12  -2   24.84    1.28
   0  12  -2   26.46    1.19
   0 -12  -2   24.97    1.32
   0 -12  -2   25.17    1.41
   1  12  -2   17.59    0.81
   1 -12   2   17.49    1.07
   1 -12   2   18.07    1.05
  -1 -12  -2   15.03    1.15
  -1  12   2   17.28    0.83
  -1 -12  -2   13.94    1.19
   1  12  -2   16.83    0.83
  -1 -12  -2   14.55    0.91
  -1 -12  -2   13.97    0.98
  -1  12   2   12.53    1.35
  -1  12   2   16.20    0.82
   1 -12   2   14.60    1.22
   1  12  -2   13.64    1.11
   1 -12   2   16.61    0.95
   1 -12   2   16.23    0.93
   1  12  -2   15.88    0.78
   1 -12   2   16.20    0.88
   1 -12   2   15.49    1.07
  -1  12   2   16.16    0.83
   1 -12   2   17.48    0.96
  -1  12   2   15.34    0.99
   1  12  -2   17.46    0.87
  -1  12   2   17.04    0.90
  -1 -12  -2   15.79    1.03
  -1 -12  -2   16.83    0.90
   1 -12   2   16.25    0.84
   1 -12   2   15.27    1.17
   1 -12  -2   16.03    1.20
  -1 -12   2   16.91    0.89
   1 -12  -2   17.51    1.05
  -1  12  -2   16.02    0.83
   1  12   2   15.80    0.81
  -1  12  -2   17.36    0.84
   1  12   2   17.32    0.87
  -1 -12   2   14.69    1.13
  -1 -12   2   16.07    0.92
   1  12   2   15.62    0.79
  -1 -12   2   16.31    0.92
   1  12   2   16.86    0.83
   1 -12  -2   15.15    1.09
   1  12   2   14.81    1.10
  -1  12  -2   15.89    0.82
  -1 -12   2   13.88    1.21
   1 -12  -2   17.10    0.86
   1 -12  -2   14.81    1.24
  -1  12  -2   16.55    0.89
   1 -12  -2   16.09    0.93
  -1  12  -2   14.47    1.82
  -1 -12   2   17.95    1.00
  -1 -12   2   16.92    0.85
   1 -12  -2   16.56    0.90
   1 -12  -2   17.89    0.97
  -1 -12   2   14.83    1.06
   2 -12   2    7.03    0.78
   2  12  -2    5.61    0.49
  -2  12   2    7.28    0.62
  -2  12   2    5.90    0.46
  -2  12   2    7.25    1.03
   2 -12   2    6.34    0.51
   2 -12   2    5.75    0.50
   2 -12   2    7.17    0.86
  -2 -12  -2    6.10    0.50
   2 -12   2    6.08    0.57
   2 -12   2    6.13    0.45
  -2  12   2    6.50    0.41
   2 -12   2    5.17    0.56
  -2  12   2    6.97    0.43
   2 -12   2    6.24    0.93
   2  12  -2    7.02    0.42
   2  12  -2    5.47    0.37
   2  12  -2    5.86    0.37
  -2 -12  -2    6.23    0.84
  -2  12   2    6.70    0.44
   2  12  -2    5.69    0.39
   2  12  -2    5.09    0.47
   2 -12   2    5.65    0.57
   2 -12   2    6.15    0.41
  -2  12   2    5.44    0.53
  -2 -12  -2    6.24    0.46
   2 -12   2    5.85    0.50
  -2 -12  -2    7.43    0.75
  -2  12  -2    5.20    0.44
   2  12   2    5.19    0.35
   2 -12  -2    6.16    0.49
  -2  12  -2    6.83    0.43
   2 -12  -2    6.75    0.77
   2 -12  -2    7.05    0.85
   2 -12  -2    6.65    1.06
  -2 -12   2    6.39    0.44
   2  12   2    5.48    0.39
   2  12   2    6.58    0.30
  -2 -12   2    6.20    0.47
  -2 -12   2    5.73    0.47
  -2  12  -2    5.71    0.93
   2  12   2    5.65    0.37
   2 -12  -2    6.38    0.42
  -2 -12   2    5.90    0.43
   2 -12  -2    6.22    0.47
   2 -12  -2    4.84    0.55
  -2 -12   2    5.72    0.43
  -2 -12   2    7.45    0.74
  -2  12  -2    6.39    0.40
   2  12   2    5.97    0.44
   2 -12  -2    5.81    0.56
   2 -12  -2    6.77    0.53
  -2  12  -2    5.64    0.40
   3 -12   2    2.78    0.27
   3 -12   2    1.55    0.36
   3 -12   2    1.92    0.46
   3 -12   2    2.14    0.49
  -3 -12  -2    2.41    0.32
   3 -12   2    3.39    0.39
   3 -12   2    2.84    0.43
  -3  12   2    2.09    0.41
  -3  12   2    2.51    0.34
  -3  12   2    2.77    0.29
   3 -12   2    2.67    0.30
   3  12  -2    2.84    0.35
   3  12  -2    2.64    0.34
   3 -12   2    2.41    0.32
   3 -12   2    3.10    0.71
  -3  12   2    2.94    0.32
   3 -12   2    2.24    0.46
   3 -12   2    3.22    0.42
   3  12  -2    2.65    0.23
   3  12  -2    2.70    0.25
  -3  12   2    2.22    0.67
  -3  12   2    2.61    0.47
  -3  12   2    2.43    0.32
  -3  12  -2    2.77    0.28
   3 -12  -2    1.77    0.48
   3 -12  -2    2.73    0.30
   3  12   2    2.63    0.26
   3  12   2    2.57    0.33
  -3  12  -2    3.10    0.38
  -3  12  -2    2.92    0.32
  -3  12  -2    2.66    0.27
   3 -12  -2    2.03    0.46
  -3  12  -2    2.60    0.33
   3 -12  -2    2.09    0.51
   3  12   2    2.92    0.24
  -3  12  -2    2.50    0.76
   3 -12  -2    2.37    0.24
   3 -12  -2    2.96    0.36
   3 -12  -2    2.78    0.40
   3 -12  -2    2.92    0.37
   3 -12  -2    2.04    0.63
   3 -12  -2    2.58    0.44
  -3 -12   2    2.86    0.33
   3 -12  -2    2.84    0.42
  -4  12   2    5.47    1.01
  -4  12   2    7.34    0.77
   4 -12   2    6.39    0.60
   4 -12   2    6.58    0.50
   4 -12   2    6.90    0.64
   4 -12   2    7.85    0.54
  -4  12   2    5.94    0.53
   4 -12   2    6.96    1.05
  -4  12   2    6.89    0.63
   4 -12   2    5.65    0.71
   4 -12   2    7.14    0.57
  -4  12   2    6.93    0.53
  -4 -12  -2    6.82    0.50
   4  12  -2    7.18    0.44
   4 -12   2    6.36    0.71
   4 -12   2    7.63    0.73
   4 -12   2    6.91    0.43
  -4  12   2    6.97    0.52
  -4  12   2    6.90    0.53
   4  12  -2    6.67    0.53
   4 -12   2    6.96    0.58
   4  12  -2    7.14    0.40
  -4 -12  -2    6.68    0.47
  -4  12   2    6.41    0.65
  -4  12   2    7.37    0.48
   4 -12   2    6.80    0.40
   4 -12   2    6.95    0.75
   4  12  -2    6.96    0.53
  -4  12   2    7.00    0.61
  -4  12  -2    6.57    0.53
   4 -12  -2    6.89    0.75
   4 -12  -2    6.15    1.00
   4 -12  -2    6.60    0.63
   4 -12  -2    6.84    0.51
   4 -12  -2    7.06    0.41
   4 -12  -2    5.98    0.52
   4 -12  -2    6.47    0.74
  -4 -12   2    7.25    0.48
   4 -12  -2    7.33    0.75
  -4  12  -2    6.81    0.51
   4 -12  -2    6.69    0.44
  -4  12  -2    7.48    0.63
   4  12   2    6.53    0.44
  -4  12  -2    6.78    0.69
  -4  12  -2    7.24    0.47
  -4  12  -2    6.58    1.14
   4  12   2    6.53    0.51
   4  12   2    7.26    0.41
   4 -12  -2    7.55    0.58
  -4  12  -2    6.61    0.51
  -4  12  -2    6.60    0.79
   4 -12  -2    7.73    0.70
  -4  12  -2    7.37    0.64
  -4 -12   2    6.93    0.46
   5  12  -2    0.09    0.15
   5  12  -2    0.13    0.14
  -5  12   2    0.07    0.37
  -5  12   2    0.32    0.22
   5 -12   2    0.52    0.35
  -5  12   2   -0.18    0.38
   5 -12   2    0.20    0.26
  -5  12   2    0.22    0.15
  -5  12   2    0.19    0.14
   5 -12   2    0.15    0.29
  -5  12   2    0.19    0.61
  -5  12   2    0.30    0.34
  -5  12   2    0.18    0.25
  -5  12   2    0.18    0.37
   5  12  -2    0.12    0.11
   5 -12   2    0.12    0.19
   5 -12   2   -0.08    0.27
  -5 -12  -2    0.08    0.15
  -5 -12  -2    0.31    0.16
   5  12  -2    0.26    0.10
  -5  12  -2    0.18    0.14
  -5  12  -2   -0.34    0.34
  -5  12  -2   -0.04    0.65
  -5  12  -2    0.24    0.16
   5 -12  -2    0.05    0.24
  -5 -12   2    0.15    0.16
   5 -12  -2    0.13    0.56
  -5  12  -2    0.22    0.21
  -5  12  -2    0.01    0.33
  -5  12  -2    0.18    0.19
   5 -12  -2    0.46    0.31
   5  12   2    0.16    0.13
   5 -12  -2   -0.01    0.28
   5 -12  -2   -0.02    0.21
   5  12   2    0.08    0.10
   5 -12  -2    0.19    0.20
   6 -12   2    3.71    0.48
   6 -12   2    4.66    0.48
   6  12  -2    4.19    0.28
   6 -12   2    3.20    1.06
   6 -12   2    4.05    0.37
  -6 -12  -2    3.11    0.33
   6  12  -2    4.57    0.39
  -6  12   2    4.49    0.40
  -6  12   2    3.93    0.41
  -6  12   2    4.42    1.24
   6  12  -2    3.92    0.30
  -6  12   2    4.36    0.60
  -6  12   2    4.15    0.41
   6 -12   2    2.92    0.51
   6 -12  -2    2.49    0.49
   6  12   2    4.22    0.36
   6 -12  -2    4.52    0.50
   6 -12  -2    3.63    0.36
   6 -12  -2    3.21    1.02
  -6  12  -2    4.22    1.44
   6  12   2    4.34    0.33
  -6  12  -2    3.64    0.37
  -6  12  -2    4.33    0.40
  -6  12  -2    4.49    0.39
   6  12   2    4.01    0.28
  -6  12  -2    2.95    0.57
   7  12  -2    1.29    0.25
  -7  12   2    0.97    0.24
  -7  12   2    1.16    0.27
  -7  12   2    0.98    0.23
  -7  12   2    0.81    0.20
   7  12  -2    1.07    0.13
   7 -12   2    1.12    0.36
   7 -12   2    1.14    0.39
   7 -12   2    1.57    0.64
   7 -12  -2    0.92    0.27
   7 -12  -2    0.66    0.33
   7 -12  -2    0.58    0.35
  -7  12  -2    1.74    0.32
   7  12   2    1.51    0.20
  -7  12  -2    1.06    0.23
   7 -12  -2    1.40    1.27
   7  12   2    1.11    0.15
   7 -12  -2    1.06    0.65
   7  12   2    1.23    0.21
  -7  12  -2    1.04    0.23
  -7  12  -2    0.68    0.19
   8  12  -2    0.48    0.14
   8 -12   2    0.19    0.57
   8 -12   2    0.36    0.26
   8  12  -2    0.21    0.17
   8 -12   2   -0.05    0.27
  -8  12   2    0.43    0.19
   8  12   2    0.70    0.13
   8 -12  -2    0.17    0.26
  -8  12  -2    0.23    0.19
   8 -12  -2    0.40    0.29
   8  12   2    0.29    0.13
   8 -12  -2    0.53    0.63
   0  13   2   17.16    0.86
   0 -13   2   16.62    1.11
   0  13  -2   14.77    1.27
   0  13   2   17.35    0.85
   0 -13   2   16.97    1.02
   0  13   2   17.86    0.87
   0 -13  -2   16.27    1.11
   0 -13  -2   16.25    1.26
   0 -13   2   16.63    0.98
   0  13  -2   16.95    0.84
   0 -13  -2   17.03    0.90
   0 -13   2   17.21    1.06
   0 -13  -2   17.12    1.00
   0 -13  -2   16.12    1.32
   0  13   2   14.64    1.23
   0 -13   2   17.43    0.94
   0 -13   2   16.93    0.88
   0 -13   2   19.32    1.33
   0  13  -2   17.50    0.91
   0 -13   2   16.31    1.33
   0  13  -2   17.65    0.86
   0 -13  -2   16.71    1.00
   0 -13   2   15.87    1.23
   0  13  -2   17.46    0.88
   0  13   2   17.60    0.92
   0  13   2   17.23    1.00
   0 -13  -2   17.50    0.95
   1 -13   2   20.07    0.99
   1 -13   2   20.26    1.24
   1 -13   2   20.70    1.12
  -1 -13  -2   21.75    1.64
  -1 -13  -2   19.50    1.05
  -1  13   2   20.00    0.98
   1 -13   2   19.85    1.48
   1 -13   2   19.71    1.11
   1 -13   2   20.31    1.04
   1  13  -2   19.10    0.98
  -1  13   2   18.32    1.47
  -1  13   2   19.32    1.16
  -1  13   2   19.04    1.04
   1 -13   2   18.81    1.37
  -1 -13  -2   19.04    1.42
   1 -13   2   19.62    1.20
  -1 -13  -2   19.57    1.37
  -1  13   2   20.06    0.98
   1 -13   2   19.09    1.09
   1  13  -2   19.45    0.96
  -1 -13  -2   19.03    1.09
   1  13  -2   17.98    1.24
   1 -13   2   18.27    1.24
   1  13  -2   20.33    0.93
  -1  13   2   18.87    0.96
   1  13  -2   19.05    0.98
  -1 -13   2   18.45    0.98
  -1 -13   2   18.33    1.43
  -1  13  -2   20.16    0.97
  -1 -13   2   18.74    1.32
   1  13   2   19.97    0.93
  -1 -13   2   18.95    1.08
   1 -13  -2   19.79    1.21
   1 -13  -2   21.27    1.01
  -1 -13   2   20.39    1.09
   1  13   2   19.83    0.98
   1 -13  -2   19.71    1.26
   1  13   2   16.68    1.20
  -1 -13   2   20.80    1.05
  -1  13  -2   20.20    0.98
   1 -13  -2   18.59    1.09
  -1 -13   2   19.83    1.15
   1  13   2   19.12    0.99
   1 -13  -2   19.18    1.09
   1 -13  -2   19.24    1.44
  -1  13  -2   19.53    0.98
  -1  13  -2   19.20    1.03
   1  13   2   19.96    0.96
   1 -13  -2   18.84    1.37
  -1  13  -2   17.39    1.50
   1 -13  -2   19.19    1.05
   2  13  -2    2.53    0.23
   2  13  -2    2.34    0.18
  -2 -13  -2    2.40    0.53
   2 -13   2    2.88    0.46
   2 -13   2    2.06    0.23
  -2  13   2    1.94    0.28
  -2 -13  -2    2.35    0.53
   2 -13   2    2.36    0.49
   2 -13   2    2.01    0.32
  -2  13   2    2.03    0.25
  -2  13   2    2.44    0.30
   2  13  -2    2.38    0.32
  -2  13   2    2.39    0.24
   2  13  -2    2.43    0.24
   2 -13   2    2.59    0.41
   2 -13   2    2.83    0.38
  -2 -13  -2    2.25    0.33
   2 -13   2    2.28    0.28
   2  13  -2    2.61    0.34
  -2 -13  -2    2.37    0.30
   2 -13   2    2.43    0.34
  -2  13   2    1.87    0.61
   2 -13   2    2.15    0.51
  -2  13   2    2.64    0.26
  -2  13   2    2.04    0.37
   2 -13   2    1.88    0.48
  -2  13  -2    3.02    0.31
  -2  13  -2    2.52    0.27
   2 -13  -2    2.33    0.29
   2  13   2    2.36    0.25
   2 -13  -2    2.69    0.59
  -2 -13   2    2.42    0.58
  -2  13  -2    2.41    0.26
  -2 -13   2    2.68    0.35
  -2 -13   2    2.81    0.32
   2 -13  -2    2.13    0.40
   2  13   2    2.56    0.24
   2 -13  -2    2.04    0.47
  -2  13  -2    1.41    0.58
   2 -13  -2    2.24    0.59
  -2 -13   2    2.49    0.26
   2 -13  -2    2.31    0.25
   2  13   2    2.31    0.19
   2 -13  -2    2.19    0.34
  -2 -13   2    1.94    0.49
   2 -13  -2    1.80    0.51
   2 -13  -2    2.82    0.36
   3  13  -2   11.04    0.72
  -3  13   2   11.04    0.65
   3 -13   2   11.40    0.82
   3 -13   2    9.72    0.93
   3 -13   2   11.42    0.60
   3 -13   2    8.49    1.13
  -3 -13  -2    9.40    0.93
  -3  13   2   11.22    0.70
   3 -13   2   10.56    0.71
  -3  13   2    9.51    0.85
   3 -13   2   10.22    0.86
   3 -13   2   10.46    0.94
  -3 -13  -2   11.14    0.66
  -3  13   2   11.42    0.67
   3  13  -2   11.02    0.58
   3 -13   2   11.21    0.80
  -3  13   2   10.85    0.63
   3 -13   2    9.56    0.96
   3 -13   2   12.07    0.86
   3 -13   2   10.66    0.75
   3 -13   2   10.81    0.64
   3  13  -2   11.20    0.72
   3  13  -2   11.80    0.62
  -3 -13   2   11.00    0.64
   3 -13  -2   10.66    0.94
   3 -13  -2   10.93    0.70
  -3  13  -2   10.69    0.61
   3 -13  -2    8.69    0.98
  -3 -13   2    9.65    0.60
   3 -13  -2   10.80    0.78
   3  13   2   11.10    0.61
   3  13   2   11.11    0.58
   3  13   2   11.09    0.70
  -3  13  -2   10.01    1.27
   3 -13  -2    9.17    0.83
  -3 -13   2    8.15    1.01
  -3  13  -2   10.09    0.62
   3 -13  -2    9.96    0.59
   3 -13  -2   10.25    0.97
  -3  13  -2   11.77    0.69
   3 -13  -2   11.10    0.64
   3 -13  -2    8.00    1.20
  -3  13  -2   10.83    0.61
  -3  13  -2   11.15    0.66
   3 -13  -2   11.17    0.82
   4 -13   2    1.31    0.31
   4 -13   2    1.54    0.42
   4 -13   2    1.43    0.38
   4 -13   2    1.25    0.18
  -4  13   2    1.15    0.22
   4  13  -2    0.97    0.17
   4 -13   2    1.13    0.35
   4 -13   2    0.99    0.14
  -4  13   2    0.41    0.66
   4 -13   2    1.37    0.37
  -4  13   2    1.32    0.49
   4  13  -2    1.30    0.16
  -4 -13  -2    1.69    0.25
  -4  13   2    0.99    0.22
   4  13  -2    1.26    0.24
  -4  13   2    1.29    0.41
  -4 -13  -2    1.21    0.23
   4  13  -2    1.09    0.27
   4 -13   2    1.37    0.40
  -4  13   2    0.86    0.17
   4 -13  -2    1.47    0.42
   4 -13  -2    1.04    0.28
   4 -13  -2    1.67    0.39
   4  13   2    1.30    0.17
  -4  13  -2    1.12    0.78
   4 -13  -2    1.07    0.36
   4  13   2    1.46    0.25
   4  13   2    1.40    0.20
   4 -13  -2    0.90    0.39
   4 -13  -2    0.99    0.36
  -4  13  -2    1.68    0.52
  -4 -13   2    1.66    0.24
   4 -13  -2    1.17    0.16
  -4  13  -2    1.48    0.25
  -4  13  -2    1.05    0.18
  -4 -13   2    1.43    0.24
  -4  13  -2    1.18    0.22
   4 -13  -2    1.10    0.19
   5 -13   2    0.04    0.17
   5 -13   2    0.08    0.15
   5  13  -2    0.09    0.09
  -5 -13  -2    0.18    0.15
  -5  13   2    0.02    0.13
   5 -13   2   -0.06    0.83
   5  13  -2    0.06    0.14
   5 -13   2    0.08    0.22
   5 -13   2    0.08    0.29
   5 -13   2    0.18    0.22
   5  13  -2    0.04    0.10
  -5  13   2   -0.11    0.33
  -5  13   2   -0.04    0.13
  -5 -13  -2    0.03    0.14
   5  13  -2   -0.03    0.12
  -5  13   2   -0.73    0.91
  -5  13   2    0.00    0.12
   5  13   2   -0.02    0.10
  -5  13  -2   -0.36    0.99
   5 -13  -2   -0.07    0.26
  -5  13  -2   -0.01    0.12
  -5  13  -2    0.06    0.13
   5 -13  -2   -0.01    0.58
   5 -13  -2    0.07    0.94
   5 -13  -2   -0.02    0.18
  -5 -13   2    0.18    0.14
   5 -13  -2    0.02    0.14
  -5 -13   2    0.06    0.14
  -5  13  -2    0.06    0.13
   5  13   2    0.03    0.09
   5  13   2    0.02    0.11
   5 -13  -2    0.01    0.23
  -5  13  -2    0.28    0.35
   6 -13   2    3.78    1.29
  -6  13   2    5.11    0.56
   6 -13   2    5.06    0.59
   6  13  -2    4.38    0.40
   6 -13   2    4.46    0.91
  -6  13   2    4.39    0.45
   6  13  -2    4.51    0.33
  -6  13   2    4.49    0.47
   6 -13   2    4.51    0.62
   6  13  -2    4.32    0.39
  -6  13   2    4.52    0.43
   6  13   2    4.48    0.35
   6  13   2    4.52    0.34
   6  13   2    4.65    0.31
  -6  13  -2    4.10    0.41
   6 -13  -2    3.42    0.55
  -6  13  -2    4.35    0.41
  -6  13  -2    4.17    0.43
   6 -13  -2    3.34    0.53
  -6  13  -2    3.88    0.52
   6 -13  -2    4.98    0.94
   6 -13  -2    4.44    0.53
   6 -13  -2    5.48    1.46
  -7  13   2    7.42    0.53
   7  13  -2    5.62    0.34
  -7  13   2    6.12    0.53
   7  13  -2    6.51    0.46
   7 -13   2    5.94    0.80
  -7  13   2    6.00    0.54
  -7  13  -2    6.56    0.52
   7 -13  -2    6.28    0.77
  -7  13  -2    5.18    0.52
   7  13   2    6.49    0.41
   7  13   2    5.97    0.37
   7 -13  -2    6.41    0.56
  -7  13  -2    6.85    0.51
   8 -13   2    1.47    0.37
   8 -13   2    1.56    0.28
  -8  13  -2    2.99    0.35
   8 -13  -2    1.91    0.42
   0 -14   2    4.08    0.52
   0 -14  -2    3.50    0.44
   0  14   2    3.70    0.28
   0  14   2    4.34    0.32
   0 -14  -2    3.26    0.66
   0 -14  -2    3.56    0.39
   0 -14   2    4.04    0.34
   0 -14   2    4.39    0.48
   0  14   2    4.34    0.34
   0 -14  -2    3.86    0.55
   0 -14  -2    4.25    0.59
   0  14  -2    3.59    0.30
   0  14   2    4.36    0.32
   0 -14   2    4.44    0.68
   0 -14  -2    4.15    0.36
   0 -14   2    3.46    0.74
   0 -14   2    3.12    0.45
   0 -14  -2    3.70    0.66
   0  14   2    3.26    0.61
   0  14  -2    4.08    0.33
   0 -14   2    4.14    0.58
   0 -14   2    4.42    0.39
   0  14  -2    4.29    0.33
   0  14  -2    2.99    0.61
   0  14  -2    3.80    0.28
   1  14  -2    6.98    0.44
  -1 -14  -2    7.60    0.83
   1 -14   2    7.96    0.59
   1  14  -2    7.17    0.46
   1 -14   2    7.63    0.48
  -1  14   2    7.00    0.93
   1 -14   2    7.31    0.60
  -1 -14  -2    8.01    0.96
   1 -14   2    8.36    0.59
  -1 -14  -2    7.78    0.55
   1 -14   2    7.10    0.71
   1  14  -2    7.71    0.39
   1 -14   2    7.69    0.76
  -1  14   2    7.33    0.51
  -1  14   2    7.42    0.45
   1 -14   2    7.38    0.52
  -1  14   2    7.89    0.47
  -1  14   2    8.00    0.46
  -1 -14  -2    7.93    0.50
   1 -14   2    7.12    0.65
   1  14  -2    6.94    0.62
   1 -14   2    6.51    0.82
   1  14  -2    8.03    0.46
  -1 -14  -2    8.29    0.61
   1 -14   2    7.91    1.03
  -1  14  -2    7.79    0.46
   1  14   2    7.04    0.45
  -1  14  -2    7.19    0.46
   1 -14  -2    7.29    0.59
   1  14   2    7.24    0.62
   1  14   2    7.81    0.40
  -1  14  -2    5.49    0.87
  -1  14  -2    7.27    0.49
  -1 -14   2    7.63    0.50
   1 -14  -2    7.72    0.86
  -1 -14   2    8.52    0.54
   1 -14  -2    7.76    0.77
  -1 -14   2    7.58    0.81
   1 -14  -2    8.82    0.51
   1  14   2    8.09    0.46
  -1 -14   2    8.35    1.00
   1 -14  -2    7.78    0.69
  -1  14  -2    7.57    0.48
   1 -14  -2    7.73    0.54
   1 -14  -2    8.49    0.63
   1  14   2    7.58    0.46
   1 -14  -2    7.96    0.98
  -1 -14   2    7.78    0.59
   2 -14   2    6.26    0.77
  -2  14   2    4.75    0.88
   2 -14   2    6.94    0.63
   2 -14   2    4.41    0.64
  -2 -14  -2    6.19    0.53
   2 -14   2    5.93    0.53
   2 -14   2    6.77    0.75
   2 -14   2    6.32    0.45
  -2 -14  -2    8.56    0.64
   2 -14   2    6.93    0.49
  -2 -14  -2    6.72    0.77
   2  14  -2    6.05    0.52
  -2  14   2    5.58    0.46
  -2  14   2    5.85    0.47
   2 -14   2    6.01    0.51
  -2 -14  -2    6.43    0.47
   2  14  -2    5.84    0.46
   2  14  -2    6.55    0.68
   2 -14   2    6.14    0.91
   2 -14  -2    6.69    0.49
  -2  14  -2    5.89    0.49
   2  14   2    6.83    0.53
   2 -14  -2    6.96    0.79
  -2 -14   2    6.34    0.61
  -2  14  -2    6.23    1.04
  -2 -14   2    7.00    0.54
   2 -14  -2    6.09    0.77
  -2 -14   2    6.55    0.76
   2  14   2    7.02    0.48
  -2 -14   2    6.66    0.48
   2 -14  -2    6.72    0.81
   2 -14  -2    7.32    0.55
   2 -14  -2    6.29    0.55
   2 -14  -2    7.02    0.87
   3 -14   2    3.80    0.60
   3 -14   2    4.31    0.34
   3  14  -2    4.24    0.30
   3  14  -2    4.35    0.40
   3 -14   2    4.23    0.53
   3  14  -2    4.45    0.32
  -3 -14  -2    4.34    0.38
  -3 -14  -2    3.89    0.35
  -3  14   2    2.33    1.09
   3 -14   2    4.09    0.81
  -3  14   2    4.56    0.39
   3 -14   2    3.14    0.41
   3 -14   2    4.50    0.33
   3 -14   2    3.50    0.38
  -3 -14  -2    4.31    0.45
   3  14  -2    4.31    0.42
  -3  14   2    3.79    0.33
  -3  14   2    4.02    0.35
   3 -14   2    4.57    0.50
   3 -14  -2    2.99    0.88
  -3 -14   2    4.05    0.35
   3  14   2    4.49    0.40
   3 -14  -2    4.47    0.49
   3 -14  -2    3.29    0.59
  -3  14  -2    5.07    0.39
   3 -14  -2    4.26    0.36
   3 -14  -2    2.57    0.72
   3  14   2    3.91    0.32
  -3 -14   2    3.96    0.40
   3  14   2    4.22    0.30
   3 -14  -2    3.81    0.50
  -3 -14   2    3.95    0.35
  -3  14  -2    3.77    0.33
   3 -14  -2    3.54    0.41
   3 -14  -2    4.08    0.32
   3 -14  -2    4.24    0.46
   4 -14   2    5.08    0.52
   4 -14   2    3.45    0.51
   4 -14   2    4.01    0.54
  -4  14   2    4.20    0.40
   4 -14   2    4.44    1.88
   4 -14   2    3.37    0.58
  -4  14   2    4.11    0.35
   4 -14   2    4.40    0.46
  -4  14   2    4.43    0.38
   4 -14   2    4.30    0.29
   4  14  -2    4.38    0.40
  -4 -14  -2    4.21    0.36
   4  14  -2    4.24    0.31
   4  14  -2    4.25    0.29
  -4  14   2    3.32    0.99
  -4 -14  -2    4.00    0.40
  -4 -14  -2    4.53    0.37
   4  14  -2    4.47    0.40
   4 -14   2    3.97    0.30
   4 -14   2    4.56    0.61
   4 -14  -2    3.53    0.59
   4 -14  -2    3.20    1.51
   4 -14  -2    4.38    0.47
   4 -14  -2    3.23    0.54
   4 -14  -2    4.38    0.30
  -4 -14   2    4.41    0.35
   4 -14  -2    3.82    0.57
  -4  14  -2    3.97    0.35
   4  14   2    4.62    0.38
  -4  14  -2    4.10    0.37
   4  14   2    4.11    0.29
   4  14   2    4.52    0.33
   4 -14  -2    4.20    0.51
  -4  14  -2    4.17    1.10
  -4 -14   2    4.27    0.37
  -4  14  -2    4.25    0.36
   5 -14   2    5.31    0.50
  -5  14   2    5.67    0.46
   5  14  -2    4.68    0.46
   5  14  -2    5.61    0.45
  -5 -14  -2    5.23    0.43
   5  14  -2    5.47    0.33
  -5  14   2    5.61    0.45
  -5 -14  -2    5.50    0.42
   5 -14   2    5.07    0.64
  -5  14   2    5.38    0.44
   5 -14   2    4.92    0.65
   5  14  -2    6.00    0.39
  -5  14   2    5.58    1.59
   5  14   2    5.49    0.38
  -5  14  -2    5.83    0.46
  -5  14  -2    6.54    1.61
  -5  14  -2    5.09    0.46
   5 -14  -2    5.55    0.72
  -5 -14   2    4.95    0.52
   5  14   2    5.23    0.33
  -5  14  -2    5.37    0.43
   5  14   2    4.59    0.50
   5 -14  -2    5.40    0.50
   5 -14  -2    5.61    0.61
   5 -14  -2    4.76    0.66
  -5 -14   2    5.31    0.39
   7  14  -2   -0.13    0.21
   7 -14   2   -0.09    0.29
  -7  14   2   -0.07    0.23
  -7  14   2    0.02    0.17
   7 -14   2   -0.01    0.29
   7 -14   2   -0.39    0.59
   7  14  -2    0.08    0.14
   7 -14  -2   -0.08    0.33
  -7  14  -2    0.08    0.23
  -7  14  -2   -0.06    0.19
   7  14   2   -0.19    0.16
   7 -14  -2   -0.16    0.30
  -7  14  -2   -0.01    0.18
   7 -14  -2   -0.05    0.62
   7  14   2    0.04    0.11
   0 -15  -2    3.21    0.69
   0  15  -2    3.11    0.27
   0 -15  -2    3.20    0.35
   0 -15   2    2.86    0.72
   0  15   2    2.66    0.22
   0 -15   2    3.12    0.30
[truncated: 2,885,259 more chars]
