# Supplementary material for: Crystal structure of the cytotoxic macrocyclic trichothecene Isororidin A
Source: Acta Crystallogr C Struct Chem. 2024 Jul 10;80(Pt 8):407–11. doi: 10.1107/S2053229624006144 (PMC11299208; doi:10.1107/S2053229624006144)
Supplement: Supplementary file 2 [file c-80-00407-Isup2.hkl]

data_I                                                                          
_shelx_title ' cu_2022dk001_0m_a.res in P2(1)2(1)2(1)'                          
_shelx_refln_list_code          4                                               
_shelx_F_calc_maximum      213.53                                               
_exptl_crystal_F_000      1144.00                                               
_reflns_d_resolution_high  0.8101                                               
                                                                                
loop_                                                                           
 _space_group_symop_operation_xyz                                               
 'x, y, z'                                                                      
 '-x+1/2, -y, z+1/2'                                                            
 '-x, y+1/2, -z+1/2'                                                            
 'x+1/2, -y+1/2, -z'                                                            
                                                                                
_cell_length_a     9.2707                                                       
_cell_length_b    15.2236                                                       
_cell_length_c    20.0806                                                       
_cell_angle_alpha  90.000                                                       
_cell_angle_beta   90.000                                                       
_cell_angle_gamma  90.000                                                       
                                                                                
_shelx_F_squared_multiplier     1.000                                           
                                                                                
loop_                                                                           
 _refln_index_h                                                                 
 _refln_index_k                                                                 
 _refln_index_l                                                                 
 _refln_F_squared_calc                                                          
 _refln_F_squared_meas                                                          
 _refln_F_squared_sigma                                                         
 _refln_observed_status                                                         
   2   0   0       7093.77       6461.94       295.37 o                         
   4   0   0      11665.46      12350.36       547.25 o                         
   6   0   0        113.33        132.44         4.23 o                         
   8   0   0         63.92         52.47         3.48 o                         
  10   0   0        258.87        266.27         8.40 o                         
   1   1   0         18.79         73.58         3.14 o                         
   2   1   0       3305.91       3473.17        63.15 o                         
   3   1   0       2617.34       2533.19        43.17 o                         
   4   1   0        469.30        602.94        18.10 o                         
   5   1   0        354.20        383.37         6.31 o                         
   6   1   0       4718.39       4681.90        57.13 o                         
   7   1   0        323.06        351.10         8.33 o                         
   8   1   0        101.14        104.09         3.20 o                         
   9   1   0         73.61         68.78         2.68 o                         
  10   1   0          0.13          0.03         2.07 o                         
  11   1   0         16.90         18.67         4.36 o                         
   0   2   0        798.94        923.71        24.50 o                         
   1   2   0        500.64        596.42         9.25 o                         
   2   2   0        755.70        621.22        10.08 o                         
   3   2   0        345.45        316.86         5.13 o                         
   4   2   0         16.72          7.74         1.41 o                         
   5   2   0          2.58          9.83         2.06 o                         
   6   2   0       1129.42       1126.93        19.75 o                         
   7   2   0        208.70        207.77         6.47 o                         
   8   2   0         63.33         59.81         2.61 o                         
   9   2   0         14.07         19.58         1.79 o                         
  10   2   0        102.04        101.95         4.76 o                         
  11   2   0         29.37         22.64         3.91 o                         
   1   3   0          2.59          3.55         1.03 o                         
   2   3   0       6742.11       8311.64       378.73 o                         
   3   3   0        984.09        776.50        13.69 o                         
   4   3   0        254.29        235.68         3.81 o                         
   5   3   0        511.38        534.98        10.54 o                         
   6   3   0          2.65          2.47         1.07 o                         
   7   3   0       3411.89       3258.45        36.77 o                         
   8   3   0         41.71         38.05         2.37 o                         
   9   3   0        129.60        127.54         3.69 o                         
  10   3   0          3.87          3.69         2.44 o                         
  11   3   0         67.81         80.07         4.64 o                         
   0   4   0        336.09        346.55         7.29 o                         
   1   4   0          0.18          1.21         0.88 o                         
   2   4   0       2029.93       2436.33        40.74 o                         
   3   4   0       5545.37       6293.10       137.23 o                         
   4   4   0       1354.85       1460.99        18.82 o                         
   5   4   0        675.78        679.63        10.76 o                         
   6   4   0        901.58        964.38        16.13 o                         
   7   4   0        844.85        768.10        10.51 o                         
   8   4   0        128.01        148.86         3.59 o                         
   9   4   0        340.05        329.59         6.86 o                         
  10   4   0         17.59         14.56         2.94 o                         
  11   4   0          2.78          4.74         4.74 o                         
   1   5   0         50.97         69.57         3.38 o                         
   2   5   0       3569.36       3684.37        47.02 o                         
   3   5   0        963.44       1143.80        16.67 o                         
   4   5   0        303.07        355.72         6.42 o                         
   5   5   0        240.43        210.24         3.80 o                         
   6   5   0        559.83        573.45         7.92 o                         
   7   5   0         50.44         42.92         2.27 o                         
   8   5   0        102.25        104.53         3.40 o                         
   9   5   0          3.09          2.34         1.50 o                         
  10   5   0         85.52         79.71         4.83 o                         
  11   5   0         34.19         28.48         4.09 o                         
   0   6   0         44.03         48.81         2.92 o                         
   1   6   0        656.17        825.37        18.45 o                         
   2   6   0        621.87        571.07        10.18 o                         
   3   6   0        306.40        276.33         4.53 o                         
   4   6   0        125.01        143.77         3.92 o                         
   5   6   0         81.05         57.05         2.23 o                         
   6   6   0         48.01         53.72         2.25 o                         
   7   6   0        546.91        536.10         8.12 o                         
   8   6   0        549.30        504.07        12.07 o                         
   9   6   0         90.62         86.19         3.16 o                         
  10   6   0        151.54        156.97         5.92 o                         
   1   7   0       1021.61        816.51        10.20 o                         
   2   7   0       2156.23       2410.62        28.64 o                         
   3   7   0        728.04        840.04        12.91 o                         
   4   7   0       3297.45       3426.48        33.56 o                         
   5   7   0         34.62         27.86         1.85 o                         
   6   7   0        678.57        653.48        20.76 o                         
   7   7   0        714.30        619.37         8.95 o                         
   8   7   0          0.01         -0.69         1.53 o                         
   9   7   0          3.92          1.31         1.81 o                         
  10   7   0          0.15          7.36         3.49 o                         
   0   8   0       1418.89       1258.78        18.25 o                         
   1   8   0        676.35        802.44         9.58 o                         
   2   8   0          2.40          2.99         1.25 o                         
   3   8   0        297.28        304.69         6.32 o                         
   4   8   0       1436.21       1329.25        12.96 o                         
   5   8   0        137.61        127.11         2.97 o                         
   6   8   0        179.12        208.22         8.51 o                         
   7   8   0          0.97          0.78         1.68 o                         
   8   8   0         10.29          5.01         1.70 o                         
   9   8   0         27.11         30.87         2.40 o                         
  10   8   0         80.91         82.26         4.91 o                         
   1   9   0         67.59         99.71         2.70 o                         
   2   9   0         51.18         34.44         1.51 o                         
   3   9   0        275.45        270.96         4.17 o                         
   4   9   0       1673.39       1434.90        13.48 o                         
   5   9   0        168.94        152.80         4.69 o                         
   6   9   0        117.11        114.26         4.76 o                         
   7   9   0         54.85         34.05         2.44 o                         
   8   9   0          0.00          0.33         1.68 o                         
   9   9   0         88.50         92.22         6.24 o                         
  10   9   0        196.48        244.16         9.46 o                         
   0  10   0       2002.28       2003.27        27.16 o                         
   1  10   0       3890.76       3673.31        30.76 o                         
   2  10   0          8.88          8.91         1.01 o                         
   3  10   0       2510.38       2323.05        20.24 o                         
   4  10   0         16.69         14.60         1.65 o                         
   5  10   0       4218.40       4215.96        40.16 o                         
   6  10   0        237.67        246.99         4.76 o                         
   7  10   0         62.93         56.13         2.51 o                         
   8  10   0          1.00          1.54         2.33 o                         
   9  10   0         87.13        100.61         4.86 o                         
   1  11   0         95.37         96.40         2.27 o                         
   2  11   0       6576.88       6521.46        53.07 o                         
   3  11   0       3160.81       2869.25        24.84 o                         
   4  11   0         17.02          8.65         1.43 o                         
   5  11   0       1122.98       1140.96        12.83 o                         
   6  11   0          0.47          1.81         1.55 o                         
   7  11   0         71.02         64.61         4.22 o                         
   8  11   0        129.64        138.53         6.06 o                         
   9  11   0        179.11        240.36        15.12 o                         
   0  12   0         58.66         89.54         3.76 o                         
   1  12   0          9.30         13.06         1.40 o                         
   2  12   0        134.10        112.24         2.91 o                         
   3  12   0       1992.70       1816.62        18.69 o                         
   4  12   0        133.85        149.86         3.31 o                         
   5  12   0         90.25         64.00         4.01 o                         
   6  12   0         11.59         15.37         2.44 o                         
   7  12   0          4.72          8.77         2.77 o                         
   8  12   0          0.76          1.71         3.12 o                         
   1  13   0         29.52         28.67         1.68 o                         
   2  13   0         10.49          7.67         1.39 o                         
   3  13   0        182.87        186.02         3.89 o                         
   4  13   0        248.33        212.27         5.79 o                         
   5  13   0        399.15        399.49         9.11 o                         
   6  13   0          3.55          4.08         2.37 o                         
   7  13   0        104.90        116.43         7.11 o                         
   8  13   0        144.73        164.54        16.14 o                         
   0  14   0        503.23        523.03        10.18 o                         
   1  14   0        306.11        303.85         6.06 o                         
   2  14   0        591.93        519.45         8.34 o                         
   3  14   0          0.55          3.59         1.59 o                         
   4  14   0        164.85        162.77         4.01 o                         
   5  14   0        184.00        194.37         6.57 o                         
   7  14   0         57.71         45.57         6.22 o                         
   1  15   0          3.77          3.41         1.41 o                         
   2  15   0         32.36         21.96         1.92 o                         
   3  15   0        408.00        432.25         7.18 o                         
   4  15   0          3.64          5.03         3.23 o                         
   5  15   0         89.81        113.15         5.14 o                         
   6  15   0         23.18         10.16         5.30 o                         
   0  16   0         58.94         63.29         3.13 o                         
   1  16   0          0.00         -0.57         1.67 o                         
   2  16   0         24.57         31.61         2.29 o                         
   3  16   0        359.87        382.63        11.27 o                         
   4  16   0          8.56         16.72         2.92 o                         
   5  16   0         14.08         15.29         3.01 o                         
   6  16   0         45.06         53.37         5.82 o                         
   1  17   0          5.13          4.90         2.10 o                         
   2  17   0         20.06         34.00         2.89 o                         
   3  17   0         90.36        132.16         4.47 o                         
   4  17   0          6.10          5.34         2.33 o                         
   0  18   0        126.83        159.50         8.65 o                         
   1  18   0        323.36        370.29         8.76 o                         
   2  18   0        107.17         98.66         4.34 o                         
   3  18   0        157.99        185.72         6.27 o                         
   1   0   1       2012.82       1670.30        74.30 o                         
   2   0   1      28372.61      27497.68       711.59 o                         
   3   0   1       2472.37       3005.95        92.81 o                         
   4   0   1         72.56        122.82         4.59 o                         
   5   0   1         38.03         27.82         2.13 o                         
   6   0   1       3894.06       3875.74        52.44 o                         
   7   0   1        679.53        660.90        12.57 o                         
   8   0   1         13.80         11.68         1.83 o                         
   9   0   1          2.59          0.37         1.49 o                         
  10   0   1        259.48        276.74         6.64 o                         
  11   0   1        212.24        209.53         7.72 o                         
 -11   1   1         40.35         37.34         3.29 o                         
 -10   1   1         51.43         46.11         3.05 o                         
  -9   1   1         25.94         24.38         1.88 o                         
  -8   1   1       1488.36       1450.38        21.10 o                         
  -7   1   1       1551.59       1583.25        18.60 o                         
  -6   1   1       1495.89       1405.48        15.98 o                         
  -5   1   1        702.42        728.61        10.04 o                         
  -4   1   1       1446.08       1488.79        26.87 o                         
  -3   1   1       2154.92       2080.40        29.86 o                         
  -2   1   1       1023.46        825.72        11.30 o                         
  -1   1   1       5330.62       5038.54       204.54 o                         
   0   1   1       7303.12       7226.92       247.92 o                         
   1   1   1       5354.44       5224.85       125.12 o                         
   2   1   1       1015.20        821.06        13.16 o                         
   3   1   1       2155.15       2070.13        33.76 o                         
   4   1   1       1435.04       1458.48        42.87 o                         
   5   1   1        703.33        729.03        10.81 o                         
   6   1   1       1492.59       1401.73        20.22 o                         
   7   1   1       1548.08       1535.13        16.61 o                         
   8   1   1       1487.61       1437.61        18.59 o                         
   9   1   1         25.22         23.27         2.03 o                         
  10   1   1         52.20         51.32         3.02 o                         
  11   1   1         41.49         48.23         3.74 o                         
 -11   2   1         23.25         26.78         3.40 o                         
 -10   2   1         44.83         47.06         2.73 o                         
  -9   2   1          7.61          3.54         1.53 o                         
  -8   2   1        251.54        251.32         4.39 o                         
  -7   2   1        263.79        241.75         4.44 o                         
  -6   2   1       1652.28       1602.28        19.73 o                         
  -5   2   1        298.98        286.09         7.68 o                         
  -4   2   1        249.79        205.71         5.78 o                         
  -3   2   1        812.07        888.43        18.14 o                         
  -2   2   1       6452.09       6772.72       300.81 o                         
  -1   2   1      45593.35      44459.06      1411.48 o                         
   0   2   1       1854.88       1859.77        62.45 o                         
   1   2   1      45590.17      45031.71      1163.88 o                         
   2   2   1       6463.93       6990.62       311.23 o                         
   3   2   1        815.60        903.97        17.02 o                         
   4   2   1        252.23        213.14         7.28 o                         
   5   2   1        302.77        294.91         8.79 o                         
   6   2   1       1649.73       1599.88        22.90 o                         
   7   2   1        266.54        243.38         4.06 o                         
   8   2   1        252.46        247.39         4.22 o                         
   9   2   1          6.86          3.05         1.56 o                         
  10   2   1         44.68         51.78         3.39 o                         
  11   2   1         23.08         21.69         3.34 o                         
 -11   3   1         12.08          3.78         3.09 o                         
 -10   3   1         40.01         43.74         2.91 o                         
  -9   3   1          0.80          1.60         1.49 o                         
  -8   3   1        345.83        333.36         8.45 o                         
  -7   3   1        126.00        137.47         3.56 o                         
  -6   3   1       1550.73       1460.08        17.12 o                         
  -5   3   1       1406.51       1407.75        20.85 o                         
  -4   3   1        396.82        383.85         5.46 o                         
  -3   3   1       1736.85       1937.15        28.13 o                         
  -2   3   1        379.50        350.51         6.53 o                         
  -1   3   1       4431.47       4894.14       143.16 o                         
   0   3   1       4497.59       4698.08       193.48 o                         
   1   3   1       4403.70       4789.25       125.50 o                         
   2   3   1        374.43        356.52         5.19 o                         
   3   3   1       1743.17       1926.59        30.50 o                         
   4   3   1        399.12        391.92         5.94 o                         
   5   3   1       1401.55       1394.59        25.76 o                         
   6   3   1       1556.76       1483.58        15.88 o                         
   7   3   1        126.90        135.88         3.55 o                         
   8   3   1        340.64        325.69         7.14 o                         
   9   3   1          0.91          0.39         1.55 o                         
  10   3   1         40.28         52.83         4.19 o                         
  11   3   1         11.93          6.59         4.14 o                         
 -11   4   1        203.25        180.32         8.47 o                         
 -10   4   1        238.21        224.77         7.31 o                         
  -9   4   1        104.88         98.18         3.65 o                         
  -8   4   1          0.49         -0.30         1.45 o                         
  -7   4   1        334.35        324.87         6.08 o                         
  -6   4   1        559.30        505.70         7.52 o                         
  -5   4   1       1855.85       1959.81        25.33 o                         
  -4   4   1        410.29        419.11         6.14 o                         
  -3   4   1       2544.60       2607.66        30.45 o                         
  -2   4   1        213.92        255.74         8.25 o                         
  -1   4   1       3423.36       3775.81        77.66 o                         
   0   4   1       2016.18       2180.38        27.80 o                         
   1   4   1       3435.45       3703.22        90.95 o                         
   2   4   1        215.41        266.50         4.94 o                         
   3   4   1       2561.36       2634.07        30.65 o                         
   4   4   1        408.30        416.34         7.24 o                         
   5   4   1       1855.93       1945.12        26.96 o                         
   6   4   1        553.78        510.71         7.60 o                         
   7   4   1        335.41        325.37         6.23 o                         
   8   4   1          0.56         -0.10         1.37 o                         
   9   4   1        104.92         97.96         3.37 o                         
  10   4   1        238.73        233.30         7.10 o                         
  11   4   1        203.03        196.87        11.46 o                         
 -11   5   1         98.44        113.97        10.95 o                         
 -10   5   1        157.74        162.85         8.79 o                         
  -9   5   1        165.04        163.12         4.04 o                         
  -8   5   1        586.88        563.57         7.59 o                         
  -7   5   1         56.19         51.48         2.30 o                         
  -6   5   1        296.03        292.37         5.30 o                         
  -5   5   1         73.34         79.83         2.69 o                         
  -4   5   1       1224.63       1172.53        15.31 o                         
  -3   5   1       2134.46       2496.97        41.01 o                         
  -2   5   1       7264.93       7520.02       232.72 o                         
  -1   5   1        878.04        790.90        10.26 o                         
   0   5   1       1003.22       1046.51        10.75 o                         
   1   5   1        886.38        785.92         9.44 o                         
   2   5   1       7286.10       7380.12       163.86 o                         
   3   5   1       2139.18       2473.21        37.66 o                         
   4   5   1       1226.95       1155.00        15.87 o                         
   5   5   1         74.12         77.17         3.06 o                         
   6   5   1        297.47        293.02         5.18 o                         
   7   5   1         58.85         51.52         2.42 o                         
   8   5   1        584.63        561.17        10.39 o                         
   9   5   1        165.90        166.88         4.18 o                         
  10   5   1        158.95        153.81         5.95 o                         
  11   5   1         97.48        112.64        11.92 o                         
 -10   6   1         52.68         55.87         4.42 o                         
  -9   6   1         73.09         65.44         2.70 o                         
  -8   6   1        507.37        483.91         9.84 o                         
  -7   6   1         74.98         88.93         4.50 o                         
  -6   6   1        233.02        224.88         6.69 o                         
  -5   6   1        241.94        261.12         4.47 o                         
  -4   6   1       1390.10       1556.25        20.36 o                         
  -3   6   1        797.70        792.11        10.08 o                         
  -2   6   1        145.69        127.12         2.92 o                         
  -1   6   1        876.11        757.28         9.56 o                         
   0   6   1       2864.64       2865.48        29.29 o                         
   1   6   1        880.86        758.24         9.29 o                         
   2   6   1        142.55        126.09         2.82 o                         
   3   6   1        794.22        789.11         9.38 o                         
   4   6   1       1395.21       1592.19        20.75 o                         
   5   6   1        238.16        256.71         4.31 o                         
   6   6   1        233.22        226.91         6.42 o                         
   7   6   1         76.31         88.42         3.55 o                         
   8   6   1        509.46        487.69        10.52 o                         
   9   6   1         73.09         63.63         2.87 o                         
  10   6   1         53.27         54.61         4.37 o                         
 -10   7   1         31.24         43.95         3.66 o                         
  -9   7   1        233.07        235.94         6.24 o                         
  -8   7   1         48.44         51.95         2.56 o                         
  -7   7   1        182.09        188.73         4.36 o                         
  -6   7   1        588.73        578.98         9.91 o                         
  -5   7   1        163.31        166.21         3.22 o                         
  -4   7   1        192.28        185.65         3.96 o                         
  -3   7   1        815.87        896.98        11.68 o                         
  -2   7   1        796.62        800.64         8.56 o                         
  -1   7   1       2108.70       2007.80        20.71 o                         
   0   7   1       3362.95       4038.32        49.51 o                         
   1   7   1       2096.01       1990.82        23.10 o                         
   2   7   1        795.45        804.55         8.93 o                         
   3   7   1        812.34        894.13        11.70 o                         
   4   7   1        189.33        179.80         3.45 o                         
   5   7   1        165.47        162.53         3.35 o                         
   6   7   1        584.30        584.69         8.57 o                         
   7   7   1        185.45        197.72         4.64 o                         
   8   7   1         49.40         54.49         3.42 o                         
   9   7   1        232.38        231.36         5.70 o                         
  10   7   1         32.44         51.73         5.08 o                         
 -10   8   1         13.74         10.20         3.10 o                         
  -9   8   1        152.15        157.80         6.36 o                         
  -8   8   1        797.77        766.69        12.20 o                         
  -7   8   1         71.93         66.15         2.77 o                         
  -6   8   1       1973.72       1967.37        23.11 o                         
  -5   8   1        704.94        604.98         7.22 o                         
  -4   8   1        507.42        477.16         5.68 o                         
  -3   8   1        163.97        167.65         3.11 o                         
  -2   8   1       1876.58       1804.94        18.71 o                         
  -1   8   1        752.71        717.52         8.71 o                         
   0   8   1        322.74        279.69         4.22 o                         
   1   8   1        751.57        719.79         8.87 o                         
   2   8   1       1877.71       1825.98        18.99 o                         
   3   8   1        161.92        161.94         2.84 o                         
   4   8   1        504.34        477.56         6.13 o                         
   5   8   1        708.50        607.12         7.49 o                         
   6   8   1       1966.08       1952.20        22.86 o                         
   7   8   1         71.72         64.97         3.37 o                         
   8   8   1        801.71        753.17        11.06 o                         
   9   8   1        153.70        163.59         5.35 o                         
  10   8   1         13.75         13.69         3.01 o                         
 -10   9   1         30.93         32.79         3.40 o                         
  -9   9   1         50.86         48.52         4.19 o                         
  -8   9   1          9.24         12.28         1.86 o                         
  -7   9   1         87.21         78.10         3.21 o                         
  -6   9   1        580.88        559.93         7.96 o                         
  -5   9   1        755.13        735.14         8.66 o                         
  -4   9   1       1053.52       1032.13        10.40 o                         
  -3   9   1        120.23        111.16         2.46 o                         
  -2   9   1        168.93        164.39         2.77 o                         
  -1   9   1        519.71        581.25        10.73 o                         
   0   9   1        925.94       1045.28        11.68 o                         
   1   9   1        520.86        615.48        12.87 o                         
   2   9   1        166.39        162.13         2.83 o                         
   3   9   1        120.85        111.99         2.40 o                         
   4   9   1       1056.97       1039.11        10.58 o                         
   5   9   1        750.09        721.49         8.88 o                         
   6   9   1        575.54        566.02         7.99 o                         
   7   9   1         87.07         80.83         3.21 o                         
   8   9   1          9.36          9.80         1.98 o                         
   9   9   1         51.24         52.29         5.26 o                         
  10   9   1         30.75         30.43         6.12 o                         
  -9  10   1        161.21        179.81         7.18 o                         
  -8  10   1         89.67         83.23         3.23 o                         
  -7  10   1        168.62        179.97         4.37 o                         
  -6  10   1        255.49        232.99         4.68 o                         
  -5  10   1       1711.36       1714.49        19.23 o                         
  -4  10   1        559.17        511.36         6.84 o                         
  -3  10   1        572.10        521.64         6.02 o                         
  -2  10   1        331.74        299.21         3.79 o                         
  -1  10   1        615.88        577.53         6.59 o                         
   0  10   1        560.14        496.81         5.71 o                         
   1  10   1        622.39        574.66         8.70 o                         
   2  10   1        331.49        298.31         3.76 o                         
   3  10   1        573.23        513.99         5.74 o                         
   4  10   1        556.72        504.65         7.15 o                         
   5  10   1       1718.20       1699.69        25.13 o                         
   6  10   1        256.23        234.26         4.64 o                         
   7  10   1        170.21        178.56         4.38 o                         
   8  10   1         90.02         81.51         3.24 o                         
   9  10   1        159.10        181.51         5.78 o                         
  -9  11   1        355.81        398.44        15.75 o                         
  -8  11   1         38.28         32.62         2.90 o                         
  -7  11   1        140.91        129.45         3.95 o                         
  -6  11   1        293.75        276.30         5.36 o                         
  -5  11   1       1137.16       1038.67        24.81 o                         
  -4  11   1        765.31        725.90         7.95 o                         
  -3  11   1        239.73        244.95         4.20 o                         
  -2  11   1        845.43        755.43         8.04 o                         
  -1  11   1        456.96        455.40         5.29 o                         
   0  11   1          9.40          8.79         1.16 o                         
   1  11   1        453.52        456.84         5.32 o                         
   2  11   1        847.95        754.21         7.84 o                         
   3  11   1        240.87        247.00         4.59 o                         
   4  11   1        765.84        718.22         8.66 o                         
   5  11   1       1133.45       1001.30        21.32 o                         
   6  11   1        294.56        278.65         5.53 o                         
   7  11   1        142.72        130.11         4.21 o                         
   8  11   1         37.79         31.52         3.72 o                         
   9  11   1        357.07        406.90        23.36 o                         
  -8  12   1         29.42         26.73        21.75 o                         
  -7  12   1          0.68          1.91         2.26 o                         
  -6  12   1        106.98        108.87         3.79 o                         
  -5  12   1          6.40          2.48         2.08 o                         
  -4  12   1        192.47        194.67         4.09 o                         
  -3  12   1       1202.50       1134.07        12.42 o                         
  -2  12   1        791.30        775.41        11.51 o                         
  -1  12   1        193.80        197.05         3.79 o                         
   0  12   1        124.77        126.55         2.95 o                         
   1  12   1        191.16        187.46         3.54 o                         
   2  12   1        798.77        792.49         9.41 o                         
   3  12   1       1204.50       1132.48        12.97 o                         
   4  12   1        188.96        193.48         3.89 o                         
   5  12   1          5.69          1.71         2.24 o                         
   6  12   1        108.54        107.11         4.23 o                         
   7  12   1          0.80         -0.74         2.42 o                         
   8  12   1         29.09         31.89         3.69 o                         
  -8  13   1        252.26        236.41        17.16 o                         
  -7  13   1         21.30         38.63         6.61 o                         
  -6  13   1         38.25         27.80         2.64 o                         
  -5  13   1        124.41        125.70         3.77 o                         
  -4  13   1        191.45        159.60         4.52 o                         
  -3  13   1       1007.62        950.48        12.98 o                         
  -2  13   1        454.80        431.73         5.94 o                         
  -1  13   1        249.49        250.53         4.08 o                         
   0  13   1        341.22        342.57         5.14 o                         
   1  13   1        250.13        255.24         4.27 o                         
   2  13   1        452.24        424.96         6.55 o                         
   3  13   1       1010.46        961.70        14.43 o                         
   4  13   1        194.02        175.45         6.15 o                         
   5  13   1        123.86        127.46         3.93 o                         
   6  13   1         37.16         29.46         2.85 o                         
   7  13   1         20.98         22.61         3.91 o                         
   8  13   1        251.93        211.13        16.05 o                         
  -7  14   1         24.97         36.57         3.61 o                         
  -5  14   1          7.03          4.08         2.24 o                         
  -4  14   1          7.17          6.63         1.65 o                         
  -3  14   1        251.21        242.22         4.71 o                         
  -2  14   1        167.12        151.78         4.23 o                         
  -1  14   1        144.12        138.38         3.19 o                         
   0  14   1        353.62        369.45         5.75 o                         
   1  14   1        143.88        135.78         3.13 o                         
   2  14   1        165.13        157.65         4.34 o                         
   3  14   1        251.17        233.27         4.76 o                         
   4  14   1          7.01          5.04         1.60 o                         
   5  14   1          7.05          0.74         2.12 o                         
   7  14   1         25.55         33.57         3.94 o                         
  -6  15   1          5.32          2.76         4.22 o                         
  -5  15   1        299.22        323.94        13.00 o                         
  -4  15   1         27.34         31.66         2.44 o                         
  -3  15   1         69.83         80.95         3.51 o                         
  -2  15   1        342.94        351.63         7.96 o                         
  -1  15   1         58.00         54.68         2.17 o                         
   0  15   1          0.64         -0.03         1.24 o                         
   1  15   1         57.75         55.17         2.42 o                         
   2  15   1        344.65        358.32         8.81 o                         
   3  15   1         70.15         82.23         3.00 o                         
   4  15   1         26.38         28.40         2.43 o                         
   5  15   1        301.82        349.66        16.01 o                         
   6  15   1          5.03          2.97         2.60 o                         
  -5  16   1         39.86         40.22         3.15 o                         
  -4  16   1        130.43        162.66         7.69 o                         
  -3  16   1         45.52         51.88         3.68 o                         
  -2  16   1         21.51         20.00         2.14 o                         
  -1  16   1         76.66         72.80         3.40 o                         
   0  16   1          0.07         -0.22         1.17 o                         
   1  16   1         76.49         70.12         3.24 o                         
   2  16   1         21.25         21.79         2.18 o                         
   3  16   1         43.92         42.80         3.32 o                         
   4  16   1        133.17        165.47         9.04 o                         
   5  16   1         39.79         41.60         3.51 o                         
  -4  17   1         40.72         36.81         2.82 o                         
  -3  17   1         36.24         43.34         3.04 o                         
  -2  17   1         40.56         47.14         5.46 o                         
  -1  17   1          5.53          4.03         2.08 o                         
   1  17   1          5.04          6.36         2.12 o                         
   2  17   1         41.09         46.70         4.92 o                         
   3  17   1         34.64         44.15         2.67 o                         
   4  17   1         40.14         38.88         2.94 o                         
  -3  18   1         65.65         77.87         4.01 o                         
  -2  18   1          0.70          2.23         2.48 o                         
  -1  18   1         16.33         14.13         2.71 o                         
   0  18   1         13.18         11.68         2.80 o                         
   1  18   1         16.17         12.98         2.83 o                         
   2  18   1          0.84          0.74         2.58 o                         
   3  18   1         64.09         71.40         3.75 o                         
   0   0   2       8266.50       8559.91       295.83 o                         
   1   0   2         84.27         51.31         1.60 o                         
   2   0   2       4830.02       4461.39       198.42 o                         
   3   0   2        974.45        803.50        14.13 o                         
   4   0   2       1018.05        902.43        15.41 o                         
   5   0   2       1932.06       2078.48        30.60 o                         
   6   0   2         45.26         40.50         1.70 o                         
   7   0   2        388.66        327.84         5.10 o                         
   8   0   2          7.94          8.76         1.50 o                         
   9   0   2          4.27          3.80         1.52 o                         
  10   0   2         11.24          5.77         1.97 o                         
  11   0   2        296.24        343.84        10.87 o                         
 -11   1   2         67.43         73.29         6.27 o                         
 -10   1   2        215.72        218.65         5.38 o                         
  -9   1   2        189.74        180.52         4.72 o                         
  -8   1   2         98.62         95.52         3.19 o                         
  -7   1   2        327.44        362.07         7.28 o                         
  -6   1   2         10.93          5.87         1.20 o                         
  -5   1   2        899.71        963.36        15.81 o                         
  -4   1   2       1749.31       1793.12        22.86 o                         
  -3   1   2       2880.95       3123.31        42.58 o                         
  -2   1   2       1717.75       1693.83        27.33 o                         
  -1   1   2      17261.24      16424.97       373.93 o                         
   0   1   2       3216.51       3046.49        93.41 o                         
   1   1   2      17312.38      16447.90       375.22 o                         
   2   1   2       1719.70       1732.05        36.28 o                         
   3   1   2       2892.29       3133.11        57.55 o                         
   4   1   2       1736.38       1770.85        28.21 o                         
   5   1   2        903.73        997.23        15.80 o                         
   6   1   2         10.94          5.51         0.85 o                         
   7   1   2        332.05        341.03         5.80 o                         
   8   1   2         98.61         93.30         2.99 o                         
   9   1   2        185.76        183.34         4.54 o                         
  10   1   2        214.26        220.19         5.39 o                         
  11   1   2         67.06         72.63         8.18 o                         
 -11   2   2         18.60         26.21         3.59 o                         
 -10   2   2        242.47        227.01         5.53 o                         
  -9   2   2        440.47        406.45         7.14 o                         
  -8   2   2         76.44         80.87         2.83 o                         
  -7   2   2        590.52        568.97         8.17 o                         
  -6   2   2        120.55        119.60         3.24 o                         
  -5   2   2        333.35        261.82         6.12 o                         
  -4   2   2          4.41          5.21         1.56 o                         
  -3   2   2       4555.68       4737.99        69.30 o                         
  -2   2   2      10224.18       9810.29       231.70 o                         
  -1   2   2       2921.98       3590.37       104.17 o                         
   0   2   2       1825.59       1533.09        17.71 o                         
   1   2   2       2920.69       3472.07       110.82 o                         
   2   2   2      10276.05       9790.54       236.11 o                         
   3   2   2       4556.51       4674.50        74.68 o                         
   4   2   2          4.31          5.72         1.16 o                         
   5   2   2        333.49        252.87         8.85 o                         
   6   2   2        118.94        117.39         2.98 o                         
   7   2   2        588.97        563.40         7.52 o                         
   8   2   2         77.42         80.23         2.38 o                         
   9   2   2        442.58        407.73         6.76 o                         
  10   2   2        238.98        224.59         6.73 o                         
  11   2   2         18.80         17.93         3.34 o                         
 -11   3   2        283.08        271.34        13.81 o                         
 -10   3   2        188.07        186.05         5.26 o                         
  -9   3   2        136.55        142.38         4.12 o                         
  -8   3   2        751.56        711.98         9.22 o                         
  -7   3   2         12.77         10.46         1.57 o                         
  -6   3   2        281.15        285.53         4.62 o                         
  -5   3   2        960.31        974.65        13.33 o                         
  -4   3   2       5946.17       6379.01        95.73 o                         
  -3   3   2       1553.40       1807.55        38.31 o                         
  -2   3   2       8232.30       9570.15       432.64 o                         
  -1   3   2       2080.92       2177.93        35.68 o                         
   0   3   2       8544.09       9118.53       336.65 o                         
   1   3   2       2081.12       2122.81        42.62 o                         
   2   3   2       8233.97       9786.24       444.87 o                         
   3   3   2       1554.68       1891.62        29.95 o                         
   4   3   2       5942.72       6316.94        92.72 o                         
   5   3   2        966.00        989.70        15.55 o                         
   6   3   2        278.29        278.73         4.45 o                         
   7   3   2         13.21         11.01         1.61 o                         
   8   3   2        756.16        706.51         9.41 o                         
   9   3   2        134.32        135.02         3.67 o                         
  10   3   2        188.67        193.56         6.67 o                         
  11   3   2        280.27        253.71        10.87 o                         
 -11   4   2         36.29         42.79         4.01 o                         
 -10   4   2         10.49         12.51         2.90 o                         
  -9   4   2        247.36        237.83         5.68 o                         
  -8   4   2        124.17        135.47         3.79 o                         
  -7   4   2         13.93         13.02         1.83 o                         
  -6   4   2        394.92        362.96         6.04 o                         
  -5   4   2        267.05        282.45         6.62 o                         
  -4   4   2       5347.72       5866.94        98.59 o                         
  -3   4   2       2871.03       2796.21        34.74 o                         
  -2   4   2       2388.54       2392.89        30.88 o                         
  -1   4   2        583.53        579.00         7.39 o                         
   0   4   2       6267.49       6740.55       298.09 o                         
   1   4   2        581.35        567.92         6.85 o                         
   2   4   2       2379.45       2417.12        28.80 o                         
   3   4   2       2876.58       2774.48        39.06 o                         
   4   4   2       5341.78       5857.22       111.14 o                         
   5   4   2        260.83        277.36         6.37 o                         
   6   4   2        396.77        370.32         6.06 o                         
   7   4   2         14.80         16.90         1.83 o                         
   8   4   2        125.12        138.75         3.54 o                         
   9   4   2        251.79        228.63         5.70 o                         
  10   4   2         10.75          8.31         2.87 o                         
  11   4   2         37.64         43.51         5.88 o                         
 -10   5   2          4.80         13.54         3.75 o                         
  -9   5   2          3.28          3.85         1.52 o                         
  -8   5   2         88.55         75.36         2.66 o                         
  -7   5   2        127.13        110.54         3.29 o                         
  -6   5   2        880.53        882.37        11.08 o                         
  -5   5   2        111.63        123.75         3.02 o                         
  -4   5   2         44.64         65.62         2.63 o                         
  -3   5   2       1409.30       1445.26        17.98 o                         
  -2   5   2       2048.07       1934.02        22.45 o                         
  -1   5   2       3636.81       3379.21        46.79 o                         
   0   5   2       4840.33       5030.95        79.84 o                         
   1   5   2       3645.76       3476.60        47.88 o                         
   2   5   2       2041.99       1913.06        22.69 o                         
   3   5   2       1406.97       1469.92        16.59 o                         
   4   5   2         45.69         70.32         3.76 o                         
   5   5   2        115.94        130.67         3.78 o                         
   6   5   2        876.05        879.09        11.36 o                         
   7   5   2        128.65        113.20         3.41 o                         
   8   5   2         85.23         69.00         2.77 o                         
   9   5   2          3.60          4.34         1.52 o                         
  10   5   2          4.74          9.37         2.91 o                         
 -10   6   2         11.19         10.76         3.08 o                         
  -9   6   2         96.14         95.90         3.48 o                         
  -8   6   2         99.55         87.75         4.13 o                         
  -7   6   2         38.27         31.01         1.95 o                         
  -6   6   2        177.60        160.34         3.50 o                         
  -5   6   2        115.67        133.25         2.73 o                         
  -4   6   2         13.09         18.54         1.79 o                         
  -3   6   2       2838.91       3158.05        45.57 o                         
  -2   6   2         88.81         71.22         3.11 o                         
  -1   6   2       4799.50       4600.73        60.98 o                         
   0   6   2        618.14        529.52         7.39 o                         
   1   6   2       4794.66       4533.45        62.05 o                         
   2   6   2         89.30         76.35         3.23 o                         
   3   6   2       2826.27       3144.27        41.94 o                         
   4   6   2         13.74         21.91         2.15 o                         
   5   6   2        118.63        139.50         2.95 o                         
   6   6   2        180.36        164.78         3.66 o                         
   7   6   2         38.91         31.40         2.14 o                         
   8   6   2        100.14         90.49         4.90 o                         
   9   6   2         94.15         85.91         3.10 o                         
  10   6   2         11.52         14.68         3.27 o                         
 -10   7   2         31.68         34.69         3.63 o                         
  -9   7   2         39.71         44.05         2.78 o                         
  -8   7   2        564.61        522.96         8.07 o                         
  -7   7   2        808.37        778.69        10.16 o                         
  -6   7   2        309.10        335.84         9.63 o                         
  -5   7   2         19.99         31.08         1.65 o                         
  -4   7   2        493.85        419.30         5.66 o                         
  -3   7   2       1610.79       1482.16        16.62 o                         
  -2   7   2       1949.64       2116.12        20.95 o                         
  -1   7   2       6448.91       6874.61        86.61 o                         
   0   7   2       1667.28       1418.63        23.99 o                         
   1   7   2       6443.82       6827.28        82.33 o                         
   2   7   2       1961.73       2130.18        20.59 o                         
   3   7   2       1605.37       1480.44        16.42 o                         
   4   7   2        492.89        421.22         5.90 o                         
   5   7   2         19.78         32.60         1.80 o                         
   6   7   2        309.89        324.34        10.20 o                         
   7   7   2        797.30        771.04        11.48 o                         
   8   7   2        569.99        520.92         8.61 o                         
   9   7   2         39.96         43.72         2.70 o                         
  10   7   2         30.64         45.11         6.78 o                         
 -10   8   2        115.91        142.27         6.31 o                         
  -9   8   2         64.87         53.59         2.89 o                         
  -8   8   2         67.20         61.97         2.80 o                         
  -7   8   2        720.11        710.25         9.87 o                         
  -6   8   2        791.91        746.31         9.52 o                         
  -5   8   2        473.22        496.65         6.06 o                         
  -4   8   2        431.73        411.58         4.88 o                         
  -3   8   2         26.55         38.68         1.62 o                         
  -2   8   2       3495.28       3835.27        37.42 o                         
  -1   8   2       1781.79       1916.61        20.11 o                         
   0   8   2        265.25        220.80         4.08 o                         
   1   8   2       1781.26       1926.59        20.34 o                         
   2   8   2       3509.15       3852.89        38.18 o                         
   3   8   2         28.57         39.18         1.59 o                         
   4   8   2        434.28        413.27         5.39 o                         
   5   8   2        471.97        492.45         6.76 o                         
   6   8   2        793.33        761.73        10.56 o                         
   7   8   2        715.76        681.25        10.03 o                         
   8   8   2         66.00         57.76         2.73 o                         
   9   8   2         65.74         56.80         3.10 o                         
  10   8   2        115.01        134.23         6.28 o                         
 -10   9   2         76.72         66.67         5.36 o                         
  -9   9   2         12.98         21.44         3.70 o                         
  -8   9   2        232.78        227.23         5.06 o                         
  -7   9   2         75.39         77.83         2.97 o                         
  -6   9   2        623.51        569.17        13.66 o                         
  -5   9   2        173.52        167.88         3.32 o                         
  -4   9   2        209.83        189.59         3.08 o                         
  -3   9   2       1813.66       1678.28        14.59 o                         
  -2   9   2        422.20        406.61         5.15 o                         
  -1   9   2        244.87        266.76         3.84 o                         
   0   9   2        668.32        678.57         6.83 o                         
   1   9   2        242.39        263.77         3.96 o                         
   2   9   2        422.67        398.44         4.65 o                         
   3   9   2       1813.24       1677.89        15.61 o                         
   4   9   2        211.20        189.90         3.42 o                         
   5   9   2        175.08        171.07         3.89 o                         
   6   9   2        620.93        580.96        16.57 o                         
   7   9   2         75.15         81.41         3.16 o                         
   8   9   2        232.40        228.55         6.14 o                         
   9   9   2         13.04         20.14         2.74 o                         
  10   9   2         79.24         93.32        12.23 o                         
  -9  10   2          0.46          6.34         2.87 o                         
  -8  10   2         57.66         63.02         2.83 o                         
  -7  10   2         50.01         52.31         3.22 o                         
  -6  10   2        326.34        303.69         5.58 o                         
  -5  10   2          1.42          2.73         1.25 o                         
  -4  10   2       1134.91       1126.78        11.84 o                         
  -3  10   2        529.66        508.61         6.02 o                         
  -2  10   2        577.36        577.64         6.18 o                         
  -1  10   2       2273.07       2244.72        19.84 o                         
   0  10   2        243.83        247.46         3.93 o                         
   1  10   2       2276.34       2269.85        19.95 o                         
   2  10   2        582.07        587.01         6.23 o                         
   3  10   2        529.82        503.05         6.28 o                         
   4  10   2       1141.78       1139.96        13.71 o                         
   5  10   2          1.59          3.74         1.54 o                         
   6  10   2        327.09        306.72         6.19 o                         
   7  10   2         50.81         49.83         2.58 o                         
   8  10   2         56.65         62.95         3.16 o                         
   9  10   2          0.43          6.18         3.21 o                         
  -9  11   2        169.69        196.66        12.68 o                         
  -8  11   2         36.18         39.29         3.27 o                         
  -7  11   2         76.00         95.30         4.39 o                         
  -6  11   2         31.55         30.17         2.01 o                         
  -5  11   2        493.23        455.53         6.16 o                         
  -4  11   2        101.42        111.76         2.69 o                         
  -3  11   2         29.50         27.16         1.81 o                         
  -2  11   2         53.92         62.91         1.89 o                         
  -1  11   2        186.92        167.72         3.21 o                         
   0  11   2          6.00          9.59         1.24 o                         
   1  11   2        184.67        164.07         2.89 o                         
   2  11   2         54.88         63.07         2.03 o                         
   3  11   2         29.63         30.12         1.79 o                         
   4  11   2        101.23        111.92         2.90 o                         
   5  11   2        494.01        457.70         6.92 o                         
   6  11   2         33.11         30.57         2.36 o                         
   7  11   2         75.19         80.55         4.53 o                         
   8  11   2         36.33         40.34         3.04 o                         
   9  11   2        171.01        206.48        10.62 o                         
  -8  12   2         16.62         14.17         3.76 o                         
  -7  12   2         40.17         48.65         3.51 o                         
  -6  12   2        194.10        183.36         5.39 o                         
  -5  12   2          6.37          7.80         1.85 o                         
  -4  12   2        310.84        312.52         4.65 o                         
  -3  12   2        122.65        119.96         3.29 o                         
  -2  12   2        298.09        279.53         4.61 o                         
  -1  12   2        768.48        734.69         9.62 o                         
   0  12   2       1079.58       1126.59        12.01 o                         
   1  12   2        764.18        740.96         8.43 o                         
   2  12   2        294.48        274.80         4.78 o                         
   3  12   2        120.96        122.35         3.37 o                         
   4  12   2        311.98        313.26         5.01 o                         
   5  12   2          5.94          5.54         2.13 o                         
   6  12   2        192.95        182.34         7.05 o                         
   7  12   2         41.37         51.90         3.82 o                         
   8  12   2         16.42         20.31         3.50 o                         
  -8  13   2         64.91         69.24        10.11 o                         
  -7  13   2        254.81        282.40         9.18 o                         
  -6  13   2        213.59        205.18         6.58 o                         
  -5  13   2          1.32          1.67         1.63 o                         
  -4  13   2         68.14         53.63         2.41 o                         
  -3  13   2        550.23        495.08         6.96 o                         
  -2  13   2         99.25        106.54         2.73 o                         
  -1  13   2        932.58        885.20         9.93 o                         
   0  13   2        810.58        772.91         8.71 o                         
   1  13   2        929.18        883.61         9.91 o                         
   2  13   2        101.42        111.05         3.15 o                         
   3  13   2        550.77        480.76         7.63 o                         
   4  13   2         69.67         58.67         2.63 o                         
   5  13   2          1.22          1.50         1.68 o                         
   6  13   2        212.13        196.08         6.07 o                         
   7  13   2        255.55        284.00         8.36 o                         
   8  13   2         64.64        120.42        24.46 o                         
  -7  14   2          1.99         -1.83         3.65 o                         
  -5  14   2        228.18        246.93         5.82 o                         
  -4  14   2        190.89        192.33         4.08 o                         
  -3  14   2        168.77        188.79         4.13 o                         
  -2  14   2        290.90        285.08         6.23 o                         
  -1  14   2        372.81        344.81         5.05 o                         
   0  14   2        167.73        180.61         3.65 o                         
   1  14   2        377.86        350.12         5.26 o                         
   2  14   2        293.38        302.65         6.98 o                         
   3  14   2        169.30        185.60         4.87 o                         
   4  14   2        193.46        191.55         4.61 o                         
   5  14   2        230.92        240.57         6.02 o                         
   7  14   2          1.66         -2.01         3.04 o                         
  -6  15   2        167.20        186.73        13.03 o                         
  -5  15   2         68.45         61.94         3.49 o                         
  -4  15   2         90.68         79.77         5.56 o                         
  -3  15   2          2.65          2.53         1.57 o                         
  -2  15   2        304.58        290.11         5.20 o                         
  -1  15   2        216.10        212.74         4.06 o                         
   0  15   2        141.73        140.15         4.11 o                         
   1  15   2        211.75        205.96         4.91 o                         
   2  15   2        302.57        286.24         5.34 o                         
   3  15   2          2.80          0.10         1.64 o                         
   4  15   2         90.59         73.65         3.68 o                         
   5  15   2         68.49         60.70         6.25 o                         
   6  15   2        167.06        190.82        10.85 o                         
  -5  16   2         43.98         42.88         3.92 o                         
  -4  16   2         45.04         49.75         4.14 o                         
  -3  16   2         28.90         28.17         2.63 o                         
  -2  16   2         39.82         30.17         2.31 o                         
  -1  16   2         29.05         27.90         2.25 o                         
   0  16   2         14.13         16.20         1.56 o                         
   1  16   2         29.11         28.02         2.16 o                         
   2  16   2         40.58         30.95         2.33 o                         
   3  16   2         28.67         29.85         2.59 o                         
   4  16   2         44.80         50.66         4.98 o                         
   5  16   2         43.78         46.03         3.66 o                         
  -4  17   2         34.92         38.24         3.15 o                         
  -3  17   2         97.99        111.80         4.44 o                         
  -2  17   2          8.17         12.17         4.90 o                         
  -1  17   2         55.64         65.10         3.23 o                         
   0  17   2          2.64          1.01         1.99 o                         
   1  17   2         54.72         67.00         4.27 o                         
   2  17   2          7.96         12.05         2.96 o                         
   3  17   2         97.54         96.66         5.89 o                         
   4  17   2         35.53         37.53         2.93 o                         
  -3  18   2         51.23         75.86         4.29 o                         
  -2  18   2          7.79         11.61         2.58 o                         
  -1  18   2        293.37        330.19         7.73 o                         
   0  18   2        199.85        238.53         6.85 o                         
   1  18   2        296.80        336.76         8.01 o                         
   2  18   2          8.04          9.09         2.41 o                         
   3  18   2         51.66         86.22         4.67 o                         
   1   0   3         21.27         14.06         0.89 o                         
   2   0   3       3535.95       3097.37        40.15 o                         
   3   0   3       2483.75       2859.35        65.07 o                         
   4   0   3       3215.06       3262.14        45.45 o                         
   5   0   3       2886.30       3026.25        39.57 o                         
   6   0   3         34.16         47.33         1.87 o                         
   7   0   3         77.85         75.77         3.49 o                         
   8   0   3        321.25        305.70         5.16 o                         
   9   0   3          8.73          7.09         1.71 o                         
  10   0   3         54.25         49.14         2.52 o                         
  11   0   3         31.24         36.41         4.60 o                         
 -11   1   3        147.93        154.26         9.04 o                         
 -10   1   3        115.57        119.01         5.08 o                         
  -9   1   3        113.50        129.62         4.43 o                         
  -8   1   3        352.26        343.01         5.52 o                         
  -7   1   3         10.77         10.88         1.41 o                         
  -6   1   3        101.27        130.40         3.18 o                         
  -5   1   3        239.14        192.89         4.94 o                         
  -4   1   3       1630.75       1789.60        28.54 o                         
  -3   1   3       1177.40       1356.64        21.71 o                         
  -1   1   3       3932.37       4307.50       306.47 o                         
   0   1   3         10.67         57.30         3.11 o                         
   1   1   3       3939.20       4027.82       254.83 o                         
   2   1   3       7158.58       6543.49       289.48 o                         
   3   1   3       1173.22       1284.92        29.77 o                         
   4   1   3       1623.47       1824.21        44.74 o                         
   5   1   3        240.84        199.71         4.84 o                         
   6   1   3         98.49        128.73         3.34 o                         
   7   1   3         11.46         10.48         1.26 o                         
   8   1   3        351.21        342.12         5.74 o                         
   9   1   3        111.48        124.34         4.61 o                         
  10   1   3        113.91        118.13         3.63 o                         
  11   1   3        150.56        165.27         7.31 o                         
 -11   2   3         20.23         23.57         4.32 o                         
 -10   2   3         28.49         18.97         2.58 o                         
  -9   2   3          5.58          4.92         1.64 o                         
  -8   2   3        404.29        381.91         5.45 o                         
  -7   2   3        540.06        565.17         8.00 o                         
  -6   2   3        125.42         98.22         2.90 o                         
  -5   2   3        692.97        743.32        11.44 o                         
  -4   2   3        140.90        200.49         5.14 o                         
  -3   2   3       1058.18       1195.95        13.81 o                         
  -2   2   3       5147.69       5744.50       200.46 o                         
   0   2   3       8083.99       7464.90       291.09 o                         
   1   2   3       6963.43       7165.94       326.63 o                         
   2   2   3       5127.99       5532.62       130.52 o                         
   3   2   3       1058.44       1175.06        15.32 o                         
   4   2   3        139.05        193.59         7.92 o                         
   5   2   3        704.95        780.29        11.12 o                         
   6   2   3        124.18         99.27         2.87 o                         
   7   2   3        535.67        540.10         7.64 o                         
   8   2   3        404.56        382.21         5.40 o                         
   9   2   3          5.37          3.99         1.68 o                         
  10   2   3         29.14         23.42         2.64 o                         
  11   2   3         19.26         17.05         3.41 o                         
 -11   3   3        236.90        228.84        13.90 o                         
 -10   3   3         70.64         63.18         3.67 o                         
  -9   3   3         83.44         77.05         3.22 o                         
  -8   3   3        122.43        122.63         3.29 o                         
  -7   3   3        765.90        785.38        10.09 o                         
  -6   3   3        188.62        188.52         5.57 o                         
  -5   3   3         16.71         20.73         1.44 o                         
  -4   3   3       3337.66       3894.66        43.44 o                         
  -3   3   3       8554.55       8871.54       177.79 o                         
  -2   3   3       4129.62       4692.75        75.53 o                         
  -1   3   3       3411.63       3394.66        49.13 o                         
   0   3   3      22711.33      21523.78       580.59 o                         
   1   3   3       3380.15       3282.51        53.54 o                         
   2   3   3       4140.01       4628.31        94.44 o                         
   3   3   3       8554.72       8676.48       279.00 o                         
   4   3   3       3359.59       3804.24        65.06 o                         
   5   3   3         16.13         21.18         1.65 o                         
   6   3   3        194.35        191.56         5.52 o                         
   7   3   3        768.55        765.92        10.23 o                         
   8   3   3        123.82        122.95         3.17 o                         
   9   3   3         83.66         88.59         3.91 o                         
  10   3   3         68.86         61.31         3.60 o                         
  11   3   3        236.26        243.06        10.85 o                         
 -11   4   3        142.43        160.48         6.65 o                         
  -9   4   3         30.92         25.30         2.09 o                         
  -8   4   3        509.54        516.56         8.12 o                         
  -7   4   3        454.62        411.57         6.54 o                         
  -6   4   3        791.23        762.13         9.62 o                         
  -5   4   3        589.89        581.70         7.82 o                         
  -4   4   3       2603.33       2805.92        33.26 o                         
  -3   4   3        968.99       1022.23        15.89 o                         
  -2   4   3       5500.00       6380.94       118.47 o                         
  -1   4   3       1835.36       1840.93        21.19 o                         
   0   4   3         22.25          6.92         1.05 o                         
   1   4   3       1860.43       1839.76        20.29 o                         
   2   4   3       5476.15       6326.49       116.57 o                         
   3   4   3        963.15       1020.55        14.57 o                         
   4   4   3       2589.12       2798.29        33.79 o                         
   5   4   3        593.97        594.71         8.32 o                         
   6   4   3        790.81        754.73         9.69 o                         
   7   4   3        456.61        406.00         6.44 o                         
   8   4   3        516.42        521.78         8.06 o                         
   9   4   3         31.53         30.31         2.31 o                         
  10   4   3        156.54        160.74         6.17 o                         
  11   4   3        142.09        145.98         8.50 o                         
 -10   5   3         52.39         55.63         5.65 o                         
  -9   5   3       1046.22       1052.60        17.19 o                         
  -8   5   3         27.25         26.81         2.02 o                         
  -7   5   3        487.90        502.03         7.62 o                         
  -6   5   3        263.42        234.15         4.95 o                         
  -5   5   3        434.12        409.68         5.81 o                         
  -4   5   3       1939.19       2167.36        24.95 o                         
  -3   5   3       2238.66       2634.10        38.02 o                         
  -2   5   3       2269.53       2389.45        27.45 o                         
  -1   5   3       1949.89       1899.82        20.39 o                         
   0   5   3       3352.74       3902.93        43.99 o                         
   1   5   3       1949.44       1886.44        19.48 o                         
   2   5   3       2264.76       2435.02        29.32 o                         
   3   5   3       2244.80       2568.15        29.13 o                         
   4   5   3       1945.50       2165.46        25.19 o                         
   5   5   3        432.68        412.79         8.06 o                         
   6   5   3        269.36        235.40         4.76 o                         
   7   5   3        490.09        502.71         7.83 o                         
   8   5   3         26.76         25.86         2.08 o                         
   9   5   3       1049.43       1090.75        18.88 o                         
  10   5   3         52.55         53.21         4.40 o                         
 -10   6   3        164.12        180.56         6.41 o                         
  -9   6   3         43.21         36.18         2.26 o                         
  -8   6   3        172.75        163.39         4.13 o                         
  -7   6   3       1135.34       1057.34        12.20 o                         
  -6   6   3        108.62        117.30         3.38 o                         
  -5   6   3        322.34        342.32         5.05 o                         
  -4   6   3        318.90        332.94         5.47 o                         
  -3   6   3        983.09       1001.14        12.46 o                         
  -2   6   3       2539.44       2937.15        38.06 o                         
  -1   6   3        219.82        318.04         9.55 o                         
   0   6   3        956.31        896.98        10.45 o                         
   1   6   3        215.72        326.51         9.10 o                         
   2   6   3       2542.02       2958.64        39.47 o                         
   3   6   3        979.42       1002.78        13.58 o                         
   4   6   3        317.09        334.73         5.03 o                         
   5   6   3        323.69        348.25         5.37 o                         
   6   6   3        109.94        118.74         3.73 o                         
   7   6   3       1121.52       1034.62        14.01 o                         
   8   6   3        173.27        157.36         5.48 o                         
   9   6   3         43.95         39.45         2.31 o                         
  10   6   3        166.37        174.92         5.73 o                         
 -10   7   3         69.03         61.94         3.87 o                         
  -9   7   3         91.75         78.08         3.53 o                         
  -8   7   3         87.19         81.16         2.98 o                         
  -7   7   3         41.72         36.94         2.05 o                         
  -6   7   3        514.30        488.00         7.13 o                         
  -5   7   3        853.15        807.20         8.49 o                         
  -4   7   3        350.06        381.64         5.68 o                         
  -3   7   3        732.77        768.01        10.18 o                         
  -2   7   3       3311.83       3288.98        31.62 o                         
  -1   7   3       2636.57       2807.30        30.77 o                         
   0   7   3       5857.60       5788.18        61.74 o                         
   1   7   3       2629.51       2801.79        28.01 o                         
   2   7   3       3311.66       3321.18        30.95 o                         
   3   7   3        736.73        785.32        10.38 o                         
   4   7   3        348.38        381.06         5.55 o                         
   5   7   3        855.82        816.36        10.18 o                         
   6   7   3        517.91        485.30         7.95 o                         
   7   7   3         42.16         33.91         2.31 o                         
   8   7   3         87.05         77.29         3.52 o                         
   9   7   3         88.44         74.96         3.34 o                         
  10   7   3         68.62         64.09         4.83 o                         
 -10   8   3          0.55          4.78         4.32 o                         
  -9   8   3         39.64         31.41         3.05 o                         
  -8   8   3        328.85        356.40        10.24 o                         
  -7   8   3        399.55        389.36         6.45 o                         
  -6   8   3        368.74        366.63         6.00 o                         
  -5   8   3       2771.36       2528.81        22.15 o                         
  -4   8   3         70.19         66.78         2.01 o                         
  -3   8   3        168.43        158.56         2.83 o                         
  -2   8   3        287.39        274.36         4.52 o                         
  -1   8   3       1650.62       1679.53        16.77 o                         
   0   8   3          2.95          9.29         1.25 o                         
   1   8   3       1643.08       1705.09        17.70 o                         
   2   8   3        286.88        282.29         4.91 o                         
   3   8   3        172.34        156.89         2.94 o                         
   4   8   3         72.62         67.82         1.88 o                         
   5   8   3       2768.40       2541.93        25.88 o                         
   6   8   3        368.86        365.22         7.51 o                         
   7   8   3        398.90        373.67         6.60 o                         
   8   8   3        326.98        350.58         8.88 o                         
   9   8   3         39.95         29.53         2.79 o                         
  10   8   3          0.73          9.06         4.53 o                         
  -9   9   3        123.03         99.84         9.24 o                         
  -8   9   3        192.81        168.69         4.79 o                         
  -7   9   3         74.79         73.84         3.07 o                         
  -6   9   3        277.98        300.58         4.72 o                         
  -5   9   3        375.22        369.30         5.24 o                         
  -4   9   3        212.33        199.22         3.75 o                         
  -3   9   3         67.58         75.54         2.07 o                         
  -2   9   3        419.14        399.40         5.17 o                         
  -1   9   3        642.11        657.82         7.20 o                         
   0   9   3       3546.30       3682.08        33.94 o                         
   1   9   3        645.99        656.02         7.35 o                         
   2   9   3        413.15        401.35         5.29 o                         
   3   9   3         65.93         69.38         2.38 o                         
   4   9   3        214.70        197.16         3.74 o                         
   5   9   3        377.11        373.78         6.08 o                         
   6   9   3        274.10        297.11         5.37 o                         
   7   9   3         72.18         68.89         3.11 o                         
   8   9   3        193.54        156.99         5.10 o                         
   9   9   3        126.55        114.73         5.58 o                         
  -9  10   3         34.82         32.84         3.63 o                         
  -8  10   3         34.85         32.76         2.85 o                         
  -7  10   3        280.37        264.64         5.30 o                         
  -6  10   3        174.84        145.78         3.43 o                         
  -5  10   3        268.98        263.08         4.31 o                         
  -4  10   3        864.43        845.10         9.30 o                         
  -3  10   3         20.63         16.68         1.30 o                         
  -2  10   3       1340.29       1288.12        11.63 o                         
  -1  10   3        271.37        301.50         4.61 o                         
   0  10   3         47.91         30.26         1.47 o                         
   1  10   3        270.99        310.82         4.71 o                         
   2  10   3       1339.98       1305.20        12.89 o                         
   3  10   3         21.51         17.55         1.41 o                         
   4  10   3        865.11        844.84        11.31 o                         
   5  10   3        268.86        261.60         5.26 o                         
   6  10   3        174.62        142.55         3.87 o                         
   7  10   3        280.40        263.30         8.82 o                         
   8  10   3         34.56         32.20         2.94 o                         
   9  10   3         34.39         40.20         3.55 o                         
  -9  11   3          9.83         11.33         5.42 o                         
  -8  11   3         53.65         63.83         3.59 o                         
  -7  11   3          3.07          1.37         1.91 o                         
  -6  11   3        368.40        348.31         5.74 o                         
  -5  11   3        190.12        162.82         4.01 o                         
  -4  11   3       1354.43       1321.75        12.86 o                         
  -3  11   3        211.90        212.18         3.67 o                         
  -2  11   3        771.11        676.43         7.22 o                         
  -1  11   3        145.09        126.97         2.64 o                         
   0  11   3         28.42         27.07         1.52 o                         
   1  11   3        148.63        131.79         2.84 o                         
   2  11   3        769.95        682.84         7.84 o                         
   3  11   3        209.15        209.59         3.74 o                         
   4  11   3       1353.53       1319.73        14.29 o                         
   5  11   3        189.75        166.37         4.12 o                         
   6  11   3        367.23        334.39         6.84 o                         
   7  11   3          2.89         -0.34         1.98 o                         
   8  11   3         52.38         61.79         4.85 o                         
   9  11   3          9.92         10.85         6.42 o                         
  -8  12   3        328.15        346.27        12.69 o                         
  -7  12   3        145.97        153.17         5.22 o                         
  -6  12   3         12.45         10.33         1.93 o                         
  -5  12   3        171.43        167.20         4.03 o                         
  -4  12   3        423.80        442.12         5.91 o                         
  -3  12   3        637.18        633.50         9.78 o                         
  -2  12   3        233.14        229.93         4.73 o                         
  -1  12   3        110.42         99.30         2.65 o                         
   0  12   3        252.39        286.85         4.58 o                         
   1  12   3        109.40        103.49         2.69 o                         
   2  12   3        232.98        223.29         4.92 o                         
   3  12   3        641.50        624.50         9.51 o                         
   4  12   3        427.79        441.55         6.55 o                         
   5  12   3        172.75        168.15         4.43 o                         
   6  12   3         12.53          8.57         1.97 o                         
   7  12   3        145.94        150.08         5.86 o                         
   8  12   3        329.39        363.20        10.62 o                         
  -8  13   3         44.58         37.47         6.61 o                         
  -7  13   3         69.71         79.49         5.44 o                         
  -6  13   3         29.98         37.56         2.97 o                         
  -5  13   3        204.12        208.87         4.64 o                         
  -4  13   3         82.48         63.20         2.74 o                         
  -3  13   3        326.03        326.19         5.15 o                         
  -2  13   3        399.56        400.90         5.68 o                         
  -1  13   3        248.36        261.11         4.40 o                         
   0  13   3         37.88         42.53         1.83 o                         
   1  13   3        240.94        247.55         4.16 o                         
   2  13   3        398.21        395.74         5.81 o                         
   3  13   3        322.91        314.43         5.07 o                         
   4  13   3         81.72         66.65         2.61 o                         
   5  13   3        207.45        208.07         4.86 o                         
   6  13   3         29.11         32.93         3.08 o                         
   7  13   3         68.66         69.05         4.59 o                         
   8  13   3         44.38         36.84         4.55 o                         
  -7  14   3        146.86        143.09         5.68 o                         
  -6  14   3         29.20         28.94         3.44 o                         
  -5  14   3        359.17        370.99         7.61 o                         
  -4  14   3         62.68         58.00         2.52 o                         
  -3  14   3        171.74        173.17         3.89 o                         
  -2  14   3         97.74        101.77         3.89 o                         
  -1  14   3        613.64        588.44         7.07 o                         
   0  14   3        123.17        119.39         2.90 o                         
   1  14   3        612.56        598.59         7.64 o                         
   2  14   3         97.73        103.69         3.80 o                         
   3  14   3        173.32        173.12         4.15 o                         
   4  14   3         64.09         61.19         2.66 o                         
   5  14   3        356.50        362.43         8.25 o                         
   6  14   3         29.61         23.86         4.43 o                         
   7  14   3        146.89        143.19         5.49 o                         
  -6  15   3        103.81        100.04         9.04 o                         
  -5  15   3         67.36         77.89        10.91 o                         
  -4  15   3        192.81        204.26         4.96 o                         
  -3  15   3        230.82        235.36         5.09 o                         
  -2  15   3        113.06        108.48         4.01 o                         
  -1  15   3        374.04        345.34         5.38 o                         
   0  15   3         38.48         32.29         1.86 o                         
   1  15   3        375.37        350.41         7.90 o                         
   2  15   3        110.81        103.13         3.40 o                         
   3  15   3        232.15        238.63         5.19 o                         
   4  15   3        191.59        197.19         4.83 o                         
   5  15   3         67.81         74.09         5.15 o                         
   6  15   3        106.14        112.28         6.51 o                         
  -5  16   3        203.85        217.07         8.51 o                         
  -4  16   3        234.35        249.84         7.34 o                         
  -3  16   3        110.60        115.75         4.24 o                         
  -2  16   3         43.48         49.82         2.53 o                         
  -1  16   3          2.79          4.61         1.77 o                         
   0  16   3          8.07         16.36         1.64 o                         
   1  16   3          2.62          5.27         1.83 o                         
   2  16   3         43.43         50.52         2.68 o                         
   3  16   3        112.77        120.23         4.05 o                         
   4  16   3        234.04        254.50         8.19 o                         
   5  16   3        202.58        219.03        10.53 o                         
  -4  17   3         55.20         67.04         6.48 o                         
  -3  17   3         56.29         55.62         3.95 o                         
  -2  17   3         23.23         35.15         3.45 o                         
  -1  17   3          6.03          7.24         2.21 o                         
   0  17   3         23.88         37.89         2.92 o                         
   1  17   3          6.20          7.59         2.25 o                         
   2  17   3         24.28         36.66         2.53 o                         
   3  17   3         55.52         45.91         2.96 o                         
   4  17   3         54.14         70.35         6.52 o                         
  -2  18   3         57.57         76.17         4.29 o                         
  -1  18   3          5.92          3.55         2.45 o                         
   0  18   3         22.30         30.05         2.81 o                         
   1  18   3          5.48          3.12         2.56 o                         
   2  18   3         58.19         66.88         4.24 o                         
   0   0   4        549.14        490.12        10.15 o                         
   1   0   4        644.55        970.22        18.17 o                         
   2   0   4         49.32         52.87         1.49 o                         
   3   0   4        946.15        987.94        12.61 o                         
   4   0   4       2531.02       2770.80        32.47 o                         
   5   0   4        235.89        242.91         7.84 o                         
   6   0   4        573.73        610.12        12.88 o                         
   7   0   4        405.08        378.67         5.89 o                         
   8   0   4         34.55         31.60         1.83 o                         
   9   0   4         59.83         65.04         2.53 o                         
  10   0   4         24.59         29.62         2.67 o                         
  11   0   4          0.17          0.50         3.33 o                         
 -11   1   4         82.03         96.15         8.23 o                         
 -10   1   4         80.56         62.76         4.42 o                         
  -9   1   4        249.73        239.62         4.82 o                         
  -8   1   4        780.94        773.20        10.36 o                         
  -7   1   4        513.15        501.64         7.24 o                         
  -6   1   4       1209.90       1189.10        15.58 o                         
  -5   1   4        694.87        771.64        10.84 o                         
  -4   1   4       1091.49       1035.23        15.06 o                         
  -3   1   4       1474.44       1540.19        19.39 o                         
  -2   1   4       1849.82       1816.37        19.93 o                         
  -1   1   4       9353.64       8759.76       350.19 o                         
   0   1   4      12726.36      12859.71       357.97 o                         
   1   1   4       9415.71       9244.76       268.60 o                         
   2   1   4       1844.73       1785.45        17.01 o                         
   3   1   4       1466.94       1535.97        17.61 o                         
   4   1   4       1083.31       1032.01        13.84 o                         
   5   1   4        695.63        787.63        10.34 o                         
   6   1   4       1212.84       1159.56        12.90 o                         
   7   1   4        511.36        503.90         7.21 o                         
   8   1   4        776.29        761.45        10.32 o                         
   9   1   4        250.44        235.70         4.57 o                         
  10   1   4         80.03         66.43         5.05 o                         
  11   1   4         80.42         91.29         6.63 o                         
 -11   2   4         61.19         76.95         5.95 o                         
 -10   2   4         61.79         61.49         3.33 o                         
  -9   2   4        178.40        177.37         4.54 o                         
  -8   2   4        963.76        893.80        11.20 o                         
  -7   2   4        161.30        154.99         3.38 o                         
  -6   2   4         61.75         59.32         2.13 o                         
  -5   2   4       2108.76       2169.74        25.56 o                         
  -4   2   4        852.69        878.77        11.45 o                         
  -3   2   4       1789.25       1937.40        22.06 o                         
  -2   2   4       5659.66       5268.24       118.87 o                         
  -1   2   4        262.06        287.25         5.79 o                         
   0   2   4        407.89        475.41         6.37 o                         
   1   2   4        255.25        303.28         6.67 o                         
   2   2   4       5676.40       5279.64        84.10 o                         
   3   2   4       1787.87       1963.90        22.62 o                         
   4   2   4        838.50        859.17        11.93 o                         
   5   2   4       2104.14       2175.09        25.20 o                         
   6   2   4         63.64         63.51         2.10 o                         
   7   2   4        162.70        157.42         3.43 o                         
   8   2   4        956.86        873.48        10.86 o                         
   9   2   4        181.33        178.94         4.29 o                         
  10   2   4         61.21         55.33         3.52 o                         
  11   2   4         61.94         68.06         9.27 o                         
 -11   3   4         58.35         64.55         4.27 o                         
 -10   3   4        501.35        498.67        14.13 o                         
  -9   3   4        219.30        225.31         5.72 o                         
  -8   3   4        481.13        466.89         7.24 o                         
  -7   3   4         57.95         49.87         2.27 o                         
  -6   3   4       1045.89       1089.92        12.52 o                         
  -5   3   4        413.12        439.83         6.38 o                         
  -4   3   4        190.63        211.39         3.41 o                         
  -3   3   4       9687.29      10015.99       182.10 o                         
  -2   3   4       1987.12       1968.54        20.85 o                         
  -1   3   4       1422.28       1270.93        13.51 o                         
   0   3   4         25.97         28.23         1.36 o                         
   1   3   4       1422.73       1243.82        12.67 o                         
   2   3   4       1982.04       1952.12        21.85 o                         
   3   3   4       9698.81      10004.83       260.24 o                         
   4   3   4        191.84        213.93         3.87 o                         
   5   3   4        414.15        444.54         6.67 o                         
   6   3   4       1045.47       1084.78        11.75 o                         
   7   3   4         58.45         52.87         2.55 o                         
   8   3   4        480.64        464.24         7.04 o                         
   9   3   4        220.44        226.94         4.97 o                         
  10   3   4        503.96        483.60        12.22 o                         
  11   3   4         57.18         72.16        11.24 o                         
 -11   4   4         42.71         47.33         3.42 o                         
 -10   4   4        178.03        170.31         6.68 o                         
  -9   4   4        101.82         86.07         4.14 o                         
  -8   4   4        370.09        354.01         5.84 o                         
  -7   4   4        147.26        145.48         3.91 o                         
  -6   4   4        303.19        308.08         5.24 o                         
  -5   4   4         93.58         91.36         2.65 o                         
  -4   4   4        269.15        296.55         4.82 o                         
  -3   4   4        192.75        221.84         3.61 o                         
  -2   4   4       3687.20       3993.21        42.98 o                         
  -1   4   4       1287.20       1367.28        13.85 o                         
   0   4   4          7.21          5.46         0.99 o                         
   1   4   4       1294.59       1352.22        14.61 o                         
   2   4   4       3678.63       3991.74        64.65 o                         
   3   4   4        192.22        217.19         4.08 o                         
   4   4   4        268.96        296.64         5.32 o                         
   5   4   4         93.37         88.16         2.14 o                         
   6   4   4        306.96        304.17         4.60 o                         
   7   4   4        150.24        140.13         3.51 o                         
   8   4   4        374.80        365.38         6.27 o                         
   9   4   4        101.00         81.59         4.07 o                         
  10   4   4        176.70        173.94         6.60 o                         
  11   4   4         43.24         50.33         6.62 o                         
 -10   5   4         77.17         91.15         4.89 o                         
  -9   5   4        251.10        247.30         5.47 o                         
  -8   5   4          1.35          2.98         1.76 o                         
  -7   5   4         94.70         98.83         3.14 o                         
  -6   5   4        442.36        419.95         5.90 o                         
  -5   5   4        256.03        267.04         4.02 o                         
  -4   5   4        595.01        668.82         8.95 o                         
  -3   5   4        402.78        407.48         5.18 o                         
  -2   5   4       2617.38       3136.42        39.49 o                         
  -1   5   4       2143.71       2175.88        23.09 o                         
   0   5   4       1993.48       2391.47        34.66 o                         
   1   5   4       2138.69       2137.27        21.55 o                         
   2   5   4       2618.30       3091.47        39.66 o                         
   3   5   4        404.44        400.24         5.81 o                         
   4   5   4        596.35        665.00         9.63 o                         
   5   5   4        256.36        279.16         4.34 o                         
   6   5   4        438.12        418.37         6.24 o                         
   7   5   4         94.65         94.39         3.15 o                         
   8   5   4          1.51          1.98         1.68 o                         
   9   5   4        247.80        245.00         5.22 o                         
  10   5   4         77.12         91.92         7.24 o                         
 -10   6   4         62.28         56.82         7.51 o                         
  -9   6   4        130.82        124.61         4.44 o                         
  -8   6   4        141.68        131.76         3.96 o                         
  -7   6   4         35.60         28.78         1.90 o                         
  -6   6   4          6.80          6.07         1.54 o                         
  -5   6   4       1155.39       1192.30        12.45 o                         
  -4   6   4        689.41        724.22         8.39 o                         
  -3   6   4        439.28        447.91         6.03 o                         
  -2   6   4        986.38        948.23        10.23 o                         
  -1   6   4        397.21        445.88         8.34 o                         
   0   6   4       1782.90       1757.78        17.26 o                         
   1   6   4        395.24        452.50         8.85 o                         
   2   6   4        989.12        941.27        10.47 o                         
   3   6   4        433.32        433.07         5.80 o                         
   4   6   4        687.14        713.68         8.50 o                         
   5   6   4       1150.34       1191.82        15.44 o                         
   6   6   4          5.83          4.75         2.01 o                         
   7   6   4         36.79         30.78         2.01 o                         
   8   6   4        141.31        123.50         5.08 o                         
   9   6   4        131.30        115.98         3.92 o                         
  10   6   4         61.72         65.29         4.55 o                         
 -10   7   4         33.29         39.24         3.33 o                         
  -9   7   4         43.27         43.66         2.83 o                         
  -8   7   4          2.01          1.70         1.63 o                         
  -7   7   4         35.52         35.65         2.05 o                         
  -6   7   4        255.23        245.30         4.41 o                         
  -5   7   4        194.00        196.73         3.31 o                         
  -4   7   4        371.75        338.57         4.34 o                         
  -3   7   4        443.25        518.93         7.70 o                         
  -2   7   4        532.34        631.25         7.93 o                         
  -1   7   4       2731.93       3298.56        45.42 o                         
   0   7   4        996.55        882.12         8.73 o                         
   1   7   4       2752.30       3266.66        48.77 o                         
   2   7   4        527.18        617.10         7.63 o                         
   3   7   4        443.69        513.69         7.41 o                         
   4   7   4        373.01        340.41         5.27 o                         
   5   7   4        196.33        195.37         3.58 o                         
   6   7   4        252.12        237.97         5.01 o                         
   7   7   4         35.38         33.98         2.49 o                         
   8   7   4          1.93          2.20         1.88 o                         
   9   7   4         43.12         43.99         2.70 o                         
  10   7   4         33.71         34.35         3.52 o                         
 -10   8   4         45.92         47.54         5.14 o                         
  -9   8   4         10.62          9.17         2.96 o                         
  -8   8   4        197.68        205.39         5.60 o                         
  -7   8   4        118.14        102.39         4.46 o                         
  -6   8   4        801.31        803.49         9.97 o                         
  -5   8   4        135.39        140.80         3.98 o                         
  -4   8   4        133.44        124.50         3.72 o                         
  -3   8   4        316.96        310.38         4.19 o                         
  -2   8   4        173.61        143.88         2.98 o                         
  -1   8   4       1059.58       1214.98        12.69 o                         
   0   8   4        275.17        376.76         5.80 o                         
   1   8   4       1062.35       1211.24        13.74 o                         
   2   8   4        176.41        145.94         3.11 o                         
   3   8   4        322.77        310.83         3.91 o                         
   4   8   4        134.03        130.50         2.89 o                         
   5   8   4        135.01        150.26         4.28 o                         
   6   8   4        800.08        781.84        10.65 o                         
   7   8   4        120.43         98.42         4.50 o                         
   8   8   4        196.30        194.11         5.10 o                         
   9   8   4         12.01         11.37         2.57 o                         
  10   8   4         45.28         34.88         7.70 o                         
  -9   9   4         37.92         50.57         3.26 o                         
  -8   9   4         41.25         44.08         3.52 o                         
  -7   9   4         73.03         69.44         2.69 o                         
  -6   9   4        618.00        654.90         7.99 o                         
  -5   9   4        523.24        527.15         6.26 o                         
  -4   9   4         67.59         67.67         1.93 o                         
  -3   9   4        539.59        513.05         5.58 o                         
  -2   9   4        776.17        787.59         8.67 o                         
  -1   9   4        384.56        412.40         4.85 o                         
   0   9   4        729.28        728.72         7.97 o                         
   1   9   4        380.62        411.29         5.22 o                         
   2   9   4        787.19        800.28         8.70 o                         
   3   9   4        536.41        504.97         5.72 o                         
   4   9   4         67.94         69.62         2.01 o                         
   5   9   4        525.21        513.74         7.10 o                         
   6   9   4        619.72        647.18         8.90 o                         
   7   9   4         73.90         68.35         3.77 o                         
   8   9   4         42.96         41.25         2.67 o                         
   9   9   4         37.51         48.15         3.16 o                         
  -9  10   4        123.16        136.09         5.63 o                         
  -8  10   4          3.17          1.48         2.61 o                         
  -7  10   4        118.14        105.15         3.90 o                         
  -6  10   4        125.75        118.79         3.69 o                         
  -5  10   4        235.18        235.04         3.85 o                         
  -4  10   4        336.65        358.42         4.96 o                         
  -3  10   4        155.09        141.88         2.72 o                         
  -2  10   4        148.90        133.33         2.47 o                         
  -1  10   4         59.36         64.68         1.91 o                         
   0  10   4          0.02          2.19         1.12 o                         
   1  10   4         60.84         68.74         2.17 o                         
   2  10   4        151.15        137.31         2.77 o                         
   3  10   4        154.92        134.55         2.74 o                         
   4  10   4        335.25        352.73         4.99 o                         
   5  10   4        234.93        230.92         4.37 o                         
   6  10   4        125.37        118.35         3.42 o                         
   7  10   4        118.48        104.51         3.73 o                         
   8  10   4          3.70          2.39         2.62 o                         
   9  10   4        122.43        133.96         7.11 o                         
  -9  11   4         83.21        101.18         7.12 o                         
  -8  11   4         14.26         19.32         3.29 o                         
  -7  11   4        195.29        194.61         6.26 o                         
  -6  11   4        122.99        128.73         3.52 o                         
  -5  11   4        143.90        148.14         4.04 o                         
  -4  11   4        366.87        331.80         7.59 o                         
  -3  11   4         24.26         23.09         1.85 o                         
  -2  11   4        197.14        202.36         4.00 o                         
  -1  11   4        257.97        245.25         3.75 o                         
   0  11   4          0.36          3.28         1.17 o                         
   1  11   4        259.10        244.10         4.61 o                         
   2  11   4        198.25        195.75         3.77 o                         
   3  11   4         23.24         25.05         2.20 o                         
   4  11   4        363.29        323.19         6.38 o                         
   5  11   4        141.12        141.94         4.77 o                         
   6  11   4        121.46        127.71         3.66 o                         
   7  11   4        198.94        192.83         9.17 o                         
   8  11   4         14.34         22.03         3.11 o                         
   9  11   4         82.27        109.82         9.35 o                         
  -8  12   4         27.97         31.49         4.62 o                         
  -7  12   4         22.33         17.26         3.28 o                         
  -6  12   4         28.18         26.32         2.42 o                         
  -5  12   4         86.22         82.86         3.43 o                         
  -4  12   4        467.17        444.86         6.61 o                         
  -3  12   4        466.09        501.99         6.68 o                         
  -2  12   4       2088.67       2037.06        21.13 o                         
  -1  12   4         13.59         17.88         1.59 o                         
   0  12   4       1523.87       1499.98        14.94 o                         
   1  12   4         13.29         16.31         1.48 o                         
   2  12   4       2084.99       2016.13        19.60 o                         
   3  12   4        464.04        502.85         6.88 o                         
   4  12   4        473.92        452.61         7.77 o                         
   5  12   4         84.77         78.12         3.59 o                         
   6  12   4         28.99         20.93         3.68 o                         
   7  12   4         21.52         16.68         3.25 o                         
   8  12   4         28.71         33.54         3.47 o                         
  -8  13   4          4.65          7.45         5.14 o                         
  -7  13   4        193.14        234.98         8.03 o                         
  -6  13   4        147.62        132.59         5.05 o                         
  -5  13   4        165.27        158.99         4.05 o                         
  -4  13   4        293.99        300.47         5.19 o                         
  -3  13   4        305.62        266.04         4.61 o                         
  -2  13   4       1288.52       1225.75        13.41 o                         
  -1  13   4        519.01        527.39         6.69 o                         
   0  13   4        403.39        386.82         5.30 o                         
   1  13   4        519.74        522.25         6.79 o                         
   2  13   4       1284.12       1201.08        13.40 o                         
   3  13   4        310.50        263.50         5.47 o                         
   4  13   4        298.61        307.15         6.10 o                         
   5  13   4        165.98        161.53         4.62 o                         
   6  13   4        145.01        136.13         6.55 o                         
   7  13   4        195.03        218.50         6.99 o                         
   8  13   4          4.30          3.22         2.63 o                         
  -7  14   4         70.42         89.53         6.93 o                         
  -6  14   4          9.83         12.69         3.92 o                         
  -5  14   4        625.67        693.70        16.41 o                         
  -4  14   4          5.20          2.42         1.61 o                         
  -3  14   4         39.69         28.39         1.92 o                         
  -2  14   4        147.73        145.80         3.66 o                         
  -1  14   4         67.65         60.99         2.65 o                         
   0  14   4         39.55         29.85         1.72 o                         
   1  14   4         66.99         62.16         2.91 o                         
   2  14   4        151.18        147.69         3.42 o                         
   3  14   4         40.58         30.98         2.11 o                         
   4  14   4          5.08          1.59         1.72 o                         
   5  14   4        631.93        710.97        16.89 o                         
   6  14   4          9.47         13.84         3.88 o                         
   7  14   4         71.46         69.00         5.86 o                         
  -6  15   4         28.36         29.59         4.15 o                         
  -5  15   4          9.68         12.76         6.91 o                         
  -4  15   4        144.13        149.76         4.40 o                         
  -3  15   4         32.29         39.84         2.22 o                         
  -2  15   4        132.36        156.42         3.89 o                         
  -1  15   4         63.15         51.42         2.09 o                         
   0  15   4          4.20          2.69         1.30 o                         
   1  15   4         63.41         56.72         2.36 o                         
   2  15   4        131.11        153.02         3.86 o                         
   3  15   4         32.74         37.99         2.34 o                         
   4  15   4        144.88        152.42         4.49 o                         
   5  15   4         10.13         14.82         3.87 o                         
   6  15   4         29.30         29.66         3.75 o                         
  -5  16   4        132.25        139.07         6.56 o                         
  -4  16   4         59.10         62.96         6.08 o                         
  -3  16   4        247.75        259.24         6.81 o                         
  -2  16   4        146.99        142.70         4.57 o                         
  -1  16   4         33.64         30.59         2.24 o                         
   0  16   4        433.29        469.90         8.12 o                         
   1  16   4         34.28         31.17         2.13 o                         
   2  16   4        145.30        131.61         4.21 o                         
   3  16   4        247.05        262.13         5.95 o                         
   4  16   4         57.71         61.88         4.12 o                         
   5  16   4        131.81        138.06         8.17 o                         
  -4  17   4         90.12         97.12         5.44 o                         
  -3  17   4          0.67          2.24         2.57 o                         
  -2  17   4        239.86        300.81         7.06 o                         
  -1  17   4         12.90          9.53         3.16 o                         
   0  17   4         31.00         66.99         5.59 o                         
   1  17   4         12.92         11.04         2.22 o                         
   2  17   4        239.87        297.30         6.60 o                         
   3  17   4          0.61          1.89         1.69 o                         
   4  17   4         90.84         93.49         4.20 o                         
  -2  18   4          5.13          7.33         3.26 o                         
  -1  18   4         48.29         54.67         3.10 o                         
   0  18   4         54.28         66.14         3.76 o                         
   1  18   4         48.70         61.60         3.44 o                         
   2  18   4          4.69          7.37         3.97 o                         
   1   0   5       6334.93       7003.08       257.71 o                         
   2   0   5        621.51        619.21         6.29 o                         
   3   0   5       1581.89       1439.66        16.36 o                         
   4   0   5       1270.75       1109.10        13.88 o                         
   5   0   5        459.92        545.40         8.84 o                         
   6   0   5         33.77         31.32         1.81 o                         
   7   0   5        270.00        248.83         6.06 o                         
   8   0   5        463.74        459.10         6.81 o                         
   9   0   5        259.11        276.32         5.86 o                         
  10   0   5          1.02          5.04         2.60 o                         
  11   0   5         30.47         31.44         5.50 o                         
 -11   1   5         33.18         30.55         3.93 o                         
 -10   1   5         58.11         69.11         5.31 o                         
  -9   1   5        200.14        196.07         4.81 o                         
  -8   1   5        277.46        255.11         6.56 o                         
  -7   1   5         59.42         67.65         2.37 o                         
  -6   1   5       1425.12       1504.33        16.17 o                         
  -5   1   5        878.73        882.61        11.72 o                         
  -4   1   5        196.16        187.41         4.45 o                         
  -3   1   5       4240.50       4300.21        49.46 o                         
  -2   1   5         18.80         17.98         1.78 o                         
  -1   1   5        367.37        322.93         4.81 o                         
   0   1   5       6077.28       6173.99       161.37 o                         
   1   1   5        362.15        316.45         4.52 o                         
   2   1   5         19.78         21.16         1.52 o                         
   3   1   5       4240.29       4291.76        53.98 o                         
   4   1   5        193.01        186.06         4.97 o                         
   5   1   5        873.49        879.15        16.01 o                         
   6   1   5       1436.29       1506.40        14.68 o                         
   7   1   5         62.79         74.14         2.29 o                         
   8   1   5        279.88        264.77         6.84 o                         
   9   1   5        198.66        190.44         5.37 o                         
  10   1   5         58.25         66.65         5.31 o                         
  11   1   5         34.50         35.78         6.80 o                         
 -11   2   5        104.73        121.85         8.30 o                         
 -10   2   5        312.18        297.57         7.07 o                         
  -9   2   5        331.08        330.04         6.13 o                         
  -8   2   5        316.65        310.72         5.48 o                         
  -7   2   5        255.30        274.53         4.74 o                         
  -6   2   5        134.41        120.92         3.16 o                         
  -5   2   5        677.89        710.24         7.62 o                         
  -4   2   5       2883.46       2694.25        26.40 o                         
  -3   2   5        151.33        146.99         2.97 o                         
  -2   2   5       2033.55       2202.28        22.97 o                         
  -1   2   5        299.73        319.27         3.85 o                         
   0   2   5       2645.77       2908.65        32.03 o                         
   1   2   5        301.45        315.52         3.94 o                         
   2   2   5       2027.85       2165.80        20.16 o                         
   3   2   5        155.65        147.24         3.28 o                         
   4   2   5       2892.56       2735.13        33.44 o                         
   5   2   5        683.44        717.75         8.98 o                         
   6   2   5        130.36        113.01         2.76 o                         
   7   2   5        251.34        270.78         4.69 o                         
   8   2   5        317.51        308.47         5.31 o                         
   9   2   5        335.29        340.53         8.92 o                         
  10   2   5        312.49        334.70        11.84 o                         
  11   2   5        104.37        141.44         7.97 o                         
 -11   3   5         38.84         43.49         3.49 o                         
 -10   3   5         38.14         41.79         3.32 o                         
  -9   3   5        473.62        441.22         8.13 o                         
  -8   3   5        713.30        708.07        10.40 o                         
  -7   3   5        567.76        551.29         8.61 o                         
  -6   3   5        299.34        303.01         4.89 o                         
  -5   3   5        252.07        267.68         5.40 o                         
  -4   3   5        350.73        397.53         4.92 o                         
  -3   3   5       2166.13       2309.61        23.44 o                         
  -2   3   5       1039.81        863.75         9.98 o                         
  -1   3   5        229.08        278.47         4.99 o                         
   0   3   5         81.03         68.91         1.92 o                         
   1   3   5        227.00        272.63         6.16 o                         
   2   3   5       1042.11        862.36         9.82 o                         
   3   3   5       2178.05       2320.71        24.61 o                         
   4   3   5        350.47        393.38         5.20 o                         
   5   3   5        251.37        276.56         4.78 o                         
   6   3   5        297.73        297.84         4.57 o                         
   7   3   5        565.61        519.56         8.44 o                         
   8   3   5        717.85        700.84         9.29 o                         
   9   3   5        471.40        424.68         7.31 o                         
  10   3   5         38.67         40.09         4.97 o                         
  11   3   5         37.86         42.64         4.81 o                         
 -10   4   5        148.83        170.49         9.12 o                         
  -9   4   5        105.17         98.46         3.89 o                         
  -8   4   5         92.48         95.58         4.02 o                         
  -7   4   5        182.13        173.25         4.14 o                         
  -6   4   5        176.45        168.86         3.86 o                         
  -5   4   5        782.97        804.89         8.91 o                         
  -4   4   5       1917.68       2047.58        20.33 o                         
  -3   4   5        990.24        989.95        10.38 o                         
  -2   4   5       1068.05       1017.26        11.88 o                         
  -1   4   5       2781.97       2781.51        28.08 o                         
   0   4   5       1007.18        925.10         9.45 o                         
   1   4   5       2784.26       2806.57        29.22 o                         
   2   4   5       1079.83       1034.97        11.72 o                         
   3   4   5        990.59        981.15        11.77 o                         
   4   4   5       1917.38       2047.01        22.37 o                         
   5   4   5        786.67        800.66         9.53 o                         
   6   4   5        178.82        167.69         3.38 o                         
   7   4   5        183.31        169.99         4.04 o                         
   8   4   5         92.76         96.10         3.23 o                         
   9   4   5        105.86        101.47         4.36 o                         
  10   4   5        148.88        167.00         6.47 o                         
 -10   5   5         90.75         78.79         7.43 o                         
  -9   5   5        216.45        224.74         4.85 o                         
  -8   5   5         42.50         39.36         2.93 o                         
  -7   5   5        269.47        256.81         5.36 o                         
  -6   5   5        585.05        568.88         8.21 o                         
  -5   5   5        187.19        201.20         3.38 o                         
  -4   5   5       1613.28       1698.60        18.85 o                         
  -3   5   5       1043.08       1081.63        10.82 o                         
  -2   5   5       1941.53       1826.40        19.56 o                         
  -1   5   5        123.21        136.25         2.91 o                         
   0   5   5        972.52        852.36        11.27 o                         
   1   5   5        127.71        141.89         2.82 o                         
   2   5   5       1932.97       1838.90        21.40 o                         
   3   5   5       1034.96       1061.22        11.39 o                         
   4   5   5       1620.03       1723.48        20.82 o                         
   5   5   5        186.30        207.13         3.86 o                         
   6   5   5        588.15        558.31         8.09 o                         
   7   5   5        270.34        244.10         4.90 o                         
   8   5   5         42.01         39.87         3.10 o                         
   9   5   5        214.80        224.91         5.21 o                         
  10   5   5         90.09         90.58         5.88 o                         
 -10   6   5          3.60         11.17         3.79 o                         
  -9   6   5        346.15        315.18         7.04 o                         
  -8   6   5       1171.96       1115.09        16.81 o                         
  -7   6   5        226.35        210.77         4.78 o                         
  -6   6   5         75.81         72.88         2.33 o                         
  -5   6   5          7.85          4.79         1.19 o                         
  -4   6   5         99.75         95.66         2.32 o                         
  -3   6   5       1596.03       1613.40        16.86 o                         
  -2   6   5        140.64        154.73         3.20 o                         
  -1   6   5        184.78        218.97         4.99 o                         
   0   6   5       1635.44       1524.00        14.49 o                         
   1   6   5        188.05        218.55         4.77 o                         
   2   6   5        136.38        154.07         3.14 o                         
   3   6   5       1590.61       1636.92        17.89 o                         
   4   6   5         98.12         94.51         2.47 o                         
   5   6   5          7.88          5.40         1.09 o                         
   6   6   5         75.43         70.98         3.12 o                         
   7   6   5        231.67        212.59         4.68 o                         
   8   6   5       1163.40       1080.98        20.10 o                         
   9   6   5        341.44        306.12         8.47 o                         
  10   6   5          3.62          7.27         4.23 o                         
 -10   7   5          0.86          1.90         2.67 o                         
  -9   7   5         82.35         83.58         4.83 o                         
  -8   7   5        126.76        121.56         4.01 o                         
  -7   7   5        583.38        543.78         8.65 o                         
  -6   7   5        668.98        644.37         8.38 o                         
  -5   7   5          9.72         10.30         1.18 o                         
  -4   7   5        387.85        390.81         4.96 o                         
  -3   7   5        153.54        157.59         2.65 o                         
  -2   7   5        602.57        615.15         7.23 o                         
  -1   7   5       2408.80       2614.78        26.62 o                         
   0   7   5       1379.47       1617.97        19.94 o                         
   1   7   5       2405.98       2598.79        27.86 o                         
   2   7   5        605.29        617.14         8.06 o                         
   3   7   5        152.96        156.54         2.77 o                         
   4   7   5        380.18        379.57         4.89 o                         
   5   7   5          9.49          7.83         1.36 o                         
   6   7   5        671.78        636.27         9.27 o                         
   7   7   5        584.26        549.70         9.73 o                         
   8   7   5        126.29        117.74         4.77 o                         
   9   7   5         81.58         78.28         3.46 o                         
  10   7   5          0.84         -0.87         2.90 o                         
 -10   8   5        485.84        536.06        15.17 o                         
  -9   8   5         12.25         11.49         2.74 o                         
  -8   8   5        204.78        202.91         5.58 o                         
  -7   8   5        143.63        135.83         6.43 o                         
  -6   8   5         40.08         23.88         1.70 o                         
  -5   8   5        397.84        400.68         5.47 o                         
  -4   8   5        395.60        383.24         4.52 o                         
  -3   8   5        660.74        731.48         7.90 o                         
  -2   8   5        566.46        602.51         7.67 o                         
  -1   8   5        693.66        629.71         7.69 o                         
   0   8   5        577.93        482.86        11.78 o                         
   1   8   5        696.03        637.71         8.39 o                         
   2   8   5        569.36        623.08         7.79 o                         
   3   8   5        658.72        729.15         7.95 o                         
   4   8   5        393.04        372.25         4.81 o                         
   5   8   5        399.00        407.74         6.07 o                         
   6   8   5         40.36         26.64         1.91 o                         
   7   8   5        144.89        146.42         7.23 o                         
   8   8   5        209.22        208.30         5.75 o                         
   9   8   5         11.43         11.82         2.24 o                         
  10   8   5        487.20        511.85        25.00 o                         
  -9   9   5          6.11          7.20         2.58 o                         
  -8   9   5         92.33         98.74         5.50 o                         
  -7   9   5         39.29         30.04         2.13 o                         
  -6   9   5        280.91        248.24         4.49 o                         
  -5   9   5         13.20         15.06         1.40 o                         
  -4   9   5         40.06         40.16         1.62 o                         
  -3   9   5         66.91         55.08         1.80 o                         
  -2   9   5        752.01        772.61         7.92 o                         
  -1   9   5         59.13         49.23         1.81 o                         
   0   9   5         16.27          8.07         1.20 o                         
   1   9   5         59.41         51.11         1.85 o                         
   2   9   5        754.92        780.55         8.08 o                         
   3   9   5         66.33         51.86         1.66 o                         
   4   9   5         39.69         41.96         1.89 o                         
   5   9   5         12.89         13.20         1.72 o                         
   6   9   5        282.67        246.03         5.21 o                         
   7   9   5         37.53         31.22         2.28 o                         
   8   9   5         94.76        114.23         4.54 o                         
   9   9   5          5.51          4.47         2.59 o                         
  -9  10   5        207.34        201.20         6.50 o                         
  -8  10   5         20.39         14.95         3.07 o                         
  -7  10   5         89.81        107.24         3.48 o                         
  -6  10   5        472.41        459.88        11.44 o                         
  -5  10   5         72.54         61.00         2.08 o                         
  -4  10   5        271.37        280.55         4.47 o                         
  -3  10   5         56.19         48.25         1.71 o                         
  -2  10   5         90.16         77.76         1.98 o                         
  -1  10   5        108.65         80.08         2.15 o                         
   0  10   5        302.84        299.19         4.51 o                         
   1  10   5        108.30         88.43         2.35 o                         
   2  10   5         90.96         80.06         2.17 o                         
   3  10   5         54.81         45.38         1.89 o                         
   4  10   5        270.42        277.65         5.01 o                         
   5  10   5         74.16         65.35         2.47 o                         
   6  10   5        468.97        449.82        18.40 o                         
   7  10   5         90.73         98.29         3.65 o                         
   8  10   5         20.50          9.64         2.94 o                         
   9  10   5        203.77        203.07         8.44 o                         
  -8  11   5        100.50        103.67         6.84 o                         
  -7  11   5         36.31         56.24         3.40 o                         
  -6  11   5        169.98        196.39         4.46 o                         
  -5  11   5        335.65        366.59         5.33 o                         
  -4  11   5        304.20        310.77         4.25 o                         
  -3  11   5       1715.75       1604.71        15.09 o                         
  -2  11   5         30.89         28.35         1.53 o                         
  -1  11   5         28.48         24.69         1.51 o                         
   0  11   5         66.95         76.26         2.25 o                         
   1  11   5         28.30         26.38         1.66 o                         
   2  11   5         31.62         28.61         1.66 o                         
   3  11   5       1714.56       1584.39        15.30 o                         
   4  11   5        298.80        313.95         5.18 o                         
   5  11   5        335.25        359.08         6.76 o                         
   6  11   5        170.88        192.84         5.04 o                         
   7  11   5         36.78         47.73         3.15 o                         
   8  11   5         99.83        100.01         6.29 o                         
  -8  12   5         42.41         37.37         5.15 o                         
  -7  12   5         39.92         44.38         5.91 o                         
  -6  12   5         87.96         87.33         4.97 o                         
  -5  12   5         12.11         13.78         1.80 o                         
  -4  12   5        154.03        132.22         3.12 o                         
  -3  12   5        328.00        316.19         5.10 o                         
  -2  12   5         75.33         77.92         2.46 o                         
  -1  12   5         39.95         34.74         1.86 o                         
   0  12   5         47.28         36.53         1.82 o                         
   1  12   5         38.09         34.22         1.88 o                         
   2  12   5         72.05         77.16         2.19 o                         
   3  12   5        327.45        311.10         4.80 o                         
   4  12   5        154.41        136.50         3.55 o                         
   5  12   5         11.97         11.93         1.89 o                         
   6  12   5         88.48         76.73         3.64 o                         
   7  12   5         40.39         31.84         5.20 o                         
   8  12   5         42.53         42.45         3.60 o                         
  -7  13   5         14.55         13.44         3.83 o                         
  -6  13   5         69.13         63.70         4.51 o                         
  -5  13   5        118.32        109.63         4.27 o                         
  -4  13   5        273.27        250.41         6.33 o                         
  -3  13   5        275.56        285.29         5.89 o                         
  -2  13   5        423.13        431.08         6.43 o                         
  -1  13   5        181.43        190.15         3.60 o                         
   0  13   5         41.56         34.79         1.76 o                         
   1  13   5        181.35        193.27         3.90 o                         
   2  13   5        420.99        425.35         6.43 o                         
   3  13   5        275.86        277.94         6.80 o                         
   4  13   5        273.53        250.07         5.95 o                         
   5  13   5        119.46        111.04         4.13 o                         
   6  13   5         69.27         67.88         5.07 o                         
   7  13   5         14.70         13.53         2.97 o                         
  -7  14   5          0.05         -1.59         4.69 o                         
  -6  14   5        240.02        274.07         9.64 o                         
  -5  14   5        136.03        158.62         5.78 o                         
  -4  14   5        120.81        117.96         3.68 o                         
  -3  14   5         33.40         37.29         2.26 o                         
  -2  14   5        171.84        169.05         4.07 o                         
  -1  14   5        166.17        170.37         3.86 o                         
   0  14   5          0.71          2.38         2.23 o                         
   1  14   5        164.56        167.92         4.11 o                         
   2  14   5        174.04        173.60         3.66 o                         
   3  14   5         33.75         39.82         2.36 o                         
   4  14   5        120.43        124.21         4.36 o                         
   5  14   5        133.76        159.00         5.45 o                         
   6  14   5        240.31        254.40         8.73 o                         
   7  14   5          0.03          0.89         2.63 o                         
  -6  15   5         30.33         33.88         3.87 o                         
  -5  15   5          6.45          5.59         3.01 o                         
  -4  15   5         56.72         56.56         2.85 o                         
  -3  15   5         24.54         25.94         2.18 o                         
  -2  15   5         58.26         57.18         2.47 o                         
  -1  15   5         68.56         62.29         2.34 o                         
   0  15   5        128.69        125.95         3.10 o                         
   1  15   5         67.39         61.33         2.72 o                         
   2  15   5         58.18         54.70         3.05 o                         
   3  15   5         25.45         29.27         2.48 o                         
   4  15   5         56.95         55.25         2.85 o                         
   5  15   5          6.59          9.42         6.01 o                         
   6  15   5         30.19         29.89         3.14 o                         
  -5  16   5         84.81         99.73         5.42 o                         
  -4  16   5         21.71         15.66         3.08 o                         
  -3  16   5        184.29        208.06         7.79 o                         
  -2  16   5          2.44          0.82         1.98 o                         
  -1  16   5         88.12        114.18         3.96 o                         
   0  16   5          0.19          1.13         1.74 o                         
   1  16   5         85.61        113.81         3.99 o                         
   2  16   5          2.55          0.66         1.86 o                         
   3  16   5        183.36        207.44         7.03 o                         
   4  16   5         22.32         20.73         3.10 o                         
   5  16   5         83.63        101.71         6.31 o                         
  -4  17   5         21.60         25.00         3.54 o                         
  -3  17   5         33.61         30.21         2.97 o                         
  -2  17   5          5.02          1.77         2.05 o                         
  -1  17   5        173.56        183.89         6.59 o                         
   0  17   5        310.64        376.16        12.87 o                         
   1  17   5        176.19        183.37         5.18 o                         
   2  17   5          4.91          6.00         1.98 o                         
   3  17   5         33.79         35.59         2.77 o                         
   4  17   5         21.71         24.15         3.02 o                         
  -2  18   5        164.18        193.91         6.22 o                         
  -1  18   5         29.42         27.81         3.30 o                         
   0  18   5          7.77         11.89         2.72 o                         
   1  18   5         29.59         34.06         3.66 o                         
   2  18   5        162.88        184.65         7.85 o                         
   0   0   6       2084.60       2159.23        27.99 o                         
   1   0   6       3724.02       3604.78        41.42 o                         
   2   0   6       3155.46       3626.72        37.51 o                         
   3   0   6       1040.83       1071.71        11.82 o                         
   4   0   6          4.04         19.75         1.80 o                         
   5   0   6         66.58        109.10         3.29 o                         
   6   0   6       1364.38       1377.08        14.83 o                         
   7   0   6          4.76          2.76         1.11 o                         
   8   0   6        295.41        283.54         5.25 o                         
   9   0   6         38.02         38.75         2.48 o                         
  10   0   6        138.59        178.66         7.51 o                         
  11   0   6         98.13         92.29         8.73 o                         
 -11   1   6         17.25         19.55         3.82 o                         
 -10   1   6         19.04         17.98         4.59 o                         
  -9   1   6         35.98         33.65         2.27 o                         
  -8   1   6        457.16        432.62         7.24 o                         
  -7   1   6        182.30        185.67         3.66 o                         
  -6   1   6        135.73        101.93         3.90 o                         
  -5   1   6        434.33        478.04         6.42 o                         
  -4   1   6          4.02          3.19         0.94 o                         
  -3   1   6       5040.40       5347.83        62.45 o                         
  -2   1   6       4096.33       4158.00        49.12 o                         
  -1   1   6       3846.95       4187.47        63.80 o                         
   0   1   6       3905.70       4937.72        74.11 o                         
   1   1   6       3821.02       4183.54        57.99 o                         
   2   1   6       4128.59       4131.62        41.87 o                         
   3   1   6       5029.79       5227.21        63.12 o                         
   4   1   6          3.86          3.59         1.40 o                         
   5   1   6        435.38        493.97         6.61 o                         
   6   1   6        135.65         96.65         3.82 o                         
   7   1   6        183.20        185.32         3.74 o                         
   8   1   6        456.98        433.90         6.81 o                         
   9   1   6         36.72         33.68         2.21 o                         
  10   1   6         20.18         18.44         3.19 o                         
  11   1   6         17.26         20.37         3.84 o                         
 -11   2   6          3.57          0.67         3.09 o                         
 -10   2   6         33.50         38.75         3.34 o                         
  -9   2   6        398.51        375.86         6.90 o                         
  -8   2   6         19.36         16.65         1.57 o                         
  -7   2   6        183.27        174.91         3.94 o                         
  -6   2   6        238.66        255.87         6.48 o                         
  -5   2   6        257.27        262.59         4.30 o                         
  -4   2   6       1058.92       1102.90        12.00 o                         
  -3   2   6       1258.36       1309.14        13.36 o                         
  -2   2   6         42.68         93.25         3.80 o                         
  -1   2   6       1031.62        902.94         8.80 o                         
   0   2   6        467.91        512.16         5.77 o                         
   1   2   6       1025.49        898.49         8.72 o                         
   2   2   6         42.18         92.54         3.11 o                         
   3   2   6       1252.17       1289.91        14.35 o                         
   4   2   6       1054.03       1101.30        12.99 o                         
   5   2   6        258.52        263.16         4.26 o                         
   6   2   6        240.01        241.41         5.34 o                         
   7   2   6        183.22        169.66         3.60 o                         
   8   2   6         19.84         17.75         1.82 o                         
   9   2   6        400.35        366.57         7.39 o                         
  10   2   6         33.47         29.24         4.00 o                         
  11   2   6          3.49          3.15         3.12 o                         
 -10   3   6         85.47         86.14         4.34 o                         
  -9   3   6        100.86        125.23         4.26 o                         
  -8   3   6        296.15        308.95         5.56 o                         
  -7   3   6        189.04        195.99         4.52 o                         
  -6   3   6        458.64        450.13         7.00 o                         
  -5   3   6        585.04        583.33         8.13 o                         
  -4   3   6        817.89        834.18        10.68 o                         
  -3   3   6         10.77          7.89         1.26 o                         
  -2   3   6        464.26        487.13         5.90 o                         
  -1   3   6         89.62        115.34         2.15 o                         
   0   3   6         41.90         83.10         2.29 o                         
   1   3   6         90.99        118.49         2.21 o                         
   2   3   6        468.84        482.68         5.95 o                         
   3   3   6         10.63          6.16         1.21 o                         
   4   3   6        815.86        826.68         9.42 o                         
   5   3   6        585.49        590.24         7.28 o                         
   6   3   6        462.31        450.75         5.97 o                         
   7   3   6        187.62        192.43         3.76 o                         
   8   3   6        297.67        297.80         5.40 o                         
   9   3   6         99.58        112.34         3.69 o                         
  10   3   6         85.86        108.64         5.15 o                         
 -10   4   6         42.11         41.07         3.61 o                         
  -9   4   6         72.15         47.94         2.73 o                         
  -8   4   6        306.57        306.68         6.61 o                         
  -7   4   6        127.11        137.65         4.53 o                         
  -6   4   6        228.89        258.10         4.66 o                         
  -5   4   6        285.91        326.37         5.50 o                         
  -4   4   6        544.69        518.63         6.77 o                         
  -3   4   6       1819.17       1985.18        18.99 o                         
  -2   4   6        286.70        300.28         5.79 o                         
  -1   4   6       1033.90       1040.85        10.98 o                         
   0   4   6       3953.76       3961.97        43.07 o                         
   1   4   6       1025.78       1038.50        10.55 o                         
   2   4   6        289.04        309.30         5.44 o                         
   3   4   6       1808.48       1979.49        20.13 o                         
   4   4   6        549.83        507.32         6.99 o                         
   5   4   6        285.84        319.40         5.50 o                         
   6   4   6        227.10        245.84         4.69 o                         
   7   4   6        125.83        131.68         3.78 o                         
   8   4   6        306.36        291.72         6.91 o                         
   9   4   6         72.75         54.24         3.79 o                         
  10   4   6         41.72         42.21         3.80 o                         
 -10   5   6        174.45        189.81         7.23 o                         
  -9   5   6        287.72        284.72         7.35 o                         
  -8   5   6        598.55        572.03        10.57 o                         
  -7   5   6         59.48         59.35         2.65 o                         
  -6   5   6        201.95        218.57         4.88 o                         
  -5   5   6       1108.65       1078.40        11.01 o                         
  -4   5   6        763.75        777.83         8.55 o                         
  -3   5   6        293.41        343.41         5.80 o                         
  -2   5   6        332.61        397.19         6.42 o                         
  -1   5   6         60.76         73.55         2.09 o                         
   0   5   6          6.16         21.23         2.35 o                         
   1   5   6         61.07         73.56         2.33 o                         
   2   5   6        328.47        390.49         7.72 o                         
   3   5   6        291.14        345.11         5.13 o                         
   4   5   6        764.18        782.72         8.29 o                         
   5   5   6       1107.49       1061.42        12.49 o                         
   6   5   6        200.43        207.34         5.08 o                         
   7   5   6         58.57         58.80         2.74 o                         
   8   5   6        600.61        562.88         9.56 o                         
   9   5   6        289.34        279.44         6.99 o                         
  10   5   6        173.14        190.30         9.44 o                         
 -10   6   6         92.77        101.74         5.26 o                         
  -9   6   6        105.90        119.44         4.48 o                         
  -8   6   6         24.15         25.44         2.16 o                         
  -7   6   6         33.74         43.90         2.40 o                         
  -6   6   6         13.62         15.41         1.60 o                         
  -5   6   6        166.49        178.77         3.17 o                         
  -4   6   6        347.62        363.58         4.95 o                         
  -3   6   6       1195.44       1275.15        12.56 o                         
  -2   6   6        207.88        236.44         4.50 o                         
  -1   6   6        507.07        544.48         8.75 o                         
   0   6   6         54.52         25.97         1.50 o                         
   1   6   6        507.38        553.80         9.19 o                         
   2   6   6        203.25        237.99         4.34 o                         
   3   6   6       1205.41       1298.38        14.34 o                         
   4   6   6        345.82        366.03         5.53 o                         
   5   6   6        165.53        183.68         4.11 o                         
   6   6   6         13.61         14.10         1.80 o                         
   7   6   6         34.56         46.48         2.47 o                         
   8   6   6         25.38         24.93         2.24 o                         
   9   6   6        106.13        120.10         4.74 o                         
  10   6   6         89.09         99.32         5.31 o                         
 -10   7   6         17.33         16.03         3.08 o                         
  -9   7   6         48.13         45.58         3.09 o                         
  -8   7   6        187.97        186.41         7.32 o                         
  -7   7   6         70.44         56.66         2.67 o                         
  -6   7   6          5.70          8.39         1.50 o                         
  -5   7   6        215.05        206.23         3.49 o                         
  -4   7   6        272.73        264.74         3.65 o                         
  -3   7   6        188.00        189.48         2.99 o                         
  -2   7   6        109.87        130.57         3.05 o                         
  -1   7   6        726.44        682.84         7.89 o                         
   0   7   6         65.55         54.13         1.78 o                         
   1   7   6        724.57        662.85         7.31 o                         
   2   7   6        111.34        125.98         2.87 o                         
   3   7   6        189.06        190.49         2.97 o                         
   4   7   6        273.73        267.83         4.18 o                         
   5   7   6        214.99        209.09         3.84 o                         
   6   7   6          5.11          6.82         1.54 o                         
   7   7   6         70.52         55.57         2.68 o                         
   8   7   6        189.11        175.04         5.20 o                         
   9   7   6         47.43         41.43         2.63 o                         
  10   7   6         17.77         18.41         4.12 o                         
  -9   8   6        167.31        163.20        10.54 o                         
  -8   8   6         36.64         23.09         2.41 o                         
  -7   8   6        530.89        507.90         7.94 o                         
  -6   8   6         73.96         78.25         2.60 o                         
  -5   8   6        254.78        289.42         4.48 o                         
  -4   8   6         60.95         68.80         2.01 o                         
  -3   8   6        267.90        270.04         3.92 o                         
  -2   8   6        818.99        874.83         9.44 o                         
  -1   8   6        660.22        608.84         6.71 o                         
   0   8   6         42.05         39.34         2.51 o                         
   1   8   6        657.61        603.63         6.74 o                         
   2   8   6        820.63        875.95         9.30 o                         
   3   8   6        263.33        263.10         3.52 o                         
   4   8   6         62.49         70.10         2.09 o                         
   5   8   6        255.42        286.55         5.02 o                         
   6   8   6         75.36         75.82         2.65 o                         
   7   8   6        526.82        496.01         8.02 o                         
   8   8   6         35.90         23.03         2.54 o                         
   9   8   6        164.49        181.93         7.23 o                         
  -9   9   6         17.21         14.47         2.89 o                         
  -8   9   6        151.44        178.38         6.09 o                         
  -7   9   6        325.05        318.06         8.41 o                         
  -6   9   6         57.12         54.07         2.25 o                         
  -5   9   6       1330.20       1374.19        13.67 o                         
  -4   9   6        405.70        396.72         5.05 o                         
  -3   9   6        147.28        131.91         2.65 o                         
  -2   9   6        254.34        234.24         3.31 o                         
  -1   9   6         63.47         56.06         1.81 o                         
   0   9   6        364.56        360.22         4.93 o                         
   1   9   6         62.81         54.63         1.99 o                         
   2   9   6        253.61        230.80         3.75 o                         
   3   9   6        147.05        128.45         2.54 o                         
   4   9   6        404.35        387.47         5.41 o                         
   5   9   6       1326.09       1345.91        16.01 o                         
   6   9   6         57.95         52.26         2.46 o                         
   7   9   6        321.68        307.91         8.81 o                         
   8   9   6        152.47        168.07         7.48 o                         
   9   9   6         17.26         18.15         2.42 o                         
  -9  10   6         51.80         56.55         5.52 o                         
  -8  10   6         50.66         57.66         3.85 o                         
  -7  10   6        207.49        169.82         4.73 o                         
  -6  10   6        237.32        225.56         5.39 o                         
  -5  10   6        202.32        196.39         3.69 o                         
  -4  10   6        301.09        274.95         4.14 o                         
  -3  10   6        189.08        174.09         3.49 o                         
  -2  10   6        100.69         76.89         1.97 o                         
  -1  10   6        335.86        331.24         4.50 o                         
   0  10   6          8.78          2.43         1.14 o                         
   1  10   6        335.38        337.59         4.82 o                         
   2  10   6         98.59         72.56         2.13 o                         
   3  10   6        191.25        180.41         3.62 o                         
   4  10   6        297.82        271.58         4.50 o                         
   5  10   6        201.49        188.64         4.01 o                         
   6  10   6        243.07        223.19         4.85 o                         
   7  10   6        209.08        155.76         4.75 o                         
   8  10   6         50.54         55.13         3.76 o                         
   9  10   6         52.42         67.50        12.68 o                         
  -8  11   6         51.89         39.46         5.34 o                         
  -7  11   6         87.37         96.21         5.61 o                         
  -6  11   6         52.81         56.53         2.53 o                         
  -5  11   6        142.67        149.40         4.17 o                         
  -4  11   6       1486.35       1434.55        13.59 o                         
  -3  11   6         19.34         19.86         1.61 o                         
  -2  11   6        123.27        113.10         2.91 o                         
  -1  11   6        479.81        495.29         6.05 o                         
   0  11   6        375.71        354.68         5.47 o                         
   1  11   6        478.44        506.26         6.69 o                         
   2  11   6        121.90        114.38         2.67 o                         
   3  11   6         18.68         21.17         1.52 o                         
   4  11   6       1495.83       1442.11        15.71 o                         
   5  11   6        142.69        154.21         5.10 o                         
   6  11   6         53.43         51.41         3.74 o                         
   7  11   6         88.94         84.28         7.34 o                         
   8  11   6         51.92         46.30         3.65 o                         
  -8  12   6        116.19        126.82         8.20 o                         
  -7  12   6         78.07         93.79         6.83 o                         
  -6  12   6         27.03         28.15         2.60 o                         
  -5  12   6         32.63         30.71         2.40 o                         
  -4  12   6        203.31        194.59         4.27 o                         
  -3  12   6         88.27         87.83         2.75 o                         
  -2  12   6         93.79         86.80         2.53 o                         
  -1  12   6        177.29        170.53         3.42 o                         
   0  12   6         85.51         90.22         2.60 o                         
   1  12   6        176.95        168.26         3.55 o                         
   2  12   6         92.04         85.81         2.33 o                         
   3  12   6         85.94         84.90         2.61 o                         
   4  12   6        206.02        193.04         6.18 o                         
   5  12   6         32.32         28.20         2.50 o                         
   6  12   6         27.04         25.21         3.91 o                         
   7  12   6         78.90         90.19         6.63 o                         
   8  12   6        117.39        153.97         6.52 o                         
  -7  13   6         13.01         20.25         4.62 o                         
  -6  13   6         59.27         66.71         4.56 o                         
  -5  13   6         41.21         38.81         2.88 o                         
  -4  13   6        130.29        118.86         3.41 o                         
  -3  13   6        197.47        197.40         4.22 o                         
  -2  13   6         54.26         30.83         1.85 o                         
  -1  13   6          3.25         -1.06         1.19 o                         
   0  13   6         15.16         13.42         1.53 o                         
   1  13   6          2.86          0.48         1.20 o                         
   2  13   6         54.67         29.87         1.82 o                         
   3  13   6        197.91        187.84         4.54 o                         
   4  13   6        129.87        120.18         3.62 o                         
   5  13   6         41.06         37.51         2.68 o                         
   6  13   6         59.93         62.64         5.00 o                         
   7  13   6         13.34         16.73         3.17 o                         
  -7  14   6        112.38        131.30         7.32 o                         
  -6  14   6         19.76         21.15         3.36 o                         
  -5  14   6         14.37         18.23         3.87 o                         
  -4  14   6         91.56         82.14         4.32 o                         
  -3  14   6         35.71         30.15         2.41 o                         
  -2  14   6        243.23        235.35         4.79 o                         
  -1  14   6          4.26          2.17         1.31 o                         
   0  14   6        110.50        114.41         3.02 o                         
   1  14   6          4.17          2.03         1.28 o                         
   2  14   6        245.31        230.33         5.37 o                         
   3  14   6         36.75         33.14         2.25 o                         
   4  14   6         92.27         81.00         4.01 o                         
   5  14   6         14.01         13.51         2.67 o                         
   6  14   6         19.28         25.39         4.26 o                         
   7  14   6        110.08        133.96         5.38 o                         
  -6  15   6         65.78         78.39         6.29 o                         
  -5  15   6         13.91         17.62         3.84 o                         
  -4  15   6         97.37        117.80         5.88 o                         
  -3  15   6         49.56         44.71         2.89 o                         
  -2  15   6        203.55        198.40         4.61 o                         
  -1  15   6        277.91        289.86         5.05 o                         
   0  15   6        375.92        362.70         5.94 o                         
   1  15   6        279.26        290.50         6.12 o                         
   2  15   6        203.28        194.31         4.56 o                         
   3  15   6         49.95         46.83         2.53 o                         
   4  15   6         97.75        119.16         6.79 o                         
   5  15   6         14.02         18.11         4.53 o                         
   6  15   6         65.40         75.10         4.64 o                         
  -5  16   6         25.26         18.59         5.21 o                         
  -3  16   6         32.62         34.51         2.80 o                         
  -2  16   6         24.88         16.85         2.55 o                         
  -1  16   6         26.69         33.25         2.36 o                         
   0  16   6         17.75          7.57         2.02 o                         
   1  16   6         27.07         37.38         2.42 o                         
   2  16   6         23.87         17.60         2.69 o                         
   3  16   6         32.61         38.50         2.85 o                         
   4  16   6         22.42         31.92         4.77 o                         
   5  16   6         24.12         21.21         3.22 o                         
  -4  17   6         23.73         22.54         2.55 o                         
  -3  17   6         34.79         38.27         2.96 o                         
  -2  17   6         30.18         32.81         2.43 o                         
  -1  17   6         22.59         27.63         3.52 o                         
   0  17   6         53.16         67.15         3.57 o                         
   1  17   6         22.53         33.33         3.68 o                         
   2  17   6         30.13         37.11         2.44 o                         
   3  17   6         33.78         36.21         2.50 o                         
   4  17   6         24.92         26.26         2.57 o                         
  -1  18   6         51.10         67.10         5.69 o                         
   0  18   6          2.67         11.55         3.30 o                         
   1  18   6         52.13         63.04         4.17 o                         
   1   0   7       1888.45       2326.99        22.37 o                         
   2   0   7        728.30        800.15        10.56 o                         
   3   0   7       2322.78       2493.15        29.97 o                         
   4   0   7        398.27        420.06         6.16 o                         
   5   0   7       1402.53       1365.40        13.97 o                         
   6   0   7        838.99        811.13         8.50 o                         
   7   0   7        149.67        143.86         3.19 o                         
   8   0   7         78.46         67.74         2.49 o                         
   9   0   7        372.21        375.84         7.08 o                         
  10   0   7         86.05         87.67         5.43 o                         
 -10   1   7        134.43        163.52        10.28 o                         
  -9   1   7         83.63         88.35         3.59 o                         
  -8   1   7        242.26        247.22         4.84 o                         
  -7   1   7        321.47        285.35         5.28 o                         
  -6   1   7        270.37        297.61         4.28 o                         
  -5   1   7        243.41        223.13         4.03 o                         
  -4   1   7        485.53        492.27         6.19 o                         
  -3   1   7        178.28        233.11         3.59 o                         
  -2   1   7       4398.24       4573.47        52.07 o                         
  -1   1   7        363.43        351.34         4.21 o                         
   0   1   7       3278.12       3149.05        32.76 o                         
   1   1   7        373.16        364.43         4.65 o                         
   2   1   7       4404.53       4488.37        48.48 o                         
   3   1   7        177.15        223.42         3.43 o                         
   4   1   7        481.18        472.07         6.18 o                         
   5   1   7        245.78        221.76         3.77 o                         
   6   1   7        269.75        300.16         4.25 o                         
   7   1   7        319.67        281.28         4.71 o                         
   8   1   7        244.37        235.58         4.32 o                         
   9   1   7         82.66         80.63         2.96 o                         
  10   1   7        133.63        170.96         7.96 o                         
 -10   2   7         75.13         74.54         4.49 o                         
  -9   2   7         93.07         95.81         4.63 o                         
  -8   2   7        747.34        717.75         9.47 o                         
  -7   2   7        282.65        280.77         5.22 o                         
  -6   2   7        310.57        329.61         5.09 o                         
  -5   2   7        397.54        351.37         6.01 o                         
  -4   2   7        301.82        313.04         5.06 o                         
  -3   2   7        214.02        278.10         4.47 o                         
  -2   2   7       2025.74       2137.19        20.80 o                         
  -1   2   7        679.62        753.60         7.48 o                         
   0   2   7       2342.67       2413.31        20.69 o                         
   1   2   7        678.15        749.81         8.22 o                         
   2   2   7       2031.46       2153.32        19.74 o                         
   3   2   7        212.38        281.44         4.32 o                         
   4   2   7        298.72        305.29         4.98 o                         
   5   2   7        394.45        357.60         5.43 o                         
   6   2   7        308.42        319.15         4.25 o                         
   7   2   7        281.07        280.00         4.82 o                         
   8   2   7        743.44        710.51        10.57 o                         
   9   2   7         90.95         94.10         3.36 o                         
  10   2   7         76.44         87.75         6.14 o                         
 -10   3   7        100.97         98.43         5.13 o                         
  -9   3   7        125.50        132.26         4.30 o                         
  -8   3   7         11.64          8.58         2.03 o                         
  -7   3   7         46.90         49.43         2.62 o                         
  -6   3   7         40.11         38.37         1.97 o                         
  -5   3   7        114.64         87.36         2.34 o                         
  -4   3   7       2160.56       2141.71        21.51 o                         
  -3   3   7         58.68         62.46         2.06 o                         
  -2   3   7         80.96         80.90         2.45 o                         
  -1   3   7        832.33        880.69         9.00 o                         
   0   3   7        398.97        538.17         7.64 o                         
   1   3   7        843.42        900.95         9.19 o                         
   2   3   7         81.92         79.09         2.28 o                         
   3   3   7         61.86         62.75         1.97 o                         
   4   3   7       2157.13       2114.60        21.84 o                         
   5   3   7        112.88         86.51         2.18 o                         
   6   3   7         41.46         40.10         1.86 o                         
   7   3   7         46.58         45.70         2.07 o                         
   8   3   7         10.71          8.93         2.63 o                         
   9   3   7        124.82        123.86         4.64 o                         
  10   3   7        100.04        125.22         5.52 o                         
 -10   4   7         61.31         64.52         6.57 o                         
  -9   4   7        420.78        448.40         9.77 o                         
  -8   4   7        199.48        211.30         4.92 o                         
  -7   4   7        923.52        977.17        14.88 o                         
  -6   4   7        138.20        133.40         3.68 o                         
  -5   4   7       2534.46       2499.47        24.78 o                         
  -4   4   7         47.37         52.47         1.81 o                         
  -3   4   7         41.44         42.14         1.73 o                         
  -2   4   7        715.19        829.58        10.26 o                         
  -1   4   7        125.56        140.48         4.12 o                         
   0   4   7        352.79        398.84         6.12 o                         
   1   4   7        126.99        136.69         4.11 o                         
   2   4   7        716.14        837.73        12.51 o                         
   3   4   7         43.74         44.52         2.01 o                         
   4   4   7         45.90         51.76         1.75 o                         
   5   4   7       2521.00       2445.74        22.90 o                         
   6   4   7        138.78        125.84         3.33 o                         
   7   4   7        924.14        949.40        12.69 o                         
   8   4   7        195.80        202.01         4.60 o                         
   9   4   7        419.88        444.17         8.74 o                         
  10   4   7         60.78         58.30         4.46 o                         
 -10   5   7         13.49         16.07         3.29 o                         
  -9   5   7         78.53         78.50         3.52 o                         
  -8   5   7         86.19         68.72         2.95 o                         
  -7   5   7        515.45        513.73         7.69 o                         
  -6   5   7        418.27        424.86         6.59 o                         
  -5   5   7        135.39        147.10         2.94 o                         
  -4   5   7         89.51         84.97         2.36 o                         
  -3   5   7        510.29        511.47         6.26 o                         
  -2   5   7       1656.56       1737.33        15.99 o                         
  -1   5   7        107.17         83.16         2.13 o                         
   0   5   7        261.62        311.39         4.11 o                         
   1   5   7        104.02         81.22         2.16 o                         
   2   5   7       1653.60       1731.20        17.56 o                         
   3   5   7        519.72        524.66         6.82 o                         
   4   5   7         91.45         88.28         2.53 o                         
   5   5   7        136.41        144.90         3.26 o                         
   6   5   7        417.45        400.06         6.27 o                         
   7   5   7        519.58        512.10         7.65 o                         
   8   5   7         87.59         71.12         2.88 o                         
   9   5   7         77.25         76.40         3.58 o                         
  10   5   7         14.16         17.61         5.27 o                         
 -10   6   7         46.28         53.65         3.77 o                         
  -9   6   7        349.70        328.40        13.03 o                         
  -8   6   7         89.61         95.88         3.36 o                         
  -7   6   7        118.66         92.56         3.59 o                         
  -6   6   7        196.18        193.75         4.19 o                         
  -5   6   7        174.22        176.49         3.35 o                         
  -4   6   7        160.30        133.26         3.18 o                         
  -3   6   7       1056.05       1082.94        10.58 o                         
  -2   6   7        724.06        737.80         7.98 o                         
  -1   6   7        356.58        419.75         5.59 o                         
   0   6   7         33.01         43.61         1.73 o                         
   1   6   7        366.20        427.55         5.26 o                         
   2   6   7        714.05        731.90         9.36 o                         
   3   6   7       1058.63       1068.30        10.35 o                         
   4   6   7        161.60        129.98         2.88 o                         
   5   6   7        176.09        167.15         3.36 o                         
   6   6   7        196.28        194.81         4.79 o                         
   7   6   7        119.89         92.84         3.65 o                         
   8   6   7         89.00         91.11         3.31 o                         
   9   6   7        354.41        358.39         9.88 o                         
  10   6   7         46.88         55.82         7.12 o                         
 -10   7   7         83.63        105.26         5.98 o                         
  -9   7   7        355.83        372.48         8.77 o                         
  -8   7   7         40.30         39.44         2.54 o                         
  -7   7   7        974.54       1007.96        15.40 o                         
  -6   7   7         38.54         35.87         1.99 o                         
  -5   7   7        507.12        502.17         6.16 o                         
  -4   7   7        619.20        643.22         6.86 o                         
  -3   7   7        538.59        515.42         5.40 o                         
  -2   7   7        867.77        769.29         8.20 o                         
  -1   7   7        511.55        520.17         6.59 o                         
   0   7   7        421.99        357.53         4.75 o                         
   1   7   7        515.93        528.39         6.51 o                         
   2   7   7        874.15        765.52         7.88 o                         
   3   7   7        540.10        510.47         5.62 o                         
   4   7   7        615.19        629.94         7.07 o                         
   5   7   7        505.20        491.06         6.59 o                         
   6   7   7         37.36         36.95         2.09 o                         
   7   7   7        978.13        994.32        18.17 o                         
   8   7   7         39.18         34.69         2.34 o                         
   9   7   7        358.47        372.37        13.35 o                         
  10   7   7         84.30         90.78         5.74 o                         
  -9   8   7         75.82         70.34         4.15 o                         
  -8   8   7         32.81         29.00         2.64 o                         
  -7   8   7        253.93        279.40         6.41 o                         
  -6   8   7        360.12        324.77         5.20 o                         
  -5   8   7        327.38        316.07         4.61 o                         
  -4   8   7         46.87         42.73         1.76 o                         
  -3   8   7        129.70        116.06         2.26 o                         
  -2   8   7        674.28        668.75         6.88 o                         
  -1   8   7        437.32        395.96         4.85 o                         
   0   8   7         10.14          5.80         1.07 o                         
   1   8   7        433.87        394.56         5.66 o                         
   2   8   7        679.06        672.45         7.50 o                         
   3   8   7        129.28        113.35         2.38 o                         
   4   8   7         46.66         40.33         2.03 o                         
   5   8   7        324.81        307.70         5.29 o                         
   6   8   7        359.36        317.26         5.54 o                         
   7   8   7        253.17        258.84         5.61 o                         
   8   8   7         33.87         34.23         2.99 o                         
   9   8   7         74.58         75.16         3.67 o                         
  -9   9   7         15.75         14.67         3.20 o                         
  -8   9   7         35.45         20.62         3.04 o                         
  -7   9   7         13.54         16.55         2.01 o                         
  -6   9   7        288.16        264.81         5.03 o                         
  -5   9   7        817.27        825.35         9.05 o                         
  -4   9   7        232.97        248.75         3.95 o                         
  -3   9   7        191.81        203.55         3.39 o                         
  -2   9   7        637.61        601.86         6.59 o                         
  -1   9   7        117.17        110.72         2.43 o                         
   0   9   7          5.03          6.78         1.09 o                         
   1   9   7        119.59        111.81         2.62 o                         
   2   9   7        640.69        596.20         6.60 o                         
   3   9   7        188.84        203.46         3.28 o                         
   4   9   7        236.58        250.90         4.12 o                         
   5   9   7        817.85        817.67        10.45 o                         
   6   9   7        289.22        261.43         5.33 o                         
   7   9   7         13.94         13.95         1.96 o                         
   8   9   7         34.70         19.91         3.15 o                         
   9   9   7         15.51         13.05         3.22 o                         
  -9  10   7        211.45        248.80        25.01 o                         
  -8  10   7        158.15        178.23         8.39 o                         
  -7  10   7         30.16         34.89         2.47 o                         
  -6  10   7        393.89        373.59         6.49 o                         
  -5  10   7        204.42        190.82         3.72 o                         
  -4  10   7        393.81        396.76         5.74 o                         
  -3  10   7         45.98         41.29         1.87 o                         
  -2  10   7        143.52        145.83         2.97 o                         
  -1  10   7         31.98         30.96         1.59 o                         
   0  10   7       2835.77       2759.61        25.85 o                         
   1  10   7         31.72         31.76         1.65 o                         
   2  10   7        141.89        142.91         2.94 o                         
   3  10   7         47.06         45.03         1.75 o                         
   4  10   7        397.78        396.95         5.62 o                         
   5  10   7        204.62        192.16         4.46 o                         
   6  10   7        395.00        365.25         6.74 o                         
   7  10   7         30.60         30.51         2.78 o                         
   8  10   7        156.43        162.62        10.36 o                         
   9  10   7        211.30        273.81        12.01 o                         
  -8  11   7         20.44         25.86         4.76 o                         
  -7  11   7        146.91        150.37         5.29 o                         
  -6  11   7         10.65          7.27         1.71 o                         
  -5  11   7        349.75        306.41         5.59 o                         
  -4  11   7          7.73          9.42         1.51 o                         
  -3  11   7        183.70        173.83         3.32 o                         
  -2  11   7        359.58        353.02         5.08 o                         
  -1  11   7        117.30         98.80         2.52 o                         
   0  11   7          3.58          6.03         1.38 o                         
   1  11   7        116.05        103.34         3.11 o                         
   2  11   7        361.69        355.66         4.93 o                         
   3  11   7        182.81        172.32         3.45 o                         
   4  11   7          7.95          9.72         1.74 o                         
   5  11   7        351.38        308.03         6.31 o                         
   6  11   7         10.31          3.66         2.12 o                         
   7  11   7        145.68        149.68         8.62 o                         
   8  11   7         20.02         22.35         3.36 o                         
  -8  12   7         40.94         37.31         5.28 o                         
  -7  12   7         99.59        115.89         6.70 o                         
  -6  12   7         13.95         16.46         2.86 o                         
  -5  12   7         91.61        107.81         3.75 o                         
  -4  12   7        214.60        201.49         4.34 o                         
  -3  12   7        494.42        455.12         6.45 o                         
  -2  12   7         71.77         70.30         2.28 o                         
  -1  12   7         68.12         81.66         2.57 o                         
   0  12   7        101.30         97.44         2.76 o                         
   1  12   7         69.52         84.73         2.61 o                         
   2  12   7         72.27         66.64         2.11 o                         
   3  12   7        487.01        437.04         6.29 o                         
   4  12   7        215.60        211.90         6.36 o                         
   5  12   7         91.38        100.26         4.17 o                         
   6  12   7         13.95         11.99         2.44 o                         
   7  12   7         96.72         91.82         5.54 o                         
   8  12   7         40.11         30.91         3.58 o                         
  -7  13   7          3.01          4.76         3.33 o                         
  -6  13   7          9.60         13.22         3.24 o                         
  -5  13   7          4.67          1.51         2.26 o                         
  -4  13   7         41.93         39.95         2.37 o                         
  -3  13   7        214.05        196.76         3.90 o                         
  -2  13   7         26.97         22.79         1.82 o                         
  -1  13   7        162.57        149.02         3.46 o                         
   0  13   7         31.96         40.42         1.91 o                         
   1  13   7        160.27        144.94         3.24 o                         
   2  13   7         26.19         18.80         2.07 o                         
   3  13   7        215.18        204.26         4.29 o                         
   4  13   7         42.22         43.82         2.32 o                         
   5  13   7          4.34          3.03         2.72 o                         
   6  13   7          9.51         10.56         5.33 o                         
   7  13   7          3.33         -0.24         2.60 o                         
  -6  14   7         56.39         68.24         6.07 o                         
  -5  14   7         96.92        120.16         5.55 o                         
  -4  14   7         61.94         62.50         2.89 o                         
  -3  14   7         77.48         66.98         3.24 o                         
  -2  14   7         79.36         65.49         2.85 o                         
  -1  14   7         90.93         75.39         2.45 o                         
   0  14   7        185.64        148.66         3.37 o                         
   1  14   7         89.45         78.02         2.50 o                         
   2  14   7         80.62         70.51         3.17 o                         
   3  14   7         76.14         74.54         3.10 o                         
   4  14   7         61.66         63.99         5.66 o                         
   5  14   7         99.09        124.35         7.41 o                         
   6  14   7         56.17         69.75         4.19 o                         
  -6  15   7         47.24         51.89         4.51 o                         
  -5  15   7        187.78        191.16        10.60 o                         
  -4  15   7         65.72         77.58         5.67 o                         
  -3  15   7         75.68         67.03         4.50 o                         
  -2  15   7         33.82         38.06         2.56 o                         
  -1  15   7        139.08        152.65         3.88 o                         
   0  15   7         39.71         26.81         1.73 o                         
   1  15   7        137.31        150.32         3.53 o                         
   2  15   7         34.17         31.58         2.25 o                         
   3  15   7         77.85         69.35         3.18 o                         
   4  15   7         66.86         78.42         5.19 o                         
   5  15   7        186.80        187.51         9.55 o                         
   6  15   7         46.74         52.61         4.75 o                         
  -5  16   7        102.73        105.51         7.12 o                         
  -4  16   7          0.31         -0.34         2.57 o                         
  -3  16   7         83.82        111.26         5.50 o                         
  -2  16   7         10.35         24.31         2.75 o                         
  -1  16   7         30.56         36.49         2.93 o                         
   0  16   7        104.03         82.30         3.12 o                         
   1  16   7         30.72         37.35         2.56 o                         
   3  16   7         83.91         98.41         4.41 o                         
   4  16   7          0.32          2.63         2.76 o                         
   5  16   7        104.25        106.32         9.41 o                         
  -3  17   7         12.64         17.56         2.72 o                         
  -2  17   7        391.90        442.11        10.30 o                         
  -1  17   7         54.76         67.02         3.28 o                         
   0  17   7         71.94         92.86         6.05 o                         
   1  17   7         55.77         63.58         3.24 o                         
   2  17   7        393.34        432.66        12.01 o                         
   3  17   7         12.63         13.40         2.65 o                         
   0  18   7          0.61          1.36         2.91 o                         
   1   0   8       9111.56       9423.95       192.85 o                         
   2   0   8       4928.20       5466.35        66.94 o                         
   3   0   8        328.51        438.20         6.43 o                         
   4   0   8         40.50         34.68         1.75 o                         
   5   0   8          8.53          7.50         1.23 o                         
   6   0   8       1733.15       1752.47        16.26 o                         
   7   0   8        879.09        901.60         9.77 o                         
   8   0   8        261.37        281.47         5.77 o                         
   9   0   8         22.53         23.04         2.11 o                         
  10   0   8        109.71        144.60         8.39 o                         
 -10   1   8         74.14         77.33         3.82 o                         
  -9   1   8        400.36        385.89         7.63 o                         
  -8   1   8        486.48        483.75         8.56 o                         
  -7   1   8         98.10        102.86         2.78 o                         
  -6   1   8        200.67        196.04         3.33 o                         
  -5   1   8        325.44        329.30         4.97 o                         
  -4   1   8         28.22         31.77         1.69 o                         
  -3   1   8        733.63        935.51         9.58 o                         
  -2   1   8       3018.82       3229.19        28.47 o                         
  -1   1   8       2350.34       2213.78        18.74 o                         
   0   1   8         43.91        105.60         2.20 o                         
   1   1   8       2337.20       2245.82        19.89 o                         
   2   1   8       3011.81       3304.64        28.85 o                         
   3   1   8        741.48        938.76        10.34 o                         
   4   1   8         28.21         31.36         1.59 o                         
   5   1   8        328.62        329.28         4.50 o                         
   6   1   8        201.47        194.80         3.44 o                         
   7   1   8         99.12        107.49         2.57 o                         
   8   1   8        490.19        476.88         9.22 o                         
   9   1   8        393.52        380.46         7.14 o                         
  10   1   8         74.62         80.14         6.28 o                         
 -10   2   8        112.89        111.83         4.78 o                         
  -9   2   8        154.71        169.80         4.84 o                         
  -8   2   8        442.80        423.21         6.92 o                         
  -7   2   8        102.41         86.70         2.76 o                         
  -6   2   8        192.40        167.70         3.38 o                         
  -5   2   8         47.94         55.59         2.26 o                         
  -4   2   8        168.20        146.03         2.68 o                         
  -3   2   8       2054.32       2230.49        20.80 o                         
  -2   2   8         32.74         70.50         2.03 o                         
  -1   2   8        435.02        539.27         9.39 o                         
   0   2   8        828.07        935.27        11.64 o                         
   1   2   8        432.14        536.04         6.86 o                         
   2   2   8         31.50         63.32         1.97 o                         
   3   2   8       2054.06       2198.75        21.58 o                         
   4   2   8        169.44        145.59         3.20 o                         
   5   2   8         48.82         55.31         1.86 o                         
   6   2   8        186.57        162.29         3.08 o                         
   7   2   8         99.87         88.42         2.82 o                         
   8   2   8        442.36        407.81         7.15 o                         
   9   2   8        152.57        166.98         4.77 o                         
  10   2   8        111.45        104.37         6.88 o                         
 -10   3   8        177.64        207.49         8.82 o                         
  -9   3   8        189.38        191.92         5.44 o                         
  -8   3   8       2215.67       2146.14        24.42 o                         
  -7   3   8        110.63        125.08         3.34 o                         
  -6   3   8          6.74          3.57         1.45 o                         
  -5   3   8        435.99        442.53         6.05 o                         
  -4   3   8       1023.74       1070.86        10.73 o                         
  -3   3   8        156.75        146.45         2.94 o                         
  -2   3   8       1329.84       1327.33        12.04 o                         
  -1   3   8        671.41        726.52         9.65 o                         
   0   3   8       4185.15       4507.97        47.76 o                         
   1   3   8        673.33        756.90         7.94 o                         
   2   3   8       1322.49       1344.55        12.85 o                         
   3   3   8        159.88        150.90         2.80 o                         
   4   3   8       1025.65       1075.50        11.23 o                         
   5   3   8        435.69        431.21         5.62 o                         
   6   3   8          6.52          4.89         1.33 o                         
   7   3   8        109.89        118.21         3.27 o                         
   8   3   8       2209.08       2120.58        27.15 o                         
   9   3   8        188.88        195.76         5.95 o                         
  10   3   8        179.33        208.58        11.40 o                         
 -10   4   8        271.99        313.35         9.08 o                         
  -9   4   8         65.22         56.86         2.77 o                         
  -8   4   8        179.99        185.78         4.23 o                         
  -7   4   8        244.38        210.89         4.65 o                         
  -6   4   8       1332.17       1283.13        14.56 o                         
  -5   4   8        305.99        295.04         4.76 o                         
  -4   4   8         56.22         47.14         1.83 o                         
  -3   4   8       2356.71       2300.31        20.84 o                         
  -2   4   8        344.38        401.26         4.85 o                         
  -1   4   8        537.68        528.06         5.79 o                         
   0   4   8       1970.74       2017.32        17.35 o                         
   1   4   8        539.12        530.11         5.77 o                         
   2   4   8        341.28        391.16         4.78 o                         
   3   4   8       2368.39       2347.55        24.55 o                         
   4   4   8         54.55         45.44         1.74 o                         
   5   4   8        304.91        286.05         4.05 o                         
   6   4   8       1329.47       1261.69        14.58 o                         
   7   4   8        246.18        203.93         4.34 o                         
   8   4   8        180.56        184.73         4.35 o                         
   9   4   8         63.16         53.15         3.00 o                         
  10   4   8        272.26        319.73        11.14 o                         
 -10   5   8         87.07        102.54         4.81 o                         
  -9   5   8        127.20        137.06         5.40 o                         
  -8   5   8         16.69         13.32         1.93 o                         
  -7   5   8         45.68         44.03         2.56 o                         
  -6   5   8         39.56         49.36         2.51 o                         
  -5   5   8        196.61        195.93         3.60 o                         
  -4   5   8        285.86        306.88         4.09 o                         
  -3   5   8        447.31        411.93         4.86 o                         
  -2   5   8        327.36        349.24         4.60 o                         
  -1   5   8        808.12        955.09        13.35 o                         
   0   5   8        345.09        383.09         4.58 o                         
   1   5   8        808.19        946.34        12.00 o                         
   2   5   8        327.52        347.23         4.66 o                         
   3   5   8        449.67        418.90         5.29 o                         
   4   5   8        284.54        300.14         4.16 o                         
   5   5   8        195.37        186.92         3.76 o                         
   6   5   8         41.48         50.38         2.41 o                         
   7   5   8         47.03         41.37         2.38 o                         
   8   5   8         17.46         16.87         1.80 o                         
   9   5   8        128.03        134.39         4.80 o                         
  10   5   8         84.97         89.55         8.05 o                         
 -10   6   8         32.52         42.88         3.64 o                         
  -9   6   8        216.58        226.39         5.75 o                         
  -8   6   8        223.86        205.10         5.16 o                         
  -7   6   8         62.66         60.34         2.68 o                         
  -6   6   8        116.66        112.57         3.42 o                         
  -5   6   8        651.84        659.65         8.74 o                         
  -4   6   8        735.99        707.36         8.10 o                         
  -3   6   8         86.36         68.73         1.99 o                         
  -2   6   8        150.70        134.00         2.72 o                         
  -1   6   8        380.80        395.49         5.06 o                         
   0   6   8       1151.21       1185.49        10.98 o                         
   1   6   8        377.62        391.03         4.91 o                         
   2   6   8        150.36        130.93         2.87 o                         
   3   6   8         87.05         75.73         2.46 o                         
   4   6   8        741.00        712.15         7.30 o                         
   5   6   8        650.02        637.70         9.56 o                         
   6   6   8        116.37        103.18         3.10 o                         
   7   6   8         62.47         66.67         2.75 o                         
   8   6   8        224.44        191.43         5.51 o                         
   9   6   8        214.31        214.04         8.42 o                         
  10   6   8         32.58         38.03         6.29 o                         
  -9   7   8         84.42         93.47         5.86 o                         
  -8   7   8        280.70        272.67         6.96 o                         
  -7   7   8        212.63        188.38         4.79 o                         
  -6   7   8        678.79        656.01         8.68 o                         
  -5   7   8        393.00        385.63         5.31 o                         
  -4   7   8        238.28        249.50         3.69 o                         
  -3   7   8         69.81         69.13         1.93 o                         
  -2   7   8        120.50         94.98         2.11 o                         
  -1   7   8         44.60         33.10         1.50 o                         
   0   7   8        402.48        403.49         5.01 o                         
   1   7   8         45.16         32.17         1.34 o                         
   2   7   8        119.55         95.07         2.44 o                         
   3   7   8         71.07         71.74         1.92 o                         
   4   7   8        235.98        248.00         3.93 o                         
   5   7   8        401.00        379.48         5.43 o                         
   6   7   8        677.17        620.78         8.90 o                         
   7   7   8        214.91        187.74         4.51 o                         
   8   7   8        279.29        256.45         6.61 o                         
   9   7   8         82.76        102.28        11.28 o                         
  -9   8   8         75.11         70.05         4.03 o                         
  -8   8   8         17.93         11.69         2.25 o                         
  -7   8   8        184.80        184.91         5.10 o                         
  -6   8   8        938.23        896.05        10.46 o                         
  -5   8   8        225.77        198.73         3.67 o                         
  -4   8   8        147.26        145.69         2.94 o                         
  -3   8   8        262.13        256.23         3.43 o                         
  -2   8   8        315.61        309.32         3.92 o                         
  -1   8   8        191.05        184.95         2.98 o                         
   0   8   8        330.25        286.71         4.12 o                         
   1   8   8        187.27        176.64         3.30 o                         
   2   8   8        321.94        303.27         4.14 o                         
   3   8   8        261.37        255.70         3.57 o                         
   4   8   8        147.71        150.57         3.50 o                         
   5   8   8        225.57        191.62         4.03 o                         
   6   8   8        935.07        881.36        11.48 o                         
   7   8   8        182.67        172.61         4.46 o                         
   8   8   8         17.40         11.04         2.48 o                         
   9   8   8         75.68         66.57         6.79 o                         
  -9   9   8         33.75         25.28         2.78 o                         
  -8   9   8         49.31         52.44         4.59 o                         
  -7   9   8         38.24         33.28         2.55 o                         
  -6   9   8        404.13        425.45         6.47 o                         
  -5   9   8        392.11        395.39         5.42 o                         
  -4   9   8        414.14        394.95         5.29 o                         
  -3   9   8         32.57         25.81         1.63 o                         
  -2   9   8          8.95          5.28         1.13 o                         
  -1   9   8       1205.37       1317.10        12.42 o                         
   0   9   8          0.03          2.55         1.07 o                         
   1   9   8       1205.83       1310.66        13.01 o                         
   2   9   8          8.70          5.45         1.13 o                         
   3   9   8         32.22         23.68         1.65 o                         
   4   9   8        410.55        384.87         5.40 o                         
   5   9   8        393.58        395.01         6.05 o                         
   6   9   8        406.15        417.32         7.24 o                         
   7   9   8         38.23         36.10         2.47 o                         
   8   9   8         50.26         54.78         4.15 o                         
   9   9   8         33.20         21.45         4.15 o                         
  -8  10   8         84.14        104.91         8.47 o                         
  -7  10   8        125.87        120.55         6.25 o                         
  -6  10   8         22.67         26.36         2.12 o                         
  -5  10   8        826.74        758.07         8.57 o                         
  -4  10   8        112.76        102.33         2.67 o                         
  -3  10   8        129.06        136.14         3.75 o                         
  -2  10   8         42.87         45.25         2.06 o                         
  -1  10   8        128.51        139.46         3.18 o                         
   0  10   8        619.89        568.08         7.10 o                         
   1  10   8        124.97        127.84         3.90 o                         
   2  10   8         43.56         46.53         1.94 o                         
   3  10   8        126.74        132.31         2.81 o                         
   4  10   8        114.75         96.24         2.94 o                         
   5  10   8        826.94        743.93        12.38 o                         
   6  10   8         22.51         23.22         2.70 o                         
   7  10   8        129.14        126.55         5.12 o                         
   8  10   8         83.15         79.75         4.50 o                         
  -8  11   8         18.74         21.01         4.02 o                         
  -7  11   8        138.55        158.93         6.92 o                         
  -6  11   8        154.92        164.53         5.72 o                         
  -5  11   8        118.24        107.50         3.34 o                         
  -4  11   8        518.23        460.01         5.92 o                         
  -3  11   8        685.48        649.29         7.44 o                         
  -2  11   8         14.06          6.32         1.35 o                         
  -1  11   8         51.75         57.63         2.38 o                         
   0  11   8          1.89          3.11         1.42 o                         
   1  11   8         52.52         57.88         2.28 o                         
   2  11   8         14.57          5.88         1.32 o                         
   3  11   8        690.12        649.90         7.93 o                         
   4  11   8        516.12        462.99         7.21 o                         
   5  11   8        120.39        108.44         3.69 o                         
   6  11   8        154.64        161.21         5.48 o                         
   7  11   8        140.97        179.41         9.39 o                         
   8  11   8         17.88         22.33         3.28 o                         
  -7  12   8        154.96        153.32         7.93 o                         
  -6  12   8         70.50         74.50         3.84 o                         
  -5  12   8         25.46         21.50         2.44 o                         
  -4  12   8        340.13        304.34         5.56 o                         
  -3  12   8        204.96        199.30         4.20 o                         
  -2  12   8         52.14         41.52         1.99 o                         
  -1  12   8        510.12        423.61         6.07 o                         
   0  12   8        309.60        312.73         4.78 o                         
   1  12   8        515.61        434.14         6.19 o                         
   2  12   8         51.67         38.56         1.70 o                         
   3  12   8        204.89        204.50         4.34 o                         
   4  12   8        334.56        300.73         5.82 o                         
   5  12   8         25.05         21.70         2.32 o                         
   6  12   8         71.85         65.33         3.52 o                         
   7  12   8        154.36        169.40         9.69 o                         
  -7  13   8         30.02         31.44         4.77 o                         
  -6  13   8         22.22         30.96         3.59 o                         
  -5  13   8          6.73          7.38         2.74 o                         
  -4  13   8         37.71         35.08         2.28 o                         
  -3  13   8        446.70        429.01         6.60 o                         
  -2  13   8        235.70        217.53         5.24 o                         
  -1  13   8         31.78         28.83         2.25 o                         
   0  13   8         15.03         16.83         1.70 o                         
   1  13   8         31.05         28.09         2.27 o                         
   2  13   8        236.41        217.96         4.10 o                         
   3  13   8        444.23        414.70         6.87 o                         
   4  13   8         37.48         37.32         2.49 o                         
   5  13   8          7.47          6.80         2.41 o                         
   6  13   8         22.42         28.08         3.59 o                         
   7  13   8         29.15         31.13         3.09 o                         
  -6  14   8         69.01         90.99         4.95 o                         
  -5  14   8        133.85        151.42         5.90 o                         
  -4  14   8         32.74         29.80         2.59 o                         
  -3  14   8         95.34        104.62         5.36 o                         
  -2  14   8        217.45        204.22         4.94 o                         
  -1  14   8        129.03        109.38         3.31 o                         
   0  14   8          0.10          1.75         1.28 o                         
   1  14   8        128.26        105.44         2.80 o                         
   2  14   8        213.68        212.95         4.54 o                         
   3  14   8         95.08        112.85         3.62 o                         
   4  14   8         31.45         30.21         2.58 o                         
   5  14   8        133.61        160.90         5.68 o                         
   6  14   8         68.17         76.46         4.27 o                         
  -5  15   8          6.02          4.56         2.95 o                         
  -4  15   8         61.10         51.11         4.34 o                         
  -3  15   8         19.48         18.51         2.36 o                         
  -2  15   8         45.45         39.39         2.51 o                         
  -1  15   8        127.45        122.21         3.67 o                         
   0  15   8          1.51         -0.09         1.45 o                         
   1  15   8        131.58        128.31         3.40 o                         
   2  15   8         45.85         45.92         2.87 o                         
   3  15   8         18.50         21.74         2.75 o                         
   4  15   8         60.55         52.26         5.35 o                         
   5  15   8          6.38          6.68         2.78 o                         
  -4  16   8        175.28        205.63         7.53 o                         
  -3  16   8         38.16         43.92         4.39 o                         
  -2  16   8         47.86         48.20         3.19 o                         
  -1  16   8         14.88         29.68         2.54 o                         
   0  16   8          4.31         -0.49         1.83 o                         
   1  16   8         15.49         26.57         2.49 o                         
   2  16   8         48.58         55.65         6.59 o                         
   3  16   8         38.50         40.98         2.98 o                         
   4  16   8        176.95        193.43         8.77 o                         
  -3  17   8          2.58          1.20         2.16 o                         
  -2  17   8         13.21         11.71         2.44 o                         
  -1  17   8         24.11         18.15         2.44 o                         
   0  17   8         18.42         22.38         2.89 o                         
   1  17   8         24.38         17.96         2.81 o                         
   2  17   8         13.14         16.70         2.74 o                         
   3  17   8          2.44         -0.17         2.43 o                         
   1   0   9          2.39          0.27         0.98 o                         
   2   0   9       2328.92       2194.79        18.56 o                         
   3   0   9       1058.96       1137.92        10.96 o                         
   4   0   9         40.48         33.89         2.45 o                         
   5   0   9         55.09         50.25         1.92 o                         
   6   0   9        356.69        352.77         5.27 o                         
   7   0   9        332.85        305.58         4.53 o                         
   8   0   9        176.25        165.29         4.48 o                         
   9   0   9         13.11         10.46         2.29 o                         
  10   0   9        247.57        296.59        15.39 o                         
 -10   1   9         65.47         71.50         5.82 o                         
  -9   1   9        635.62        623.65        11.31 o                         
  -8   1   9        640.22        631.97         8.70 o                         
  -7   1   9       1098.60       1062.23        12.14 o                         
  -6   1   9        212.86        203.18         3.62 o                         
  -5   1   9         49.90         54.97         2.01 o                         
  -4   1   9       2141.14       2202.63        20.76 o                         
  -3   1   9        691.06        650.67         6.83 o                         
  -2   1   9       1512.76       1579.81        17.42 o                         
  -1   1   9       1163.42       1143.37        11.01 o                         
   0   1   9        555.88        851.90        11.21 o                         
   1   1   9       1185.56       1163.68        10.32 o                         
   2   1   9       1511.73       1607.04        16.69 o                         
   3   1   9        696.08        647.33         7.25 o                         
   4   1   9       2139.57       2188.23        22.04 o                         
   5   1   9         49.62         54.14         1.86 o                         
   6   1   9        215.28        203.83         3.78 o                         
   7   1   9       1102.39       1048.11        10.44 o                         
   8   1   9        635.60        612.02         8.92 o                         
   9   1   9        627.90        618.74        10.62 o                         
  10   1   9         64.74         63.87         5.98 o                         
 -10   2   9        159.12        169.96         9.59 o                         
  -9   2   9         63.31         72.89         3.24 o                         
  -8   2   9         55.07         62.33         2.22 o                         
  -7   2   9        203.27        201.49         4.07 o                         
  -6   2   9       1562.08       1505.42        15.11 o                         
  -5   2   9         90.16         97.23         2.42 o                         
  -4   2   9         74.08         71.29         1.94 o                         
  -3   2   9       1577.22       1762.77        18.22 o                         
  -2   2   9       2046.72       2290.26        19.51 o                         
  -1   2   9       1117.44       1239.44        11.27 o                         
   0   2   9       2625.72       2889.01        24.82 o                         
   1   2   9       1123.53       1246.45        10.86 o                         
   2   2   9       2041.40       2297.15        18.77 o                         
   3   2   9       1570.98       1739.94        15.94 o                         
   4   2   9         74.25         67.64         1.95 o                         
   5   2   9         88.56         94.23         2.46 o                         
   6   2   9       1561.40       1506.22        15.82 o                         
   7   2   9        203.68        208.22         4.51 o                         
   8   2   9         54.99         64.95         2.62 o                         
   9   2   9         61.07         65.46         3.19 o                         
  10   2   9        161.38        181.05         5.66 o                         
 -10   3   9         47.62         47.24         3.95 o                         
  -9   3   9         11.87         10.21         2.16 o                         
  -8   3   9        786.52        819.14        10.14 o                         
  -7   3   9        265.70        257.25         4.90 o                         
  -6   3   9        275.00        303.14         5.66 o                         
  -5   3   9        168.28        194.35         3.28 o                         
  -4   3   9        129.27        141.59         2.75 o                         
  -3   3   9        179.36        171.52         3.35 o                         
  -2   3   9       1045.19       1020.84         9.51 o                         
  -1   3   9       1361.98       1611.67        13.95 o                         
   0   3   9        350.88        343.57         4.33 o                         
   1   3   9       1363.80       1633.44        14.22 o                         
   2   3   9       1038.12       1023.00         9.32 o                         
   3   3   9        177.50        167.49         3.02 o                         
   4   3   9        130.74        146.29         3.06 o                         
   5   3   9        168.47        187.54         3.46 o                         
   6   3   9        275.85        306.41         5.55 o                         
   7   3   9        266.37        245.80         4.53 o                         
   8   3   9        782.63        789.57        10.56 o                         
   9   3   9         11.88         11.23         2.20 o                         
  10   3   9         45.60         41.17         6.98 o                         
 -10   4   9          6.80         10.67         2.75 o                         
  -9   4   9          8.20          7.04         2.21 o                         
  -8   4   9        174.93        175.92         4.51 o                         
  -7   4   9         85.10         80.65         2.91 o                         
  -6   4   9        405.06        414.80         6.43 o                         
  -5   4   9        929.35        902.33        10.57 o                         
  -4   4   9       1076.11       1038.86        10.16 o                         
  -3   4   9       1081.44       1138.82        11.10 o                         
  -2   4   9        181.79        157.51         3.00 o                         
  -1   4   9        689.02        660.84         6.74 o                         
   0   4   9       1306.40       1483.55        16.66 o                         
   1   4   9        682.18        658.53         6.79 o                         
   2   4   9        181.69        155.34         2.91 o                         
   3   4   9       1082.74       1140.20        11.36 o                         
   4   4   9       1074.33       1042.87        10.71 o                         
   5   4   9        928.84        890.98         9.29 o                         
   6   4   9        404.53        399.59         6.15 o                         
   7   4   9         82.34         74.85         2.97 o                         
   8   4   9        169.96        163.29         3.97 o                         
   9   4   9          7.93          6.63         2.49 o                         
  10   4   9          6.81          7.74         3.21 o                         
 -10   5   9         44.00         55.21         3.67 o                         
  -9   5   9         46.74         43.83         3.60 o                         
  -8   5   9        285.06        298.15         5.86 o                         
  -7   5   9        131.95        126.60         3.72 o                         
  -6   5   9        108.90         97.87         3.49 o                         
  -5   5   9         96.65         95.11         3.15 o                         
  -4   5   9         39.41         41.76         1.74 o                         
  -3   5   9        258.53        319.64         5.12 o                         
  -2   5   9        704.73        807.64         8.28 o                         
  -1   5   9        260.59        283.75         3.74 o                         
   0   5   9       1507.58       1607.66        13.93 o                         
   1   5   9        261.57        287.97         3.82 o                         
   2   5   9        702.65        790.78         8.36 o                         
   3   5   9        257.44        315.27         6.02 o                         
   4   5   9         38.48         40.22         1.76 o                         
   5   5   9        100.17        101.85         2.43 o                         
   6   5   9        106.50         93.99         2.84 o                         
   7   5   9        130.84        118.10         3.77 o                         
   8   5   9        283.45        291.40         5.73 o                         
   9   5   9         45.72         36.62         2.67 o                         
  10   5   9         44.35         51.05         8.63 o                         
 -10   6   9         70.09         70.78         3.70 o                         
  -9   6   9        177.34        212.15         9.48 o                         
  -8   6   9          6.65          7.91         1.98 o                         
  -7   6   9        268.34        239.42         5.26 o                         
  -6   6   9       1047.80       1064.83        13.24 o                         
  -5   6   9        461.37        444.12         5.94 o                         
  -4   6   9          7.69         10.81         1.13 o                         
  -3   6   9        206.76        216.75         3.09 o                         
  -2   6   9        281.16        270.29         3.53 o                         
  -1   6   9        435.40        420.32         5.03 o                         
   0   6   9          0.53          1.97         1.11 o                         
   1   6   9        434.53        420.51         5.03 o                         
   2   6   9        277.51        263.61         3.67 o                         
   3   6   9        204.49        218.76         3.30 o                         
   4   6   9          7.86         11.14         1.17 o                         
   5   6   9        466.53        431.76         5.97 o                         
   6   6   9       1062.64       1035.06        13.29 o                         
   7   6   9        270.60        237.14         5.48 o                         
   8   6   9          6.73          5.76         1.74 o                         
   9   6   9        176.04        205.37         6.91 o                         
  10   6   9         70.32         70.32         6.06 o                         
  -9   7   9         66.99         80.33         6.72 o                         
  -8   7   9        247.31        218.56         5.60 o                         
  -7   7   9         11.72          8.59         1.86 o                         
  -6   7   9         83.94         80.88         2.95 o                         
  -5   7   9        297.60        312.12         5.02 o                         
  -4   7   9        372.75        368.48         5.06 o                         
  -3   7   9        576.60        502.94         6.36 o                         
  -2   7   9        241.06        241.85         3.40 o                         
  -1   7   9         98.07         94.90         2.33 o                         
   0   7   9        493.91        604.83        11.13 o                         
   1   7   9         96.00         94.16         2.33 o                         
   2   7   9        240.93        238.17         3.92 o                         
   3   7   9        573.67        504.15         5.76 o                         
   4   7   9        371.62        369.87         4.72 o                         
   5   7   9        293.75        303.11         5.05 o                         
   6   7   9         83.51         77.13         2.88 o                         
   7   7   9         10.66          7.77         1.69 o                         
   8   7   9        249.54        213.01         5.65 o                         
   9   7   9         69.90         75.87         4.02 o                         
  -9   8   9         35.84         33.97         3.30 o                         
  -8   8   9        183.34        170.54         5.18 o                         
  -7   8   9        390.70        404.02        10.80 o                         
  -6   8   9        541.98        542.19         7.76 o                         
  -5   8   9        626.41        601.34         7.14 o                         
  -4   8   9         67.58         59.51         2.06 o                         
  -3   8   9        512.81        486.85         5.31 o                         
  -2   8   9        150.73        132.41         2.50 o                         
  -1   8   9        222.59        241.97         3.46 o                         
   0   8   9        924.92       1000.35        10.35 o                         
   1   8   9        225.30        246.37         3.74 o                         
   2   8   9        153.62        135.17         2.73 o                         
   3   8   9        517.04        490.41         5.76 o                         
   4   8   9         67.42         59.82         2.10 o                         
   5   8   9        626.70        584.49         8.15 o                         
   6   8   9        542.81        536.52         9.32 o                         
   7   8   9        390.20        373.75        11.66 o                         
   8   8   9        186.09        159.46         6.90 o                         
   9   8   9         35.60         33.81         3.34 o                         
  -9   9   9         50.08         56.05         7.13 o                         
  -8   9   9         34.14         33.04         4.49 o                         
  -7   9   9        337.59        302.96         7.52 o                         
  -6   9   9          7.20          5.15         1.53 o                         
  -5   9   9        337.94        319.64         5.01 o                         
  -4   9   9        374.16        350.18         4.97 o                         
  -3   9   9        135.68        142.31         2.87 o                         
  -2   9   9        108.05        109.10         2.51 o                         
  -1   9   9          1.57          1.83         1.10 o                         
   0   9   9         14.49          7.66         1.21 o                         
   1   9   9          1.89          0.62         1.13 o                         
   2   9   9        107.36        112.57         2.65 o                         
   3   9   9        136.14        142.99         2.94 o                         
   4   9   9        380.35        348.26         5.46 o                         
   5   9   9        333.57        309.21         5.73 o                         
   6   9   9          7.64          5.76         2.30 o                         
   7   9   9        337.16        289.03         6.25 o                         
   8   9   9         34.19         33.59         3.93 o                         
   9   9   9         50.32         62.50         5.23 o                         
  -8  10   9         70.49         93.43         8.28 o                         
  -7  10   9         75.28         77.10         5.37 o                         
  -6  10   9        561.50        563.68         8.39 o                         
  -5  10   9        579.03        567.08         9.41 o                         
  -4  10   9         90.39         77.21         2.33 o                         
  -3  10   9        270.60        226.28         4.00 o                         
  -2  10   9         15.33         19.06         1.49 o                         
  -1  10   9         52.75         44.63         2.08 o                         
   0  10   9        182.75        173.90         3.61 o                         
   1  10   9         52.30         46.31         1.97 o                         
   2  10   9         15.37         23.06         1.58 o                         
   3  10   9        271.73        225.25         3.80 o                         
   4  10   9         89.52         80.38         2.64 o                         
   5  10   9        581.02        549.20         9.80 o                         
   6  10   9        565.49        550.69         9.34 o                         
   7  10   9         74.91         66.00         3.76 o                         
   8  10   9         69.20         68.55         4.54 o                         
  -8  11   9         40.82         45.40         5.58 o                         
  -7  11   9         88.30        110.61         7.43 o                         
  -6  11   9        162.71        165.90         7.61 o                         
  -5  11   9        300.28        284.79         6.73 o                         
  -4  11   9         60.09         54.87         3.03 o                         
  -3  11   9        407.22        416.46         5.76 o                         
  -2  11   9        140.64        133.51         3.01 o                         
  -1  11   9       1167.52       1118.23        12.14 o                         
   0  11   9         39.71         63.06         2.92 o                         
   1  11   9       1163.99       1129.69        12.69 o                         
   2  11   9        139.97        129.56         2.96 o                         
   3  11   9        408.07        415.92         5.81 o                         
   4  11   9         61.69         53.18         3.83 o                         
   5  11   9        300.20        274.32         9.06 o                         
   6  11   9        161.25        162.52         5.56 o                         
   7  11   9         87.93        109.21         6.58 o                         
   8  11   9         39.98         45.51         3.61 o                         
  -7  12   9        142.81        176.70         6.86 o                         
  -6  12   9         27.42         33.71         3.37 o                         
  -5  12   9        101.80         94.31         4.10 o                         
  -4  12   9        332.15        306.82         5.66 o                         
  -3  12   9         16.38         15.49         1.76 o                         
  -2  12   9         96.65         94.49         2.84 o                         
  -1  12   9        213.90        210.60         4.07 o                         
   0  12   9          3.25          4.02         1.38 o                         
   1  12   9        213.62        207.16         3.91 o                         
   2  12   9         98.90        103.52         2.67 o                         
   3  12   9         17.39         16.04         1.52 o                         
   4  12   9        329.20        304.27         5.94 o                         
   5  12   9        100.07         94.03         3.55 o                         
   6  12   9         26.26         31.08         2.80 o                         
   7  12   9        141.70        175.26         6.60 o                         
  -7  13   9         24.01         25.71         4.04 o                         
  -6  13   9         27.01         28.88         4.19 o                         
  -5  13   9         10.19         15.16         3.08 o                         
  -4  13   9         99.92         93.80         3.86 o                         
  -3  13   9        468.44        430.71         7.30 o                         
  -2  13   9        114.80         92.79         2.97 o                         
  -1  13   9         14.36         10.52         1.58 o                         
   0  13   9        179.60        176.36         3.93 o                         
   1  13   9         15.76          9.53         1.45 o                         
   2  13   9        116.98         93.36         3.08 o                         
   3  13   9        468.04        425.94         8.84 o                         
   4  13   9        101.37        106.01         4.46 o                         
   5  13   9         10.90         14.16         2.66 o                         
   6  13   9         28.09         23.73         4.28 o                         
   7  13   9         24.56         24.31         3.38 o                         
  -6  14   9          6.60          2.07         3.55 o                         
  -5  14   9          4.52          3.28         3.15 o                         
  -4  14   9        217.14        212.73         6.81 o                         
  -3  14   9         43.86         40.33         2.46 o                         
  -2  14   9        324.04        339.94         6.29 o                         
  -1  14   9         80.18         88.91         3.21 o                         
   0  14   9        176.23        194.82         4.06 o                         
   1  14   9         79.35         81.66         3.73 o                         
   2  14   9        326.76        331.66         6.27 o                         
   3  14   9         44.74         50.52         3.17 o                         
   4  14   9        218.66        223.17         8.03 o                         
   5  14   9          4.38          4.01         3.24 o                         
   6  14   9          7.17          2.17         2.83 o                         
  -5  15   9         49.85         64.19         5.54 o                         
  -4  15   9         50.74         64.59         5.31 o                         
  -2  15   9          8.68          4.22         2.07 o                         
  -1  15   9         30.70         30.61         2.23 o                         
   0  15   9         45.44         54.45         2.46 o                         
   1  15   9         31.30         28.65         2.11 o                         
   2  15   9          8.13          4.51         2.22 o                         
   3  15   9         21.60         24.55         4.08 o                         
   4  15   9         50.17         51.02         4.12 o                         
   5  15   9         47.76         54.03         4.44 o                         
  -4  16   9          2.58          4.22         3.49 o                         
  -3  16   9         69.86         68.52         4.17 o                         
  -2  16   9         26.37         23.83         2.49 o                         
  -1  16   9         18.25         19.41         2.42 o                         
   0  16   9         91.34        110.23         5.75 o                         
   1  16   9         19.37         20.97         2.89 o                         
   2  16   9         26.52         19.92         2.48 o                         
   3  16   9         69.99         69.01         3.90 o                         
   4  16   9          2.62          1.68         3.11 o                         
  -2  17   9         10.45          7.98         4.43 o                         
  -1  17   9         33.16         56.20         3.34 o                         
   0  17   9        132.38        150.83         5.94 o                         
   1  17   9         33.16         48.03         5.45 o                         
   2  17   9         10.69         13.11         3.02 o                         
   0   0  10       8493.21       9749.09       273.85 o                         
   1   0  10      15095.14      16619.66       371.42 o                         
   2   0  10        824.94        919.74         9.17 o                         
   3   0  10        573.39        596.97         6.85 o                         
   4   0  10        460.80        443.77         5.40 o                         
   5   0  10         56.32         46.29         1.70 o                         
   6   0  10          6.65          5.66         1.36 o                         
   7   0  10         74.07         83.46         2.39 o                         
   8   0  10       1360.01       1285.41        15.92 o                         
   9   0  10         58.71         41.94         2.72 o                         
  10   0  10          0.01         -2.94         2.94 o                         
 -10   1  10         50.71         55.02         3.87 o                         
  -9   1  10         85.29         90.04         4.06 o                         
  -8   1  10         87.43         87.22         4.91 o                         
  -7   1  10        345.26        348.29         5.05 o                         
  -6   1  10       1762.07       1686.55        16.10 o                         
  -5   1  10         49.98         62.80         2.00 o                         
  -4   1  10        686.96        766.20         7.94 o                         
  -3   1  10         87.67        120.60         2.54 o                         
  -2   1  10        804.97        922.06         8.76 o                         
  -1   1  10       1521.46       2124.94        25.78 o                         
   0   1  10        860.88       1010.61        10.81 o                         
   1   1  10       1528.11       2121.45        22.47 o                         
   2   1  10        795.63        904.99         8.39 o                         
   3   1  10         84.15        117.71         2.74 o                         
   4   1  10        681.26        768.75         8.85 o                         
   5   1  10         49.95         59.73         1.88 o                         
   6   1  10       1765.04       1683.52        16.19 o                         
   7   1  10        343.27        340.61         4.79 o                         
   8   1  10         90.79         83.93         4.36 o                         
   9   1  10         85.80         88.93         3.55 o                         
  10   1  10         49.48         58.17         5.08 o                         
 -10   2  10         60.31         61.41         3.48 o                         
  -9   2  10        212.22        211.26         5.33 o                         
  -8   2  10         29.86         30.10         1.68 o                         
  -7   2  10        199.79        215.24         4.16 o                         
  -6   2  10         50.52         40.81         1.85 o                         
  -5   2  10        671.45        639.71         7.17 o                         
  -4   2  10         10.36          7.51         1.02 o                         
  -3   2  10       1059.14       1024.38        10.09 o                         
  -2   2  10        125.53        107.67         2.21 o                         
  -1   2  10        966.00       1029.21        10.99 o                         
   0   2  10          9.29         52.62         1.57 o                         
   1   2  10        972.32       1044.22         9.17 o                         
   2   2  10        124.28        105.54         2.27 o                         
   3   2  10       1058.75       1019.68         9.16 o                         
   4   2  10         10.08          5.72         1.17 o                         
   5   2  10        667.86        619.61         6.73 o                         
   6   2  10         50.71         38.20         1.77 o                         
   7   2  10        198.89        205.82         4.49 o                         
   8   2  10         31.23         37.34         2.51 o                         
   9   2  10        212.25        201.91         5.39 o                         
  10   2  10         60.20         59.31         4.73 o                         
 -10   3  10          5.76          4.87         2.56 o                         
  -9   3  10          6.44         11.20         2.42 o                         
  -8   3  10         19.07         12.67         1.68 o                         
  -7   3  10        784.89        784.37         9.65 o                         
  -6   3  10        822.01        817.90         9.91 o                         
  -5   3  10       1254.20       1247.61        12.10 o                         
  -4   3  10        430.84        465.04         5.25 o                         
  -3   3  10       2118.01       2222.70        19.78 o                         
  -2   3  10        116.06        120.09         2.43 o                         
  -1   3  10        645.29        659.40         6.72 o                         
   0   3  10         74.70        122.93         3.98 o                         
   1   3  10        635.88        650.39         6.52 o                         
   2   3  10        114.38        117.67         2.67 o                         
   3   3  10       2118.51       2231.44        20.44 o                         
   4   3  10        432.39        457.38         5.57 o                         
   5   3  10       1255.31       1218.01        12.87 o                         
   6   3  10        825.39        809.48         9.40 o                         
   7   3  10        785.06        763.24         9.25 o                         
   8   3  10         18.21         13.79         1.61 o                         
   9   3  10          6.39         12.08         2.50 o                         
  10   3  10          5.64          9.93         3.10 o                         
 -10   4  10        125.09        143.03         6.23 o                         
  -9   4  10        154.87        152.78         6.41 o                         
  -8   4  10        181.97        165.70         4.60 o                         
  -7   4  10        277.54        252.67         4.97 o                         
  -6   4  10         25.13         28.62         1.98 o                         
  -5   4  10        662.46        668.57         8.01 o                         
  -4   4  10       1150.34       1162.86        10.56 o                         
  -3   4  10        318.38        270.75         3.56 o                         
  -2   4  10        278.82        301.44         3.87 o                         
  -1   4  10       1031.35        979.96         9.56 o                         
   0   4  10        646.37        722.64         7.18 o                         
   1   4  10       1024.80        971.87         9.24 o                         
   2   4  10        279.74        298.72         3.88 o                         
   3   4  10        320.29        276.66         4.25 o                         
   4   4  10       1149.47       1143.58        12.15 o                         
   5   4  10        662.01        653.53         8.10 o                         
   6   4  10         26.03         29.56         2.04 o                         
   7   4  10        280.10        249.73         5.31 o                         
   8   4  10        184.04        163.75         4.77 o                         
   9   4  10        155.57        165.76         8.21 o                         
  10   4  10        125.38        132.17        13.24 o                         
 -10   5  10         48.40         53.27         3.53 o                         
  -9   5  10        197.73        221.88         6.66 o                         
  -8   5  10         46.66         42.39         2.35 o                         
  -7   5  10        183.27        171.66         4.32 o                         
  -6   5  10        242.37        241.09         4.62 o                         
  -5   5  10        889.88        883.86        10.18 o                         
  -4   5  10         27.72         33.00         1.54 o                         
  -3   5  10         87.78         89.75         2.08 o                         
  -2   5  10        552.91        567.71         6.00 o                         
  -1   5  10        152.44        167.94         2.91 o                         
   0   5  10         36.51         20.45         1.41 o                         
   1   5  10        153.32        163.90         2.86 o                         
   2   5  10        549.26        560.32         6.25 o                         
   3   5  10         86.10         85.84         2.25 o                         
   4   5  10         27.49         32.50         1.49 o                         
   5   5  10        887.18        865.91        10.03 o                         
   6   5  10        241.54        235.87         4.70 o                         
   7   5  10        182.28        173.56         5.09 o                         
   8   5  10         46.44         42.29         2.36 o                         
   9   5  10        198.98        214.12        10.19 o                         
  10   5  10         48.61         56.79         6.69 o                         
  -9   6  10         79.99         97.33         7.44 o                         
  -8   6  10         12.84          9.26         2.07 o                         
  -7   6  10         97.30         87.31         3.22 o                         
  -6   6  10        423.53        355.94         6.22 o                         
  -5   6  10        300.86        276.80         4.64 o                         
  -4   6  10        506.97        515.32         5.52 o                         
  -3   6  10        156.39        146.39         2.53 o                         
  -2   6  10         78.77         66.49         1.74 o                         
  -1   6  10        243.75        227.65         3.54 o                         
   0   6  10        532.47        465.38         5.20 o                         
   1   6  10        246.91        228.87         3.82 o                         
   2   6  10         79.00         64.82         2.13 o                         
   3   6  10        157.34        143.94         2.70 o                         
   4   6  10        505.22        507.19         5.93 o                         
   5   6  10        300.62        268.53         4.59 o                         
   6   6  10        421.43        337.63         6.06 o                         
   7   6  10         97.86         83.29         3.45 o                         
   8   6  10         13.55          8.59         1.88 o                         
   9   6  10         79.04         93.75         7.79 o                         
  -9   7  10         13.79         14.81         2.75 o                         
  -8   7  10         29.77         27.44         2.55 o                         
  -7   7  10         84.21         91.81         3.40 o                         
  -6   7  10         50.77         30.97         2.22 o                         
  -5   7  10        218.79        205.46         3.98 o                         
  -4   7  10         75.71         68.06         2.07 o                         
  -3   7  10        193.75        198.57         3.00 o                         
  -2   7  10        772.08        813.32         7.41 o                         
  -1   7  10         35.47         39.24         1.61 o                         
   0   7  10       2269.49       2158.33        18.13 o                         
   1   7  10         35.12         37.35         1.55 o                         
   2   7  10        764.96        812.53         8.33 o                         
   3   7  10        196.94        197.70         3.13 o                         
   4   7  10         75.14         68.00         2.21 o                         
   5   7  10        217.68        194.54         3.98 o                         
   6   7  10         52.62         33.84         2.20 o                         
   7   7  10         84.41         80.43         3.04 o                         
   8   7  10         29.67         23.79         2.17 o                         
   9   7  10         14.34         18.09         2.97 o                         
  -9   8  10          4.61          0.99         3.70 o                         
  -8   8  10          6.96          8.16         2.76 o                         
  -7   8  10        114.37        119.25         4.65 o                         
  -6   8  10         15.83         17.14         1.81 o                         
  -5   8  10        376.54        341.79         4.92 o                         
  -4   8  10        210.20        202.24         3.66 o                         
  -3   8  10         76.98         72.32         1.95 o                         
  -2   8  10        529.29        464.58         5.10 o                         
  -1   8  10        184.27        168.10         2.85 o                         
   0   8  10          0.00          1.93         1.01 o                         
   1   8  10        184.74        167.09         3.09 o                         
   2   8  10        524.99        461.36         5.44 o                         
   3   8  10         75.32         65.60         2.43 o                         
   4   8  10        213.99        204.18         3.44 o                         
   5   8  10        383.72        342.75         5.59 o                         
   6   8  10         15.27         16.76         1.79 o                         
   7   8  10        115.51        108.87         4.77 o                         
   8   8  10          6.90          5.86         2.78 o                         
   9   8  10          4.73          3.03         3.94 o                         
  -8   9  10         18.51         13.54         2.99 o                         
  -7   9  10         27.26         36.52         2.57 o                         
  -6   9  10        205.78        191.50         4.60 o                         
  -5   9  10         50.59         53.73         2.43 o                         
  -4   9  10        289.38        286.51         5.46 o                         
  -3   9  10        322.81        310.24         5.24 o                         
  -2   9  10        329.43        312.65         4.26 o                         
  -1   9  10        699.64        682.05         8.29 o                         
   0   9  10          0.02          5.30         1.29 o                         
   1   9  10        697.48        677.86         7.97 o                         
   2   9  10        329.27        300.81         4.54 o                         
   3   9  10        322.22        310.06         5.09 o                         
   4   9  10        290.03        282.42         6.52 o                         
   5   9  10         51.02         52.36         3.12 o                         
   6   9  10        202.28        188.84         5.67 o                         
   7   9  10         26.28         33.30         2.44 o                         
   8   9  10         18.61         20.48         4.34 o                         
  -8  10  10         40.53         40.37         4.18 o                         
  -7  10  10        160.43        170.18         7.25 o                         
  -6  10  10          1.41         -0.60         1.87 o                         
  -5  10  10        389.85        361.78         5.88 o                         
  -4  10  10         94.27         88.44         2.95 o                         
  -3  10  10        268.71        238.08         4.14 o                         
  -2  10  10       1798.78       1721.63        15.76 o                         
  -1  10  10        128.04        129.38         3.15 o                         
   0  10  10        107.02        103.68         2.97 o                         
   1  10  10        129.25        128.27         3.07 o                         
   2  10  10       1810.08       1715.58        16.73 o                         
   3  10  10        268.73        236.91         3.76 o                         
   4  10  10         92.55         88.03         2.56 o                         
   5  10  10        389.96        355.43         6.77 o                         
   6  10  10          1.66          0.83         1.77 o                         
   7  10  10        161.22        179.47         6.35 o                         
   8  10  10         41.05         40.67         3.81 o                         
  -8  11  10         20.68         22.53         3.03 o                         
  -7  11  10         22.79         31.10         4.69 o                         
  -6  11  10        418.43        409.91         8.99 o                         
  -5  11  10        128.43        119.01         4.65 o                         
  -4  11  10        490.93        466.77         6.62 o                         
  -3  11  10        785.96        728.20         8.58 o                         
  -2  11  10          6.59          4.80         1.33 o                         
  -1  11  10       1128.64       1050.90        11.30 o                         
   0  11  10         44.92         42.32         2.41 o                         
   1  11  10       1133.83       1040.47        11.06 o                         
   2  11  10          7.32          7.22         1.37 o                         
   3  11  10        780.78        717.45         8.52 o                         
   4  11  10        487.10        450.50         7.64 o                         
   5  11  10        127.98        116.17         3.84 o                         
   6  11  10        418.21        402.80        12.49 o                         
   7  11  10         20.89         30.86         6.23 o                         
   8  11  10         21.30         21.08         2.72 o                         
  -7  12  10          7.24          9.58         3.49 o                         
  -6  12  10         12.25         15.92         4.03 o                         
  -5  12  10        174.10        184.67         6.61 o                         
  -4  12  10        426.86        385.79         7.40 o                         
  -3  12  10         29.54         29.12         1.91 o                         
  -2  12  10        409.17        414.05         7.37 o                         
  -1  12  10         35.55         28.56         1.87 o                         
   0  12  10        685.09        656.09         8.07 o                         
   1  12  10         35.86         31.02         1.98 o                         
   2  12  10        413.55        424.45         6.43 o                         
   3  12  10         29.15         30.49         1.87 o                         
   4  12  10        422.03        384.69         9.33 o                         
   5  12  10        172.66        179.30         4.98 o                         
   6  12  10         12.34          7.39         3.30 o                         
   7  12  10          6.86          2.53         2.89 o                         
  -6  13  10         60.41         70.12         4.76 o                         
  -5  13  10         24.17         29.56         4.25 o                         
  -4  13  10          2.34          3.88         2.36 o                         
  -3  13  10         74.65         75.47         2.97 o                         
  -2  13  10        476.14        423.97         7.17 o                         
  -1  13  10        137.71        129.56         3.46 o                         
   0  13  10        173.75        178.30         5.26 o                         
   1  13  10        136.89        130.63         3.30 o                         
   2  13  10        474.82        421.74         7.01 o                         
   3  13  10         74.25         83.42         3.28 o                         
   4  13  10          2.53          5.22         3.41 o                         
   6  13  10         62.05         83.65         8.01 o                         
  -6  14  10         39.19         44.42         4.03 o                         
  -5  14  10         50.09         54.31         4.43 o                         
  -4  14  10         51.23         58.53         3.96 o                         
  -3  14  10        106.07         91.46         3.71 o                         
  -2  14  10         83.69         85.40         3.23 o                         
  -1  14  10        145.32        143.80         3.80 o                         
   0  14  10          7.48          2.49         1.49 o                         
   1  14  10        145.00        149.14         3.84 o                         
   2  14  10         84.17         82.85         3.85 o                         
   3  14  10        105.39        107.54         5.40 o                         
   4  14  10         52.02         61.18         8.07 o                         
   5  14  10         49.95         56.49         5.07 o                         
   6  14  10         37.28         40.72         3.11 o                         
  -5  15  10          9.13         17.90         3.03 o                         
  -4  15  10         24.10         24.27         3.32 o                         
  -3  15  10         98.65        107.82         4.68 o                         
  -2  15  10        159.16        182.89         5.64 o                         
  -1  15  10         91.71         84.84         3.26 o                         
   0  15  10         28.19         37.43         2.62 o                         
   1  15  10         92.20         94.01         4.96 o                         
   2  15  10        160.60        194.67         5.56 o                         
   3  15  10        100.16        107.58         5.22 o                         
   4  15  10         24.55         31.63         3.47 o                         
   5  15  10          9.39         14.07         2.62 o                         
  -3  16  10         40.76         47.61         3.90 o                         
  -2  16  10        120.52        133.00         4.79 o                         
  -1  16  10         43.27         41.02         2.53 o                         
   0  16  10         75.00         88.63         4.27 o                         
   1  16  10         42.61         37.35         3.01 o                         
   2  16  10        118.21        126.92         5.16 o                         
   3  16  10         40.77         46.79         3.46 o                         
  -1  17  10         39.61         35.82         2.96 o                         
   0  17  10          8.00         13.47         6.09 o                         
   1  17  10         39.72         33.22         3.04 o                         
   1   0  11        995.68       1135.62        10.61 o                         
   2   0  11       1248.29       1366.16        12.88 o                         
   3   0  11       2924.59       3174.92        33.61 o                         
   4   0  11          5.24          0.78         0.98 o                         
   5   0  11        136.29        146.12         2.86 o                         
   6   0  11        330.91        292.09         4.37 o                         
   7   0  11        129.96        129.16         2.93 o                         
   8   0  11          3.13         -0.21         1.61 o                         
   9   0  11          1.25         -0.79         2.48 o                         
  10   0  11        141.79        158.62         6.07 o                         
 -10   1  11          2.78          7.99         2.82 o                         
  -9   1  11          0.32         -0.39         2.54 o                         
  -8   1  11         25.34         29.87         2.35 o                         
  -7   1  11         28.58         27.44         1.68 o                         
  -6   1  11         76.05         74.76         2.26 o                         
  -5   1  11       1373.28       1325.82        12.44 o                         
  -4   1  11        630.83        636.88         7.40 o                         
  -3   1  11         77.71         76.74         1.96 o                         
  -2   1  11        172.67        164.64         3.01 o                         
  -1   1  11        383.79        401.20         5.88 o                         
   0   1  11       8906.55       9692.22       123.53 o                         
   1   1  11        382.10        401.94         5.57 o                         
   2   1  11        171.36        164.81         2.86 o                         
   3   1  11         78.82         78.45         2.20 o                         
   4   1  11        626.38        620.78         7.22 o                         
   5   1  11       1377.42       1316.41        12.79 o                         
   6   1  11         74.55         75.53         2.26 o                         
   7   1  11         27.90         24.50         1.40 o                         
   8   1  11         25.52         28.70         2.07 o                         
  10   1  11          2.84          3.09         2.49 o                         
 -10   2  11         26.65         30.62         3.39 o                         
  -9   2  11        101.53        125.12         4.72 o                         
  -8   2  11        223.44        227.53         4.26 o                         
  -7   2  11        406.05        402.22         6.06 o                         
  -6   2  11        604.36        594.26         7.03 o                         
  -5   2  11        321.29        318.40         4.88 o                         
  -4   2  11        327.87        341.32         4.19 o                         
  -3   2  11         50.51         44.13         1.85 o                         
  -2   2  11         34.42         56.19         1.70 o                         
  -1   2  11        482.21        584.85         6.22 o                         
   0   2  11       2181.39       2303.14        19.02 o                         
   1   2  11        483.20        580.40         5.92 o                         
   2   2  11         33.66         56.90         1.71 o                         
   3   2  11         51.97         44.52         1.88 o                         
   4   2  11        329.69        339.40         4.47 o                         
   5   2  11        319.97        310.76         5.47 o                         
   6   2  11        603.54        583.15         6.84 o                         
   7   2  11        402.96        383.44         5.95 o                         
   8   2  11        224.79        233.51         5.08 o                         
   9   2  11        102.65        131.89         5.54 o                         
  10   2  11         26.85         29.08         4.43 o                         
 -10   3  11         82.27         97.92         4.67 o                         
  -9   3  11         47.87         59.38         5.68 o                         
  -8   3  11         13.75         15.11         1.70 o                         
  -7   3  11        546.81        520.47         8.80 o                         
  -6   3  11       1065.49       1036.70        11.68 o                         
  -5   3  11        527.81        528.16         6.57 o                         
  -4   3  11       1324.53       1318.30        11.53 o                         
  -3   3  11        173.36        186.56         3.52 o                         
  -2   3  11        222.32        199.80         2.88 o                         
  -1   3  11        245.87        315.70         4.11 o                         
   0   3  11       1075.65       1026.97         9.67 o                         
   1   3  11        246.59        315.07         4.08 o                         
   2   3  11        221.51        204.42         3.02 o                         
   3   3  11        171.30        182.76         3.96 o                         
   4   3  11       1323.04       1313.18        13.37 o                         
   5   3  11        527.86        509.43         6.37 o                         
   6   3  11       1073.98       1002.43        10.51 o                         
   7   3  11        550.83        491.49         9.13 o                         
   8   3  11         14.13         13.17         1.75 o                         
   9   3  11         48.41         68.34         7.05 o                         
  10   3  11         83.10         89.34        12.68 o                         
  -9   4  11          9.31         12.69         2.60 o                         
  -8   4  11         36.13         33.44         2.19 o                         
  -7   4  11         33.62         28.42         2.11 o                         
  -6   4  11        605.74        604.40         7.95 o                         
  -5   4  11        443.38        438.17         6.06 o                         
  -4   4  11         44.70         37.62         2.11 o                         
  -3   4  11          2.89          3.00         0.99 o                         
  -2   4  11        419.44        453.41         5.61 o                         
  -1   4  11         50.72         43.58         1.44 o                         
   0   4  11        328.82        305.60         3.97 o                         
   1   4  11         52.20         43.68         1.52 o                         
   2   4  11        418.23        436.97         5.38 o                         
   3   4  11          3.04          1.88         1.04 o                         
   4   4  11         45.87         37.90         2.05 o                         
   5   4  11        442.99        427.82         5.59 o                         
   6   4  11        600.75        587.25         7.72 o                         
   7   4  11         33.01         28.30         1.87 o                         
   8   4  11         36.46         33.29         2.34 o                         
   9   4  11         10.06         12.70         2.80 o                         
  -9   5  11        248.10        307.07         8.43 o                         
  -8   5  11         15.84         16.42         2.18 o                         
  -7   5  11        140.78        119.61         3.80 o                         
  -6   5  11         69.80         75.87         2.83 o                         
  -5   5  11       1841.85       1802.65        19.33 o                         
  -4   5  11       1014.14        995.49         9.47 o                         
  -3   5  11        159.34        123.37         3.56 o                         
  -2   5  11       1300.48       1260.95        11.30 o                         
  -1   5  11        652.68        614.44         6.34 o                         
   0   5  11        670.68        602.55         6.48 o                         
   1   5  11        654.65        617.97         6.46 o                         
   2   5  11       1305.10       1250.49        10.97 o                         
   3   5  11        164.34        122.85         3.81 o                         
   4   5  11       1014.61        977.11         9.82 o                         
   5   5  11       1850.27       1809.29        18.09 o                         
   6   5  11         69.10         73.64         2.56 o                         
   7   5  11        140.53        118.87         3.43 o                         
   8   5  11         15.87         16.91         1.93 o                         
   9   5  11        247.44        289.69        13.68 o                         
  -9   6  11         21.11         22.52         2.89 o                         
  -8   6  11        118.05        127.33         3.82 o                         
  -7   6  11         26.46         20.84         2.16 o                         
  -6   6  11        313.20        301.81         5.61 o                         
  -5   6  11        171.06        180.47         4.01 o                         
  -4   6  11       1038.63        983.17         9.53 o                         
  -3   6  11        258.54        268.12         3.49 o                         
  -2   6  11       1458.23       1374.41        11.69 o                         
  -1   6  11        445.92        479.21         5.25 o                         
   0   6  11        113.65        120.89         3.13 o                         
   1   6  11        437.56        469.95         5.37 o                         
   2   6  11       1456.52       1366.77        12.21 o                         
   3   6  11        260.76        266.13         3.74 o                         
   4   6  11       1035.63        974.89         9.73 o                         
   5   6  11        173.11        175.93         3.40 o                         
   6   6  11        314.24        283.28         5.64 o                         
   7   6  11         26.32         20.47         1.81 o                         
   8   6  11        117.71        106.08         4.56 o                         
   9   6  11         21.23         20.41         3.24 o                         
  -9   7  11         25.76         21.55         3.81 o                         
  -8   7  11        290.51        290.80         8.75 o                         
  -7   7  11         40.91         45.09         2.70 o                         
  -6   7  11        354.44        376.40         6.41 o                         
  -5   7  11         30.61         26.74         1.84 o                         
  -4   7  11        201.47        205.07         3.72 o                         
  -3   7  11        268.99        285.95         6.13 o                         
  -2   7  11        298.23        289.68         3.82 o                         
  -1   7  11         52.73         51.55         1.81 o                         
   0   7  11         30.63         33.58         1.47 o                         
   1   7  11         51.95         47.16         1.64 o                         
   2   7  11        301.78        291.56         4.12 o                         
   3   7  11        269.82        276.05         6.11 o                         
   4   7  11        206.90        215.00         3.58 o                         
   5   7  11         30.22         27.40         1.70 o                         
   6   7  11        346.58        348.18         6.17 o                         
   7   7  11         39.91         38.82         2.38 o                         
   8   7  11        287.35        269.45         7.97 o                         
   9   7  11         25.19         22.44         4.94 o                         
  -9   8  11         79.16         91.02         5.58 o                         
  -8   8  11         24.01         27.37         2.66 o                         
  -7   8  11        493.77        488.58        11.42 o                         
  -6   8  11        142.82        134.65         4.60 o                         
  -5   8  11        357.03        352.36         6.88 o                         
  -4   8  11        885.39        860.49         8.98 o                         
  -3   8  11         13.65         11.86         1.25 o                         
  -2   8  11         87.51         68.62         2.66 o                         
  -1   8  11         87.81         91.29         2.38 o                         
   0   8  11        407.83        367.36         6.69 o                         
   1   8  11         86.69         87.79         2.71 o                         
   2   8  11         85.64         63.43         2.89 o                         
   3   8  11         13.87         11.27         1.43 o                         
   4   8  11        881.14        857.61         9.23 o                         
   5   8  11        361.42        349.86         7.46 o                         
   6   8  11        144.61        133.31         6.04 o                         
   7   8  11        494.19        468.97         9.24 o                         
   8   8  11         24.72         25.24         3.25 o                         
   9   8  11         78.85         93.50         6.79 o                         
  -8   9  11         17.35         13.01         3.03 o                         
  -7   9  11         13.76         18.61         2.71 o                         
  -6   9  11         68.99         80.25         3.48 o                         
  -5   9  11        278.16        247.10         4.58 o                         
  -4   9  11        605.73        552.57         7.01 o                         
  -3   9  11        267.32        272.58         3.97 o                         
  -2   9  11        299.68        250.62         3.97 o                         
  -1   9  11        981.39        937.83        10.28 o                         
   0   9  11        311.88        297.72         4.46 o                         
   1   9  11        973.41        923.02         9.68 o                         
   2   9  11        299.25        252.88         4.12 o                         
   3   9  11        262.59        270.49         4.20 o                         
   4   9  11        606.59        545.51         7.40 o                         
   5   9  11        280.07        245.86         5.28 o                         
   6   9  11         68.81         85.37         4.29 o                         
   7   9  11         14.49         16.30         2.43 o                         
   8   9  11         17.07         14.14         3.38 o                         
  -8  10  11        113.60        134.75         5.68 o                         
  -7  10  11        101.21         96.04         5.84 o                         
  -6  10  11         75.05         59.03         3.20 o                         
  -5  10  11          9.53          8.11         1.78 o                         
  -4  10  11         87.67         95.24         3.34 o                         
  -3  10  11        526.19        508.67         6.72 o                         
  -2  10  11         77.98         70.73         2.61 o                         
  -1  10  11        288.69        278.21         4.46 o                         
   0  10  11        216.98        230.33         4.36 o                         
   1  10  11        289.16        274.52         4.69 o                         
   2  10  11         75.90         70.45         2.28 o                         
   3  10  11        529.53        510.60         6.48 o                         
   4  10  11         87.75         89.97         3.34 o                         
   5  10  11          9.72          7.55         2.20 o                         
   6  10  11         75.88         64.68         3.04 o                         
   7  10  11        100.93        105.19         6.68 o                         
   8  10  11        114.38        132.02         7.86 o                         
  -7  11  11         15.83         26.17         3.73 o                         
  -6  11  11         71.85         74.25         4.32 o                         
  -5  11  11         95.34         79.87         4.65 o                         
  -4  11  11         13.92         16.04         1.79 o                         
  -3  11  11        785.06        775.37         9.79 o                         
  -2  11  11        288.90        291.21         4.76 o                         
  -1  11  11        240.88        217.65         4.07 o                         
   0  11  11        774.49        703.99        14.22 o                         
   1  11  11        238.17        218.30         4.02 o                         
   2  11  11        290.38        291.26         4.65 o                         
   3  11  11        785.24        780.61        10.04 o                         
   4  11  11         12.92         13.17         1.91 o                         
   5  11  11         95.63         86.64         4.20 o                         
   6  11  11         72.04         79.08         5.56 o                         
   7  11  11         15.88         24.79         3.46 o                         
  -7  12  11         29.49         40.89         5.23 o                         
  -6  12  11         21.10         31.22         3.56 o                         
  -5  12  11         37.15         33.46         3.16 o                         
  -4  12  11        140.75        141.52         4.57 o                         
  -3  12  11         33.51         32.21         2.09 o                         
  -2  12  11        291.69        253.03         4.65 o                         
  -1  12  11        374.43        362.96         5.60 o                         
   0  12  11          3.46          4.40         1.61 o                         
   1  12  11        377.46        366.05         5.92 o                         
   2  12  11        294.24        265.84         4.49 o                         
   3  12  11         33.71         32.26         1.92 o                         
   4  12  11        137.16        140.67         5.65 o                         
   5  12  11         37.61         36.07         2.78 o                         
   6  12  11         21.63         28.55         4.09 o                         
   7  12  11         30.39         35.10         3.89 o                         
  -6  13  11         39.12         49.89         3.94 o                         
  -5  13  11         63.40         63.45         4.59 o                         
  -4  13  11        204.62        217.75         6.38 o                         
  -3  13  11        269.24        253.95         5.42 o                         
  -2  13  11        543.78        478.13         7.80 o                         
  -1  13  11          1.86          3.05         1.41 o                         
   0  13  11          8.64          8.28         1.59 o                         
   1  13  11          1.79          4.21         1.42 o                         
   2  13  11        550.20        472.77         7.76 o                         
   3  13  11        268.44        271.13         6.81 o                         
   4  13  11        201.07        218.75         6.25 o                         
   5  13  11         62.06         67.50         3.56 o                         
   6  13  11         39.34         46.47         3.69 o                         
  -5  14  11         28.67         33.55         3.68 o                         
  -4  14  11         15.29         10.04         3.24 o                         
  -3  14  11         29.67         23.64         3.12 o                         
  -2  14  11         21.28         21.28         2.17 o                         
  -1  14  11        298.71        285.60         5.69 o                         
   0  14  11         33.90         32.02         2.03 o                         
   1  14  11        298.01        281.15         6.42 o                         
   2  14  11         21.21         20.92         2.24 o                         
   3  14  11         30.02         28.66         3.16 o                         
   4  14  11         15.17         22.22         4.94 o                         
   5  14  11         28.58         36.64         3.28 o                         
  -4  15  11         22.86         34.63         3.59 o                         
  -3  15  11        117.41        125.79         6.31 o                         
  -2  15  11         16.37         18.36         2.43 o                         
  -1  15  11          4.15         10.20         2.26 o                         
   0  15  11          2.68          2.22         1.81 o                         
   1  15  11          4.18         10.01         2.80 o                         
   2  15  11         16.92         18.02         2.77 o                         
   3  15  11        119.03        182.90         9.46 o                         
   4  15  11         23.03         35.73         3.15 o                         
  -3  16  11        180.90        215.14         6.37 o                         
  -2  16  11         70.21         79.34         3.71 o                         
  -1  16  11         42.05         38.52         2.88 o                         
   0  16  11        131.10        113.60         4.69 o                         
   1  16  11         40.90         34.91         3.72 o                         
   2  16  11         70.75         85.08         5.17 o                         
   3  16  11        181.04        200.45         6.32 o                         
   0   0  12          1.42         17.58         3.89 o                         
   1   0  12        671.76        782.48         7.20 o                         
   2   0  12        728.82        829.22         7.87 o                         
   3   0  12          6.47         13.30         1.11 o                         
   4   0  12          0.68         -0.88         1.02 o                         
   5   0  12        859.35        912.87        10.22 o                         
   6   0  12        213.60        236.95         4.74 o                         
   7   0  12        612.08        621.16         8.18 o                         
   8   0  12        157.31        165.72         4.48 o                         
   9   0  12          0.23          4.34         3.08 o                         
  10   0  12          0.02          0.94         2.92 o                         
  -9   1  12        234.54        267.93         8.77 o                         
  -8   1  12         47.49         52.06         2.63 o                         
  -7   1  12        596.75        596.92         8.02 o                         
  -6   1  12         74.25         71.69         2.22 o                         
  -5   1  12        260.73        240.29         4.04 o                         
  -4   1  12         54.70         59.04         2.28 o                         
  -3   1  12         60.93         52.16         1.66 o                         
  -2   1  12        327.96        298.77         3.93 o                         
  -1   1  12        698.95        710.00         6.54 o                         
   0   1  12        291.86        377.62         4.30 o                         
   1   1  12        700.80        712.51         6.51 o                         
   2   1  12        327.38        302.66         3.94 o                         
   3   1  12         63.01         53.02         1.65 o                         
   4   1  12         55.15         61.83         2.07 o                         
   5   1  12        262.33        241.83         4.01 o                         
   6   1  12         75.61         74.34         2.22 o                         
   7   1  12        594.39        586.91         7.18 o                         
   8   1  12         46.17         53.26         2.54 o                         
   9   1  12        234.84        258.79        10.09 o                         
  -9   2  12          2.77          1.52         2.89 o                         
  -8   2  12        125.38        134.04         5.21 o                         
  -7   2  12        218.36        216.37         4.38 o                         
  -6   2  12         51.68         46.81         2.16 o                         
  -5   2  12        249.38        287.35         5.96 o                         
  -4   2  12        295.44        301.59         4.39 o                         
  -3   2  12        889.16        954.95         9.33 o                         
  -2   2  12        462.78        428.90         5.10 o                         
  -1   2  12       2256.05       2332.24        18.30 o                         
   0   2  12          0.72         15.70         1.57 o                         
   1   2  12       2243.88       2297.42        18.56 o                         
   2   2  12        459.48        427.58         4.79 o                         
   3   2  12        899.86        952.55         9.20 o                         
   4   2  12        295.41        291.34         3.98 o                         
   5   2  12        247.44        281.79         6.20 o                         
   6   2  12         50.50         46.79         2.10 o                         
   7   2  12        220.34        219.54         4.04 o                         
   8   2  12        128.20        134.92         5.75 o                         
   9   2  12          2.37          4.63         2.71 o                         
  -9   3  12          9.33          5.93         2.76 o                         
  -8   3  12        755.99        815.68        12.87 o                         
  -7   3  12        159.40        157.31         3.76 o                         
  -6   3  12        287.11        298.08         5.24 o                         
  -5   3  12         40.52         30.00         1.72 o                         
  -4   3  12       2112.16       2063.66        17.90 o                         
  -3   3  12        886.75        905.65         8.65 o                         
  -2   3  12        751.18        775.62         7.31 o                         
  -1   3  12        415.89        447.30         5.01 o                         
   0   3  12        284.92        268.51         3.40 o                         
   1   3  12        411.22        430.27         4.73 o                         
   2   3  12        750.63        756.86         7.27 o                         
   3   3  12        894.21        902.39         8.77 o                         
   4   3  12       2121.63       2034.32        18.55 o                         
   5   3  12         41.68         30.38         1.70 o                         
   6   3  12        285.81        275.30         5.37 o                         
   7   3  12        159.51        148.99         4.34 o                         
   8   3  12        753.91        783.88        16.79 o                         
   9   3  12          9.06          9.38         2.69 o                         
  -9   4  12        158.79        190.60         8.00 o                         
  -8   4  12        543.58        541.69         9.60 o                         
  -7   4  12         40.87         45.32         2.28 o                         
  -6   4  12        120.28        119.50         5.47 o                         
  -5   4  12        536.50        520.98         6.74 o                         
  -4   4  12       1388.08       1353.79        12.96 o                         
  -3   4  12        765.71        740.50         7.41 o                         
  -2   4  12        308.98        289.03         3.81 o                         
  -1   4  12        117.61         95.82         2.14 o                         
   0   4  12        716.24        646.60         7.31 o                         
   1   4  12        119.63         96.41         2.11 o                         
   2   4  12        313.01        289.50         3.98 o                         
   3   4  12        759.40        731.44         7.63 o                         
   4   4  12       1389.67       1350.73        14.48 o                         
   5   4  12        527.58        496.70         6.44 o                         
   6   4  12        118.62        115.50         5.40 o                         
   7   4  12         39.98         41.71         2.08 o                         
   8   4  12        549.73        533.77         8.67 o                         
   9   4  12        160.59        169.76         8.57 o                         
  -9   5  12         64.20         69.42         3.71 o                         
  -8   5  12         12.82         16.78         2.17 o                         
  -7   5  12        191.24        208.50         5.88 o                         
  -6   5  12        374.54        340.78         5.96 o                         
  -5   5  12        225.70        238.47         4.35 o                         
  -4   5  12        125.93         82.41         3.54 o                         
  -3   5  12       1248.07       1180.49        10.28 o                         
  -2   5  12        549.66        551.49         5.55 o                         
  -1   5  12         12.60          9.81         1.07 o                         
   0   5  12       3034.54       2919.73        23.16 o                         
   1   5  12         13.13         12.29         1.18 o                         
   2   5  12        549.32        537.80         5.80 o                         
   3   5  12       1251.05       1189.48        11.14 o                         
   4   5  12        123.87         86.62         3.60 o                         
   5   5  12        226.03        235.00         3.57 o                         
   6   5  12        377.62        337.32         5.79 o                         
   7   5  12        189.23        197.12         5.67 o                         
   8   5  12         12.56         15.16         2.04 o                         
   9   5  12         65.16         70.73         6.20 o                         
  -9   6  12          8.96          5.21         2.66 o                         
  -8   6  12        100.96         90.91         5.47 o                         
  -7   6  12         48.85         37.81         2.44 o                         
  -6   6  12        173.79        164.51         4.23 o                         
  -5   6  12        341.49        355.23         8.03 o                         
  -4   6  12         30.65         28.61         1.69 o                         
  -3   6  12        378.49        360.53         4.49 o                         
  -2   6  12        562.93        585.95         5.91 o                         
  -1   6  12        596.06        568.03         6.05 o                         
   0   6  12          3.35          3.74         1.07 o                         
   1   6  12        587.23        552.01         5.95 o                         
   2   6  12        558.21        574.27         6.34 o                         
   3   6  12        376.01        369.43         5.27 o                         
   4   6  12         30.79         27.86         1.53 o                         
   5   6  12        336.33        340.72         6.69 o                         
   6   6  12        171.60        162.08         3.93 o                         
   7   6  12         48.62         38.21         2.35 o                         
   8   6  12        100.81         98.70         4.13 o                         
   9   6  12          8.92          5.43         3.92 o                         
  -9   7  12        356.19        408.23         9.97 o                         
  -8   7  12          4.71          7.96         2.36 o                         
  -7   7  12         51.22         50.31         2.76 o                         
  -6   7  12        194.14        215.22         4.70 o                         
  -5   7  12        249.84        241.72         4.39 o                         
  -4   7  12         55.42         57.14         2.49 o                         
  -3   7  12        547.55        539.96         6.57 o                         
  -2   7  12        680.56        668.75         8.21 o                         
  -1   7  12       1512.52       1542.45        13.76 o                         
   0   7  12        266.31        241.47         3.58 o                         
   1   7  12       1511.11       1540.62        13.57 o                         
   2   7  12        681.48        652.82         7.72 o                         
   3   7  12        547.38        536.29         6.54 o                         
   4   7  12         53.39         65.50         2.27 o                         
   5   7  12        250.76        244.04         4.28 o                         
   6   7  12        195.53        205.62         5.45 o                         
   7   7  12         51.30         55.61         2.45 o                         
   8   7  12          4.02          7.10         2.40 o                         
   9   7  12        358.01        414.92        20.06 o                         
  -8   8  12         66.72         83.98         3.49 o                         
  -7   8  12        125.46        146.62         4.72 o                         
  -6   8  12        164.67        166.45         4.76 o                         
  -5   8  12        670.34        665.39         9.05 o                         
  -4   8  12         78.38         63.11         2.66 o                         
  -3   8  12         66.46         58.57         2.01 o                         
  -2   8  12       1286.36       1221.46        11.60 o                         
  -1   8  12        707.24        660.99         7.35 o                         
   0   8  12        170.04        171.54         3.27 o                         
   1   8  12        698.71        652.82         7.58 o                         
   2   8  12       1291.01       1193.69        11.68 o                         
   3   8  12         64.72         57.51         2.08 o                         
   4   8  12         76.49         59.25         3.29 o                         
   5   8  12        673.15        660.11        10.19 o                         
   6   8  12        164.26        164.62         5.52 o                         
   7   8  12        120.94        127.13         6.25 o                         
   8   8  12         67.52         57.68         5.24 o                         
  -8   9  12         96.83        124.29         5.57 o                         
  -7   9  12        103.06        107.90         5.14 o                         
  -6   9  12         21.19         19.73         2.48 o                         
  -5   9  12         69.41         70.34         2.96 o                         
  -4   9  12        750.93        715.23         9.44 o                         
  -3   9  12         89.43         91.06         2.37 o                         
  -2   9  12        339.51        330.51         4.64 o                         
  -1   9  12         84.30         89.43         2.57 o                         
   0   9  12         42.61         26.25         1.76 o                         
   1   9  12         83.83         81.56         2.41 o                         
   2   9  12        339.58        328.65         4.88 o                         
   3   9  12         88.98         87.82         2.46 o                         
   4   9  12        751.99        697.29         9.89 o                         
   5   9  12         67.69         68.97         2.78 o                         
   6   9  12         21.03         20.79         2.24 o                         
   7   9  12        104.42         89.07         3.89 o                         
   8   9  12         96.23        127.33         6.65 o                         
  -7  10  12        123.88        156.77        10.91 o                         
  -6  10  12        189.37        178.17         8.46 o                         
  -5  10  12        220.21        211.28         5.49 o                         
  -4  10  12         30.04         29.42         1.93 o                         
  -3  10  12        741.72        717.78        10.77 o                         
  -2  10  12        551.03        537.70         6.87 o                         
  -1  10  12         19.73         24.94         1.70 o                         
   0  10  12         16.48          8.31         1.49 o                         
   1  10  12         20.60         25.60         1.77 o                         
   2  10  12        552.00        524.33         6.80 o                         
   3  10  12        743.03        711.21        11.18 o                         
   4  10  12         30.05         32.92         2.20 o                         
   5  10  12        222.09        215.16         5.09 o                         
   6  10  12        192.53        180.66         5.24 o                         
   7  10  12        123.59        171.52        11.18 o                         
  -7  11  12         18.16         17.98         3.54 o                         
  -6  11  12        119.48        153.24         8.26 o                         
  -5  11  12         21.04         16.01         3.41 o                         
  -4  11  12        164.75        150.37         4.62 o                         
  -3  11  12        216.62        218.73         4.72 o                         
  -2  11  12         78.94         76.59         2.52 o                         
  -1  11  12         82.37         76.63         3.16 o                         
   0  11  12        311.29        321.90         5.18 o                         
   1  11  12         81.94         75.75         2.84 o                         
   2  11  12         78.64         76.64         2.54 o                         
   3  11  12        214.04        212.17         4.56 o                         
   4  11  12        163.59        145.83         4.26 o                         
   5  11  12         20.84         19.94         2.42 o                         
   6  11  12        119.08        145.47         5.45 o                         
   7  11  12         18.23         16.68         3.06 o                         
  -6  12  12         45.67         61.27         3.79 o                         
  -5  12  12          3.90          1.56         3.40 o                         
  -4  12  12         20.64         15.55         2.54 o                         
  -3  12  12         47.08         44.99         2.18 o                         
  -2  12  12        747.83        666.39         9.71 o                         
  -1  12  12        207.14        204.63         4.11 o                         
   0  12  12         10.86         11.43         1.69 o                         
   1  12  12        205.88        208.12         4.67 o                         
   2  12  12        750.03        671.10         8.49 o                         
   3  12  12         46.18         43.62         3.05 o                         
   4  12  12         19.36         17.27         3.32 o                         
   5  12  12          3.70          5.68         4.04 o                         
   6  12  12         45.79         63.07         3.89 o                         
  -6  13  12         54.37         56.72         4.31 o                         
  -5  13  12         44.92         53.26         4.12 o                         
  -4  13  12         80.08         95.83         5.37 o                         
  -3  13  12        308.43        305.12         6.85 o                         
  -2  13  12        248.63        234.68         6.20 o                         
  -1  13  12        723.58        744.76         9.97 o                         
   0  13  12        304.89        256.53         4.74 o                         
   1  13  12        725.29        745.52         9.75 o                         
   2  13  12        245.94        243.59         6.76 o                         
   3  13  12        310.21        317.22        11.39 o                         
   4  13  12         79.92         98.61        10.07 o                         
   5  13  12         45.18         60.90         5.06 o                         
   6  13  12         54.74         58.25         4.83 o                         
  -5  14  12        122.12        137.31         6.31 o                         
  -4  14  12        197.75        231.60         7.94 o                         
  -3  14  12          0.87          0.86         3.05 o                         
  -2  14  12         14.92         16.08         2.79 o                         
  -1  14  12          2.19          2.19         1.69 o                         
   0  14  12        423.37        440.49         7.03 o                         
   1  14  12          2.19          3.76         1.90 o                         
   2  14  12         14.69         12.81         2.89 o                         
   3  14  12          0.91          6.26         2.47 o                         
   4  14  12        198.18        227.64        10.11 o                         
   5  14  12        121.84        135.76         5.41 o                         
  -4  15  12         40.48         41.71         3.86 o                         
  -3  15  12         25.40         34.41         3.74 o                         
  -2  15  12         42.82         49.08         3.09 o                         
  -1  15  12         53.67         63.97         2.99 o                         
   0  15  12         43.15         41.76         2.92 o                         
   1  15  12         52.64         56.71         3.28 o                         
   2  15  12         40.96         46.72         4.14 o                         
   3  15  12         25.24         32.11         3.17 o                         
   4  15  12         39.51         33.55         2.89 o                         
  -2  16  12         25.03         36.38         3.53 o                         
  -1  16  12         53.43         69.47         6.69 o                         
   0  16  12        509.61        578.87        32.63 o                         
   1  16  12         51.73         58.94         4.40 o                         
   2  16  12         23.15         35.30         2.87 o                         
   1   0  13        148.43        172.09         2.64 o                         
   2   0  13       1116.35       1046.89         9.36 o                         
   3   0  13        138.10        108.58         2.39 o                         
   4   0  13        497.28        480.14         6.15 o                         
   5   0  13        703.94        705.57         7.85 o                         
   6   0  13          1.71          0.89         1.30 o                         
   7   0  13          1.67          2.63         1.33 o                         
   8   0  13         29.47         27.38         2.31 o                         
   9   0  13        145.93        178.40         8.57 o                         
  -9   1  13         67.43         67.99         5.22 o                         
  -8   1  13         20.75         19.66         2.33 o                         
  -7   1  13        213.33        209.82         4.00 o                         
  -6   1  13        260.46        263.43         4.48 o                         
  -5   1  13         68.77         68.42         2.62 o                         
  -4   1  13       1109.97       1050.05        11.01 o                         
  -3   1  13       2351.30       2327.41        19.71 o                         
  -2   1  13        109.50        134.34         2.37 o                         
  -1   1  13         25.34         50.29         2.24 o                         
   0   1  13         11.47          5.79         0.95 o                         
   1   1  13         23.61         44.43         1.61 o                         
   2   1  13        112.40        132.07         2.41 o                         
   3   1  13       2348.89       2298.15        19.99 o                         
   4   1  13       1114.49       1045.37        11.83 o                         
   5   1  13         68.39         70.26         2.26 o                         
   6   1  13        261.67        260.15         4.42 o                         
   7   1  13        214.21        207.18         3.60 o                         
   8   1  13         20.77         21.84         2.29 o                         
   9   1  13         66.12         59.66         5.46 o                         
  -9   2  13         46.87         67.09         3.49 o                         
  -8   2  13         69.16         68.49         3.19 o                         
  -7   2  13         49.35         45.41         2.11 o                         
  -6   2  13        909.32        878.03         9.48 o                         
  -5   2  13        114.96        119.90         2.95 o                         
  -4   2  13        615.25        658.08         7.69 o                         
  -3   2  13        443.81        441.01         5.25 o                         
  -2   2  13         55.64         65.95         2.01 o                         
  -1   2  13        267.59        330.63         4.38 o                         
   0   2  13        867.63        990.73         8.88 o                         
   1   2  13        271.44        327.56         4.25 o                         
   2   2  13         54.71         64.21         1.90 o                         
   3   2  13        439.05        431.59         5.12 o                         
   4   2  13        615.13        647.95         6.97 o                         
   5   2  13        115.44        118.84         2.83 o                         
   6   2  13        905.55        857.20         9.24 o                         
   7   2  13         49.43         46.14         2.02 o                         
   8   2  13         71.57         70.55         3.04 o                         
   9   2  13         45.34         69.89         8.79 o                         
  -9   3  13        117.10        146.77         6.24 o                         
  -8   3  13        126.09        119.66         6.18 o                         
  -7   3  13        504.57        504.45         8.46 o                         
  -6   3  13       1602.89       1538.42        16.76 o                         
  -5   3  13        349.52        340.81         5.05 o                         
  -4   3  13        879.77        831.93         9.02 o                         
  -3   3  13          0.44          3.43         1.04 o                         
  -2   3  13       1213.30       1163.59         9.96 o                         
  -1   3  13        547.04        498.23         5.15 o                         
   0   3  13        203.85        179.46         4.05 o                         
   1   3  13        543.41        489.07         4.92 o                         
   2   3  13       1212.90       1131.08        10.04 o                         
   3   3  13          0.47          2.67         1.11 o                         
   4   3  13        878.92        831.90         9.24 o                         
   5   3  13        345.70        331.95         4.84 o                         
   6   3  13       1610.24       1508.11        14.78 o                         
   7   3  13        507.50        500.38         7.64 o                         
   8   3  13        129.96        123.39         4.51 o                         
   9   3  13        115.94        145.43         5.78 o                         
  -9   4  13        106.51        107.95         4.11 o                         
  -8   4  13         31.68         31.06         2.61 o                         
  -7   4  13          2.57          1.13         1.65 o                         
  -6   4  13        208.64        225.43         5.35 o                         
  -5   4  13        393.30        411.03         5.67 o                         
  -4   4  13        766.65        754.97         8.01 o                         
  -3   4  13        820.35        877.24         8.40 o                         
  -2   4  13        715.34        781.28         9.62 o                         
  -1   4  13         22.46         12.92         1.12 o                         
   0   4  13        666.81        782.98         7.10 o                         
   1   4  13         23.61         13.86         1.24 o                         
   2   4  13        705.75        769.02         8.47 o                         
   3   4  13        815.75        862.19         9.00 o                         
   4   4  13        771.18        755.86         8.74 o                         
   5   4  13        390.02        394.16         5.26 o                         
   6   4  13        207.45        206.24         4.84 o                         
   7   4  13          2.43          0.14         1.43 o                         
   8   4  13         32.03         31.90         2.65 o                         
   9   4  13        107.21        119.76         7.59 o                         
  -9   5  13         80.50         94.23         6.68 o                         
  -8   5  13        114.72        102.18         6.43 o                         
  -7   5  13         41.83         33.33         2.21 o                         
  -6   5  13        327.06        315.27         5.87 o                         
  -5   5  13        286.98        290.95         4.98 o                         
  -4   5  13         19.12         19.40         1.52 o                         
  -3   5  13        324.24        330.07         4.33 o                         
  -2   5  13        715.20        719.21         6.93 o                         
  -1   5  13       1451.13       1382.89        11.69 o                         
   0   5  13        334.73        309.20         3.95 o                         
   1   5  13       1460.94       1391.82        11.76 o                         
   2   5  13        717.38        720.60         7.46 o                         
   3   5  13        325.49        321.80         4.77 o                         
   4   5  13         19.76         18.84         1.54 o                         
   5   5  13        284.73        283.96         4.38 o                         
   6   5  13        326.32        303.91         5.11 o                         
   7   5  13         42.63         33.95         2.22 o                         
   8   5  13        114.93        140.69         9.48 o                         
   9   5  13         79.94         91.23        10.21 o                         
  -9   6  13         40.44         49.10         4.18 o                         
  -8   6  13         29.87         30.20         2.82 o                         
  -7   6  13         35.87         31.96         2.35 o                         
  -6   6  13        394.70        362.35         6.41 o                         
  -5   6  13         62.24         53.74         3.05 o                         
  -4   6  13        402.23        386.19         5.08 o                         
  -3   6  13       1232.04       1218.66        11.23 o                         
  -2   6  13        839.90        837.71         8.51 o                         
  -1   6  13        653.20        633.14         6.54 o                         
   0   6  13        130.85        122.72         2.65 o                         
   1   6  13        656.64        629.25         6.67 o                         
   2   6  13        836.82        826.03         9.08 o                         
   3   6  13       1225.60       1211.37        12.36 o                         
   4   6  13        400.34        382.64         5.15 o                         
   5   6  13         60.61         53.05         1.90 o                         
   6   6  13        390.84        346.75         6.37 o                         
   7   6  13         35.99         30.50         2.60 o                         
   8   6  13         29.61         31.96         2.84 o                         
   9   6  13         41.01         48.98         4.35 o                         
  -8   7  13          6.52          6.95         2.46 o                         
  -7   7  13        199.66        213.49         5.04 o                         
  -6   7  13         18.95         19.50         2.02 o                         
  -5   7  13        765.28        717.59         9.85 o                         
  -4   7  13         36.73         39.42         1.92 o                         
  -3   7  13        539.94        516.98         6.08 o                         
  -2   7  13        809.21        802.35         8.29 o                         
  -1   7  13       2867.91       2941.11        24.86 o                         
   0   7  13        490.30        486.46         6.22 o                         
   1   7  13       2864.58       2904.64        24.99 o                         
   2   7  13        818.33        805.90         8.68 o                         
   3   7  13        537.03        510.30         6.50 o                         
   4   7  13         36.52         37.64         1.83 o                         
   5   7  13        768.04        708.50        10.84 o                         
   6   7  13         18.49         15.73         1.94 o                         
   7   7  13        197.67        202.02         5.48 o                         
   8   7  13          6.48          6.48         2.74 o                         
  -8   8  13        216.31        221.94         7.26 o                         
  -7   8  13        214.50        233.89         6.71 o                         
  -6   8  13         57.49         55.95         2.69 o                         
  -5   8  13        284.46        286.95         5.53 o                         
  -4   8  13        977.07        931.35        10.25 o                         
  -3   8  13        378.50        356.25         4.71 o                         
  -2   8  13         44.07         36.58         2.11 o                         
  -1   8  13       1330.47       1252.67        12.18 o                         
   0   8  13         29.24         24.13         1.96 o                         
   1   8  13       1328.23       1260.74        13.92 o                         
   2   8  13         43.33         36.73         2.43 o                         
   3   8  13        379.22        353.07         5.04 o                         
   4   8  13        979.32        925.38         9.87 o                         
   5   8  13        282.49        271.01         5.34 o                         
   6   8  13         57.83         54.50         3.31 o                         
   7   8  13        212.68        214.34        10.74 o                         
   8   8  13        217.06        224.06         8.98 o                         
  -8   9  13         61.84         80.46         5.12 o                         
  -7   9  13          7.79         12.32         3.15 o                         
  -6   9  13        162.00        164.55         5.38 o                         
  -5   9  13         51.23         58.67         3.14 o                         
  -4   9  13        297.78        292.55         5.19 o                         
  -3   9  13        196.78        182.18         3.53 o                         
  -2   9  13        798.87        770.32         8.23 o                         
  -1   9  13        542.23        522.23         6.93 o                         
   0   9  13         86.44         79.39         2.52 o                         
   1   9  13        538.61        513.30         6.50 o                         
   2   9  13        792.78        761.80         8.70 o                         
   3   9  13        196.55        177.11         4.23 o                         
   4   9  13        296.72        283.56         5.13 o                         
   5   9  13         50.11         54.81         4.58 o                         
   6   9  13        161.29        146.36         4.97 o                         
   7   9  13          7.88         11.12         2.86 o                         
   8   9  13         61.45         82.82         7.85 o                         
  -7  10  13          7.98          0.91         3.07 o                         
  -6  10  13         62.66         60.81         4.24 o                         
  -5  10  13        152.15        166.12         6.60 o                         
  -4  10  13         99.97         86.70         3.69 o                         
  -3  10  13          2.95          2.74         1.38 o                         
  -2  10  13        124.42        114.04         3.52 o                         
  -1  10  13         92.76        103.80         2.83 o                         
   0  10  13        636.95        578.32         7.77 o                         
   1  10  13         92.00         99.18         3.00 o                         
   2  10  13        120.85        111.69         3.66 o                         
   3  10  13          2.90          3.51         1.25 o                         
   4  10  13        102.42         96.78         3.50 o                         
   5  10  13        151.34        167.50         9.03 o                         
   6  10  13         59.85         59.46         3.47 o                         
   7  10  13          8.13          9.84         3.29 o                         
  -7  11  13         25.06         24.57         3.87 o                         
  -6  11  13         93.66        129.37         7.30 o                         
  -5  11  13        178.90        215.05         7.81 o                         
  -4  11  13        155.19        139.80         5.09 o                         
  -3  11  13         42.47         47.37         2.29 o                         
  -2  11  13        721.44        675.90         8.43 o                         
  -1  11  13         32.86         27.87         1.89 o                         
   0  11  13         46.24         39.44         2.11 o                         
   1  11  13         34.19         26.97         1.90 o                         
   2  11  13        720.33        676.84         8.81 o                         
   3  11  13         42.63         50.00         2.49 o                         
   4  11  13        154.60        149.59         5.87 o                         
   5  11  13        177.16        200.66         6.93 o                         
   6  11  13         96.25        127.51         6.84 o                         
   7  11  13         24.74         23.58         3.40 o                         
  -6  12  13         55.55         54.46         3.72 o                         
  -5  12  13         87.32         90.32         4.96 o                         
  -4  12  13         69.69         65.38         4.67 o                         
  -3  12  13        200.26        213.13         5.29 o                         
  -2  12  13         35.79         36.33         2.06 o                         
  -1  12  13         38.07         37.87         2.61 o                         
   0  12  13         84.14         71.22         2.94 o                         
   1  12  13         38.00         39.95         2.25 o                         
   2  12  13         35.27         40.72         1.92 o                         
   3  12  13        202.01        208.88         9.94 o                         
   4  12  13         70.33         70.37         5.16 o                         
   5  12  13         88.97         97.26         5.99 o                         
   6  12  13         54.75         53.69         4.29 o                         
  -5  13  13        155.17        161.06         6.94 o                         
  -4  13  13        133.88        125.69         8.28 o                         
  -2  13  13        140.23        156.29         4.77 o                         
  -1  13  13        230.88        238.87         5.72 o                         
   0  13  13        217.42        243.43         4.85 o                         
   1  13  13        231.05        241.11         6.05 o                         
   2  13  13        139.44        165.02         7.54 o                         
   4  13  13        134.17        138.62         7.36 o                         
   5  13  13        156.27        146.01         5.00 o                         
  -4  14  13        148.97        156.30         6.22 o                         
  -3  14  13         98.88        109.78         5.89 o                         
  -2  14  13         23.05         21.82         3.38 o                         
  -1  14  13        140.20        152.08         8.92 o                         
   0  14  13         93.26         96.81         3.85 o                         
   1  14  13        138.91        137.46         4.79 o                         
   2  14  13         23.20         20.06         2.56 o                         
   3  14  13        101.34        112.29         8.37 o                         
   4  14  13        150.29        153.94         5.29 o                         
  -3  15  13         38.36         42.90         3.35 o                         
  -2  15  13        315.50        327.93         7.40 o                         
  -1  15  13        110.82        104.98         3.87 o                         
   0  15  13        142.55        125.23         5.46 o                         
   1  15  13        111.30        107.05         4.74 o                         
   2  15  13        317.18        323.01         8.34 o                         
   3  15  13         37.63         38.49         2.76 o                         
   0  16  13        262.27        327.38        10.69 o                         
   0   0  14       3030.56       2678.31        28.70 o                         
   1   0  14         67.23         59.56         1.61 o                         
   2   0  14         20.86         25.70         1.41 o                         
   3   0  14         49.97         68.52         2.59 o                         
   4   0  14       1328.36       1282.27        14.65 o                         
   5   0  14         72.75         61.15         2.22 o                         
   6   0  14         40.21         40.57         2.75 o                         
   7   0  14        145.29        134.67         3.55 o                         
   8   0  14         52.63         47.57         3.18 o                         
   9   0  14          2.88          1.80         2.66 o                         
  -9   1  14         26.19         30.23         3.38 o                         
  -8   1  14         49.48         63.07         4.33 o                         
  -7   1  14        275.79        248.20         5.34 o                         
  -6   1  14        362.90        341.30         6.51 o                         
  -5   1  14       1629.77       1603.60        15.41 o                         
  -4   1  14        146.69        148.04         4.43 o                         
  -3   1  14        570.43        540.95         6.09 o                         
  -2   1  14        158.32        141.30         2.51 o                         
  -1   1  14         27.04         33.36         1.31 o                         
   0   1  14        175.39        209.35         2.80 o                         
   1   1  14         27.22         32.76         1.31 o                         
   2   1  14        160.57        137.44         2.49 o                         
   3   1  14        569.57        533.48         6.23 o                         
   4   1  14        144.63        151.54         3.58 o                         
   5   1  14       1643.62       1596.06        15.20 o                         
   6   1  14        365.59        345.37         6.43 o                         
   7   1  14        272.62        246.70         4.99 o                         
   8   1  14         49.77         62.99         3.58 o                         
   9   1  14         27.74         28.94         3.19 o                         
  -9   2  14         19.57         21.69         3.03 o                         
  -8   2  14         59.96         71.82         5.98 o                         
  -7   2  14          8.65          6.34         1.59 o                         
  -6   2  14        332.83        305.47         4.86 o                         
  -5   2  14        198.96        210.10         3.84 o                         
  -4   2  14       1136.08       1111.56        11.79 o                         
  -3   2  14        640.84        604.76         7.48 o                         
  -2   2  14        489.65        503.05         5.09 o                         
  -1   2  14        608.27        603.34         5.53 o                         
   0   2  14       1711.90       1818.72        13.90 o                         
   1   2  14        608.40        602.52         5.83 o                         
   2   2  14        493.20        504.61         5.49 o                         
   3   2  14        639.01        601.04         7.11 o                         
   4   2  14       1125.43       1082.60        12.17 o                         
   5   2  14        195.98        207.24         3.77 o                         
   6   2  14        334.02        304.12         5.60 o                         
   7   2  14          8.43          7.18         1.49 o                         
   9   2  14         20.41         19.13         2.61 o                         
  -9   3  14         23.25         30.27         2.88 o                         
  -8   3  14        106.14        104.58         7.20 o                         
  -7   3  14         31.92         32.62         2.10 o                         
  -6   3  14          0.82          2.83         1.40 o                         
  -5   3  14        271.72        284.64         5.46 o                         
  -4   3  14       1051.32       1011.32        10.55 o                         
  -3   3  14        231.06        228.78         3.68 o                         
  -2   3  14       2443.40       2377.80        18.21 o                         
  -1   3  14         54.52         62.25         1.68 o                         
   0   3  14       1960.53       1974.65        17.74 o                         
   1   3  14         54.05         63.96         1.83 o                         
   2   3  14       2444.41       2397.69        21.46 o                         
   3   3  14        229.70        223.24         3.97 o                         
   4   3  14       1052.40       1000.94        10.80 o                         
   5   3  14        271.90        282.99         5.47 o                         
   6   3  14          0.50          2.14         1.16 o                         
   7   3  14         32.35         32.78         2.02 o                         
   9   3  14         23.18         28.06         2.92 o                         
  -9   4  14         91.51         98.80         4.52 o                         
  -8   4  14         34.14         35.58         2.82 o                         
  -7   4  14         24.20         24.41         2.12 o                         
  -6   4  14         78.99         75.70         2.69 o                         
  -5   4  14        453.24        423.52         6.06 o                         
  -4   4  14        513.42        490.03         6.74 o                         
  -3   4  14        544.86        509.77         5.79 o                         
  -2   4  14        378.24        387.28         4.83 o                         
  -1   4  14        106.57         91.41         2.86 o                         
   0   4  14         45.95         61.15         3.41 o                         
   1   4  14        105.58         91.32         3.67 o                         
   2   4  14        372.95        386.24         5.21 o                         
   3   4  14        544.79        501.31         6.32 o                         
   4   4  14        508.89        488.49         6.24 o                         
   5   4  14        456.25        417.84         5.72 o                         
   6   4  14         79.42         75.14         2.72 o                         
   7   4  14         24.02         24.44         2.17 o                         
   8   4  14         35.05         29.72         2.98 o                         
   9   4  14         91.44        102.99         5.60 o                         
  -8   5  14        301.24        309.41         7.21 o                         
  -7   5  14        339.63        346.74         8.43 o                         
  -6   5  14         14.59         15.02         1.83 o                         
  -5   5  14         60.64         57.59         2.43 o                         
  -4   5  14        116.57         94.62         2.51 o                         
  -3   5  14        120.70        124.82         2.71 o                         
  -2   5  14        944.33        853.20         8.10 o                         
  -1   5  14       1586.29       1568.05        14.95 o                         
   0   5  14        976.76        956.26         8.87 o                         
   1   5  14       1598.11       1567.34        14.36 o                         
   2   5  14        945.61        864.28         9.62 o                         
   3   5  14        122.95        123.34         2.97 o                         
   4   5  14        116.94         96.54         2.53 o                         
   5   5  14         61.20         51.24         2.08 o                         
   6   5  14         15.30         14.68         1.70 o                         
   7   5  14        343.33        337.20         6.76 o                         
   8   5  14        301.31        326.40        10.44 o                         
  -8   6  14         61.16         68.14         3.07 o                         
  -7   6  14         66.37         66.04         4.00 o                         
  -6   6  14         36.61         31.53         2.09 o                         
  -5   6  14        282.47        272.42         5.07 o                         
  -4   6  14        100.10         95.02         2.56 o                         
  -3   6  14         80.09         68.72         2.11 o                         
  -2   6  14        239.85        228.04         3.60 o                         
  -1   6  14        242.77        263.50         4.72 o                         
   0   6  14        612.59        542.43         6.79 o                         
   1   6  14        240.63        248.51         6.89 o                         
   2   6  14        240.28        232.06         3.92 o                         
   3   6  14         82.36         75.69         2.42 o                         
   4   6  14        100.02         92.41         2.60 o                         
   5   6  14        282.00        272.62         4.24 o                         
   6   6  14         36.67         36.43         2.18 o                         
   7   6  14         68.15         66.54         3.83 o                         
   8   6  14         61.95         69.54         4.82 o                         
  -8   7  14         64.52         68.17         3.33 o                         
  -7   7  14         87.48         93.79         4.88 o                         
  -6   7  14         88.73         95.07         4.42 o                         
  -5   7  14        243.46        229.03         4.56 o                         
  -4   7  14         39.40         40.01         2.10 o                         
  -3   7  14        246.48        235.84         3.73 o                         
  -2   7  14         10.30         16.35         1.37 o                         
  -1   7  14        117.32        145.38         3.67 o                         
   0   7  14        113.11        122.73         3.14 o                         
   1   7  14        116.03        146.27         3.88 o                         
   2   7  14         10.68         18.03         1.51 o                         
   3   7  14        242.97        234.17         4.21 o                         
   4   7  14         38.61         39.12         1.97 o                         
   5   7  14        242.32        224.23         4.62 o                         
   6   7  14         89.21         95.98         5.50 o                         
   8   7  14         63.74         53.56         5.87 o                         
  -8   8  14        120.23        141.85         6.02 o                         
  -7   8  14         76.48         72.23         4.03 o                         
  -6   8  14         26.43         29.41         2.83 o                         
  -5   8  14        205.46        192.05         5.01 o                         
  -4   8  14         56.16         44.76         2.10 o                         
  -3   8  14          6.53          3.57         1.23 o                         
  -2   8  14       1556.58       1493.08        13.44 o                         
  -1   8  14        214.81        201.07         3.97 o                         
   0   8  14       1467.36       1413.30        14.64 o                         
   1   8  14        212.94        195.40         3.79 o                         
   2   8  14       1548.39       1489.85        14.87 o                         
   3   8  14          6.27          4.47         1.29 o                         
   4   8  14         57.40         51.82         2.12 o                         
   5   8  14        205.70        188.35         4.48 o                         
   6   8  14         26.38         26.58         2.47 o                         
   7   8  14         75.72         76.55         4.43 o                         
   8   8  14        120.71        140.39        10.40 o                         
  -7   9  14        141.09        145.58         6.16 o                         
  -6   9  14        187.68        209.16         7.22 o                         
  -5   9  14         71.02         63.81         3.37 o                         
  -4   9  14        141.12        137.44         4.42 o                         
  -3   9  14        234.23        209.95         4.33 o                         
  -2   9  14         65.24         61.25         2.28 o                         
  -1   9  14        400.16        384.92         5.96 o                         
   0   9  14        614.26        613.01         8.18 o                         
   1   9  14        404.63        391.46         5.91 o                         
   2   9  14         66.92         62.94         2.52 o                         
   3   9  14        234.59        215.75         4.07 o                         
   4   9  14        143.44        141.13         4.88 o                         
   5   9  14         70.08         64.54         5.15 o                         
   6   9  14        186.68        180.30         7.40 o                         
   7   9  14        142.02        155.24         5.28 o                         
  -7  10  14        148.52        177.12         8.95 o                         
  -6  10  14         57.29         71.69         7.36 o                         
  -5  10  14        420.01        418.30        12.87 o                         
  -4  10  14         19.32         20.81         2.77 o                         
  -3  10  14         10.61          6.35         1.60 o                         
  -2  10  14        251.87        239.24         4.66 o                         
  -1  10  14        369.83        358.60         5.99 o                         
   0  10  14        183.47        177.71         4.73 o                         
   1  10  14        371.56        368.40         5.71 o                         
   2  10  14        251.08        239.42         4.38 o                         
   3  10  14         10.31          5.39         1.36 o                         
   4  10  14         18.81         20.77         2.21 o                         
   5  10  14        424.61        404.18         8.93 o                         
   6  10  14         57.84         64.53         3.69 o                         
   7  10  14        146.12        167.78         8.96 o                         
  -6  11  14         99.17        106.97         4.49 o                         
  -5  11  14         77.90         92.50         6.90 o                         
  -4  11  14         94.66        101.92         5.39 o                         
  -3  11  14         19.64         16.86         2.08 o                         
  -2  11  14        637.31        636.89         9.59 o                         
  -1  11  14          2.01          2.97         1.62 o                         
   0  11  14        442.31        391.62         6.24 o                         
   1  11  14          2.08          2.98         1.60 o                         
   2  11  14        634.62        634.20         9.54 o                         
   3  11  14         19.87         19.68         2.22 o                         
   4  11  14         94.36         99.49         5.61 o                         
   5  11  14         76.94        100.14         6.30 o                         
   6  11  14         98.59        102.92         6.69 o                         
  -5  12  14         83.30        100.32         5.74 o                         
  -4  12  14        122.36        158.80         5.74 o                         
  -3  12  14         47.55         47.33         3.07 o                         
  -2  12  14         40.85         42.52         2.39 o                         
  -1  12  14        177.65        173.34         4.39 o                         
   0  12  14        638.69        631.24        10.88 o                         
   1  12  14        177.21        169.68         4.03 o                         
   2  12  14         41.28         43.98         2.47 o                         
   3  12  14         46.80         51.86         3.32 o                         
   4  12  14        120.76        152.50         4.98 o                         
   5  12  14         83.85        111.62         4.46 o                         
  -5  13  14         16.61         19.39         3.34 o                         
  -4  13  14          3.89          2.49         3.17 o                         
  -3  13  14        305.64        324.93        12.52 o                         
  -2  13  14         67.75         77.89         3.88 o                         
  -1  13  14        695.27        710.53        11.26 o                         
   0  13  14          2.45          1.78         1.92 o                         
   1  13  14        688.34        685.56        11.16 o                         
   2  13  14         66.37         83.42         6.68 o                         
   3  13  14        311.47        304.63        11.32 o                         
   4  13  14          3.75          0.77         2.26 o                         
   5  13  14         16.07         15.75         3.30 o                         
  -4  14  14        136.42        175.83         9.32 o                         
  -3  14  14        361.67        389.67        15.73 o                         
  -2  14  14         26.14         57.64         4.40 o                         
  -1  14  14         25.33         18.45         2.95 o                         
   0  14  14          2.44          3.83         2.37 o                         
   1  14  14         25.46         18.03         2.24 o                         
   2  14  14         26.89         38.29         5.73 o                         
   3  14  14        361.75        375.03         8.65 o                         
   4  14  14        136.76        164.67        12.10 o                         
  -2  15  14         40.73         50.42         3.59 o                         
  -1  15  14        298.68        331.69        14.04 o                         
   0  15  14          0.13          4.03         2.47 o                         
   1  15  14        296.78        317.12        13.40 o                         
   2  15  14         40.18         52.04         4.38 o                         
   1   0  15        141.77        154.89         2.52 o                         
   2   0  15          2.46          1.72         1.25 o                         
   3   0  15        382.12        404.11         5.57 o                         
   4   0  15        858.16        758.44        11.73 o                         
   5   0  15        204.61        199.97         5.94 o                         
   6   0  15        326.82        321.56         7.84 o                         
   7   0  15         34.35         25.79         1.86 o                         
   8   0  15          0.03          3.03         2.48 o                         
   9   0  15        127.07        125.26         5.59 o                         
  -9   1  15         67.40         68.02         5.34 o                         
  -8   1  15         50.27         56.62         3.26 o                         
  -7   1  15        183.06        175.51         5.41 o                         
  -6   1  15         43.09         33.85         1.85 o                         
  -5   1  15        657.25        617.63         7.42 o                         
  -4   1  15        415.81        432.35         5.90 o                         
  -3   1  15        316.90        317.85         4.46 o                         
  -2   1  15        273.41        263.58         4.00 o                         
  -1   1  15        868.20        892.46         7.83 o                         
   0   1  15        890.34       1024.67         8.63 o                         
   1   1  15        868.34        888.97         7.94 o                         
   2   1  15        277.49        267.01         4.01 o                         
   3   1  15        318.30        320.88         4.97 o                         
   4   1  15        414.03        424.57         5.66 o                         
   5   1  15        660.67        615.72         7.78 o                         
   6   1  15         42.68         35.50         1.82 o                         
   7   1  15        181.81        189.27         5.36 o                         
   8   1  15         50.85         51.69         3.83 o                         
   9   1  15         68.61         67.09         4.15 o                         
  -9   2  15        115.31        116.90         5.11 o                         
  -8   2  15         79.06         85.32         3.95 o                         
  -7   2  15        134.02        131.51         4.31 o                         
  -6   2  15        554.29        546.52         8.42 o                         
  -5   2  15        134.91        128.90         3.18 o                         
  -4   2  15        134.42        134.06         3.20 o                         
  -3   2  15        135.35        124.51         2.94 o                         
  -2   2  15         62.39         74.15         2.42 o                         
  -1   2  15        718.74        758.70         6.98 o                         
   0   2  15        912.06        996.03         8.44 o                         
   1   2  15        718.07        753.65         7.22 o                         
   2   2  15         63.10         73.30         2.66 o                         
   3   2  15        136.26        131.18         3.24 o                         
   4   2  15        133.10        121.80         3.36 o                         
   5   2  15        135.17        126.90         3.74 o                         
   6   2  15        552.31        537.47         7.27 o                         
   7   2  15        134.80        124.78         3.81 o                         
   8   2  15         79.39         80.32         6.15 o                         
   9   2  15        115.02        126.76         7.40 o                         
  -8   3  15         19.45         26.17         5.06 o                         
  -7   3  15         26.60         21.70         2.23 o                         
  -6   3  15        210.20        200.74         4.13 o                         
  -5   3  15        420.12        394.05         5.87 o                         
  -4   3  15        752.04        743.41         8.44 o                         
  -3   3  15        467.04        443.77         5.50 o                         
  -2   3  15       1082.22       1056.65         9.85 o                         
  -1   3  15        301.85        263.50         3.68 o                         
   0   3  15          0.01          2.32         1.02 o                         
   1   3  15        299.77        264.75         4.04 o                         
   2   3  15       1093.53       1082.83        10.78 o                         
   3   3  15        470.27        449.30         7.73 o                         
   4   3  15        750.23        732.25         8.11 o                         
   5   3  15        426.14        402.43         6.30 o                         
   6   3  15        209.21        193.59         3.60 o                         
   7   3  15         25.61         23.59         2.08 o                         
   8   3  15         19.95         22.34         2.96 o                         
  -8   4  15        152.00        186.79         8.98 o                         
  -7   4  15         66.04         72.05         3.68 o                         
  -6   4  15        333.55        350.26         6.28 o                         
  -5   4  15        237.56        232.58         4.47 o                         
  -4   4  15         68.87         69.25         2.32 o                         
  -3   4  15        493.66        425.64         5.29 o                         
  -2   4  15        107.01        123.41         4.01 o                         
  -1   4  15       1598.30       1531.38        12.77 o                         
   0   4  15        462.75        466.52         6.13 o                         
   1   4  15       1600.57       1536.03        12.96 o                         
   2   4  15        107.41        130.92         3.90 o                         
   3   4  15        494.21        427.62         6.23 o                         
   4   4  15         70.40         67.94         2.18 o                         
   5   4  15        234.03        227.24         4.54 o                         
   6   4  15        330.86        333.65         6.91 o                         
   7   4  15         66.67         64.17         3.67 o                         
   8   4  15        151.48        185.16        12.53 o                         
  -8   5  15        110.64        135.53         5.09 o                         
  -7   5  15        144.24        155.20         4.80 o                         
  -6   5  15        196.00        208.79         4.79 o                         
  -5   5  15         19.31         20.87         1.76 o                         
  -4   5  15        325.29        305.93         4.69 o                         
  -3   5  15        185.32        163.79         3.67 o                         
  -2   5  15        238.65        231.57         3.55 o                         
  -1   5  15        146.10        145.11         3.09 o                         
   0   5  15          3.21          7.57         1.37 o                         
   1   5  15        140.58        137.58         2.99 o                         
   2   5  15        235.15        227.10         4.24 o                         
   3   5  15        181.30        161.90         3.30 o                         
   4   5  15        321.79        296.17         5.01 o                         
   5   5  15         20.52         22.83         1.56 o                         
   6   5  15        197.22        206.83         5.94 o                         
   7   5  15        144.59        156.90         5.80 o                         
   8   5  15        113.53        137.82         7.36 o                         
  -8   6  15          8.08         13.86         3.95 o                         
  -7   6  15        140.43        170.63         6.78 o                         
  -6   6  15         90.26         92.75         3.17 o                         
  -5   6  15        403.39        373.73         5.87 o                         
  -4   6  15        955.79        890.51        11.02 o                         
  -3   6  15        502.14        479.35         5.62 o                         
  -2   6  15        502.43        459.75         5.43 o                         
  -1   6  15        191.41        190.68         3.55 o                         
   0   6  15         18.63         25.04         1.73 o                         
   1   6  15        195.82        189.86         3.74 o                         
   2   6  15        502.09        464.56         6.26 o                         
   3   6  15        495.95        472.07         6.27 o                         
   4   6  15        948.81        889.27        10.93 o                         
   5   6  15        404.00        369.19         5.50 o                         
   6   6  15         88.73         92.27         3.72 o                         
   7   6  15        138.69        153.21         9.08 o                         
   8   6  15          8.18          7.02         2.14 o                         
  -8   7  15        136.10        156.54         8.36 o                         
  -7   7  15        155.32        170.20         5.60 o                         
  -6   7  15        177.57        186.45         4.86 o                         
  -5   7  15        129.15        120.24         3.82 o                         
  -4   7  15        322.79        319.14         5.59 o                         
  -3   7  15          8.40          9.85         1.36 o                         
  -2   7  15        227.03        216.37         5.02 o                         
  -1   7  15        335.19        324.36         5.58 o                         
   0   7  15        494.72        457.97         6.24 o                         
   1   7  15        332.80        322.84         6.62 o                         
   2   7  15        224.31        216.09         5.37 o                         
   3   7  15          8.87         12.91         1.54 o                         
   4   7  15        323.45        314.74         5.04 o                         
   5   7  15        129.72        114.42         3.44 o                         
   6   7  15        176.09        185.05         5.62 o                         
   7   7  15        155.55        155.40         5.13 o                         
   8   7  15        138.01        144.28        11.80 o                         
  -7   8  15         54.00         61.34         4.56 o                         
  -6   8  15        260.76        256.01         8.43 o                         
  -5   8  15        140.95        140.09         4.72 o                         
  -4   8  15        633.26        598.32         9.09 o                         
  -3   8  15         98.47         96.79         2.88 o                         
  -2   8  15        382.18        387.86         5.20 o                         
  -1   8  15       1099.01       1048.01        12.10 o                         
   0   8  15        108.04        122.34         3.41 o                         
   1   8  15       1107.61       1063.93        11.88 o                         
   2   8  15        380.68        389.49         6.07 o                         
   3   8  15         97.36         97.81         2.96 o                         
   4   8  15        632.06        585.54         7.38 o                         
   5   8  15        141.57        140.63         7.08 o                         
   6   8  15        260.58        258.24        11.25 o                         
   7   8  15         53.90         51.67         3.91 o                         
  -7   9  15          4.42          4.72         3.64 o                         
  -6   9  15         16.27         18.29         4.23 o                         
  -5   9  15        325.55        350.32         8.55 o                         
  -4   9  15         41.83         41.00         3.60 o                         
  -3   9  15         18.97         16.62         1.88 o                         
  -2   9  15        266.93        257.20         4.57 o                         
  -1   9  15         46.39         43.32         2.45 o                         
   0   9  15         10.03          7.68         2.39 o                         
   1   9  15         45.80         41.37         2.77 o                         
   2   9  15        267.41        256.06         4.65 o                         
   3   9  15         18.76         17.82         1.63 o                         
   4   9  15         42.27         46.15         2.66 o                         
   5   9  15        324.72        328.99         7.24 o                         
   6   9  15         15.95         23.03         4.32 o                         
   7   9  15          4.92          7.79         3.73 o                         
  -6  10  15         47.06         53.61         3.87 o                         
  -5  10  15        106.25        122.56         6.44 o                         
  -4  10  15         45.61         38.20         3.60 o                         
  -3  10  15        179.76        176.08         4.58 o                         
  -2  10  15        348.06        328.54         5.97 o                         
  -1  10  15        246.21        229.59         4.57 o                         
   0  10  15         18.84         17.88         1.96 o                         
   1  10  15        246.02        234.16         4.91 o                         
   2  10  15        349.13        339.96         5.72 o                         
   3  10  15        179.24        169.48         5.20 o                         
   4  10  15         44.81         36.50         2.74 o                         
   5  10  15        108.45        151.24         9.68 o                         
   6  10  15         47.38         48.42         3.10 o                         
  -6  11  15         88.95         89.03         6.99 o                         
  -5  11  15         43.16         45.15         3.65 o                         
  -4  11  15         34.03         33.83         3.96 o                         
  -3  11  15        170.76        182.26         9.33 o                         
  -2  11  15        362.60        333.67         6.37 o                         
  -1  11  15        176.45        185.23         4.28 o                         
   0  11  15          2.78          3.75         1.72 o                         
   1  11  15        176.10        188.29         5.06 o                         
   2  11  15        359.33        324.42         7.53 o                         
   3  11  15        169.72        174.83         5.98 o                         
   4  11  15         33.95         30.18         3.00 o                         
   5  11  15         43.28         52.63         3.95 o                         
   6  11  15         88.98        109.54         5.63 o                         
  -5  12  15        167.17        175.91         6.94 o                         
  -4  12  15        146.72        159.53         8.48 o                         
  -3  12  15        346.53        390.94        16.65 o                         
  -2  12  15        212.49        206.18         5.75 o                         
  -1  12  15          1.25          1.90         1.85 o                         
   0  12  15        111.71        106.79         3.61 o                         
   1  12  15          1.27          3.96         1.86 o                         
   2  12  15        211.56        212.61         5.14 o                         
   3  12  15        347.43        370.20        11.72 o                         
   4  12  15        149.41        170.93         7.21 o                         
   5  12  15        165.60        161.96         7.53 o                         
  -4  13  15        110.06        112.24         5.78 o                         
  -3  13  15         34.55         39.60         4.04 o                         
  -2  13  15        155.23        160.54         6.82 o                         
  -1  13  15        397.32        430.63        15.17 o                         
   0  13  15         41.80         37.28         2.70 o                         
   1  13  15        400.17        472.36         9.97 o                         
   2  13  15        155.95        167.76         6.24 o                         
   3  13  15         33.74         35.66         3.54 o                         
   4  13  15        109.52        124.59         5.49 o                         
  -3  14  15         81.12         77.89         6.71 o                         
  -2  14  15        115.49        144.74         9.63 o                         
  -1  14  15         17.20         16.97         2.38 o                         
   0  14  15        388.90        493.94        14.08 o                         
   1  14  15         17.45         12.69         2.65 o                         
   2  14  15        115.48        144.58         6.47 o                         
   3  14  15         82.20         83.78         5.49 o                         
   0   0  16       1942.29       1937.56        21.85 o                         
   1   0  16        625.62        632.61         6.26 o                         
   2   0  16         18.97         16.69         1.42 o                         
   3   0  16         17.81         14.70         1.45 o                         
   4   0  16         50.63         34.02         2.31 o                         
   5   0  16         21.84         16.31         1.62 o                         
   6   0  16          0.11         -0.43         1.47 o                         
   7   0  16         43.24         37.64         2.74 o                         
   8   0  16         49.67         50.69         3.10 o                         
  -8   1  16         11.32         10.06         2.85 o                         
  -7   1  16         79.26         83.90         5.86 o                         
  -6   1  16         21.64         16.36         1.75 o                         
  -5   1  16        158.65        152.32         3.63 o                         
  -4   1  16        220.32        196.47         3.88 o                         
  -3   1  16        501.06        497.05         6.47 o                         
  -2   1  16        388.36        328.72         4.31 o                         
  -1   1  16         88.12        101.33         2.23 o                         
   0   1  16        498.29        505.36         6.56 o                         
   1   1  16         88.65        100.66         2.27 o                         
   2   1  16        393.96        333.94         4.36 o                         
   3   1  16        500.54        493.27         6.07 o                         
   4   1  16        219.12        191.55         3.96 o                         
   5   1  16        162.15        158.16         3.98 o                         
   6   1  16         21.67         17.38         1.73 o                         
   7   1  16         78.53         86.79         3.71 o                         
   8   1  16         11.06          6.10         2.57 o                         
  -8   2  16        305.12        330.57         8.69 o                         
  -7   2  16         47.64         48.00         3.45 o                         
  -6   2  16        360.88        379.81         5.99 o                         
  -5   2  16        276.46        261.49         4.67 o                         
  -4   2  16        212.92        220.28         4.19 o                         
  -3   2  16        518.14        535.67         6.00 o                         
  -2   2  16        596.83        570.63         6.23 o                         
  -1   2  16        144.98        157.32         2.78 o                         
   0   2  16        340.22        380.37         4.54 o                         
   1   2  16        145.88        157.05         3.11 o                         
   2   2  16        593.25        567.46         6.86 o                         
   3   2  16        524.59        548.59         6.79 o                         
   4   2  16        213.64        221.25         4.37 o                         
   5   2  16        273.60        252.77         4.51 o                         
   6   2  16        362.82        375.78         5.61 o                         
   7   2  16         45.98         47.26         2.79 o                         
   8   2  16        305.67        322.42         8.28 o                         
  -8   3  16         74.49         82.18         6.61 o                         
  -7   3  16         50.56         58.98         4.06 o                         
  -6   3  16        238.22        223.25         4.69 o                         
  -5   3  16          6.73          6.59         1.60 o                         
  -4   3  16        250.84        250.39         4.88 o                         
  -3   3  16        179.58        156.21         3.10 o                         
  -2   3  16        487.27        473.21         5.53 o                         
  -1   3  16        256.21        236.22         3.46 o                         
   0   3  16        232.17        202.50         3.22 o                         
   1   3  16        257.79        237.44         3.76 o                         
   2   3  16        490.07        479.34         6.34 o                         
   3   3  16        179.14        152.47         3.36 o                         
   4   3  16        251.03        252.16         5.44 o                         
   5   3  16          6.26          3.61         1.31 o                         
   6   3  16        237.71        227.28         4.21 o                         
   7   3  16         50.92         60.18         3.24 o                         
   8   3  16         74.69        100.64         4.55 o                         
  -8   4  16        296.81        327.08        13.17 o                         
  -7   4  16        212.84        223.22         5.75 o                         
  -6   4  16         47.78         53.86         2.48 o                         
  -5   4  16         89.26         83.09         2.60 o                         
  -4   4  16         64.74         60.84         2.45 o                         
  -3   4  16        634.25        611.32         6.59 o                         
  -2   4  16        838.30        856.95         8.47 o                         
  -1   4  16         44.79         44.22         1.70 o                         
   0   4  16        566.93        535.01         6.11 o                         
   1   4  16         43.60         44.82         1.98 o                         
   2   4  16        835.02        845.27         9.01 o                         
   3   4  16        631.87        606.99         7.65 o                         
   4   4  16         65.19         60.44         2.34 o                         
   5   4  16         86.80         80.35         2.43 o                         
   6   4  16         47.83         48.45         2.55 o                         
   7   4  16        211.61        207.79         5.58 o                         
   8   4  16        298.50        323.11        12.41 o                         
  -8   5  16        241.33        267.03        10.68 o                         
  -7   5  16         96.40        112.24         4.27 o                         
  -6   5  16         60.58         61.10         2.88 o                         
  -5   5  16        235.98        213.62         4.46 o                         
  -4   5  16       1510.65       1443.68        14.76 o                         
  -3   5  16         25.61         28.42         1.74 o                         
  -2   5  16        264.08        235.59         3.74 o                         
  -1   5  16         72.36         74.87         2.29 o                         
   0   5  16        380.90        360.80         5.89 o                         
   1   5  16         74.17         76.39         2.41 o                         
   2   5  16        268.88        248.07         4.84 o                         
   3   5  16         26.24         30.20         1.98 o                         
   4   5  16       1506.79       1437.16        15.55 o                         
   5   5  16        236.50        217.86         4.01 o                         
   6   5  16         58.59         61.81         3.35 o                         
   7   5  16         96.49        112.31         4.85 o                         
   8   5  16        238.58        241.00         8.96 o                         
  -7   6  16        132.60        149.06         5.82 o                         
  -6   6  16        144.98        122.67         4.42 o                         
  -5   6  16         76.74         87.91         3.91 o                         
  -4   6  16          8.50          8.26         1.68 o                         
  -3   6  16        340.09        309.31         5.75 o                         
  -2   6  16       2409.37       2313.54        19.92 o                         
  -1   6  16       1130.13       1091.08        10.48 o                         
   0   6  16       1879.46       1785.46        17.04 o                         
   1   6  16       1135.93       1103.45        11.95 o                         
   2   6  16       2416.21       2306.01        21.95 o                         
   3   6  16        345.26        310.27         5.63 o                         
   4   6  16          8.84          7.70         1.41 o                         
   5   6  16         76.98         89.48         4.07 o                         
   6   6  16        146.82        128.40         4.94 o                         
   7   6  16        133.50        140.01         4.65 o                         
  -7   7  16         26.02         36.01         3.65 o                         
  -5   7  16        123.93        125.17         5.10 o                         
  -4   7  16         92.34         81.71         3.48 o                         
  -3   7  16         17.04         11.12         1.56 o                         
  -2   7  16        346.57        321.32         5.04 o                         
  -1   7  16         54.97         56.28         2.20 o                         
   0   7  16        240.70        201.28         4.36 o                         
   1   7  16         55.13         57.23         2.41 o                         
   2   7  16        348.21        335.18         6.09 o                         
   3   7  16         16.31         12.47         2.07 o                         
   4   7  16         93.45         85.98         3.11 o                         
   5   7  16        124.18        130.09         4.89 o                         
   6   7  16         82.20        110.16         5.44 o                         
   7   7  16         25.68         32.19         2.59 o                         
  -7   8  16         38.26         46.16         3.88 o                         
  -6   8  16         13.34         13.38         3.57 o                         
  -5   8  16         27.65         29.23         3.14 o                         
  -4   8  16         85.48        100.23         4.38 o                         
  -3   8  16        361.75        378.24         7.99 o                         
  -2   8  16        332.62        327.04         5.85 o                         
  -1   8  16        319.44        300.43         5.72 o                         
   0   8  16        410.22        390.40         7.21 o                         
   1   8  16        317.36        301.77         5.72 o                         
   2   8  16        332.23        321.93         5.53 o                         
   3   8  16        363.14        384.16         8.36 o                         
   4   8  16         84.25         98.71         5.28 o                         
   5   8  16         26.67         30.16         3.52 o                         
   6   8  16         13.02         13.49         2.97 o                         
   7   8  16         39.66         47.89         5.40 o                         
  -6   9  16        158.40        174.36         6.34 o                         
  -5   9  16        287.27        294.62        12.81 o                         
  -4   9  16        439.68        472.62        10.53 o                         
  -3   9  16        223.37        236.01         6.03 o                         
  -2   9  16         41.82         37.05         1.97 o                         
  -1   9  16         11.68          9.72         1.69 o                         
   0   9  16         21.05         24.42         2.03 o                         
   1   9  16         11.43         10.22         1.86 o                         
   2   9  16         40.84         36.48         2.16 o                         
   3   9  16        221.61        236.48         4.99 o                         
   4   9  16        442.71        472.89         9.19 o                         
   5   9  16        285.85        302.98        12.20 o                         
   6   9  16        158.03        168.03         7.87 o                         
  -6  10  16         36.64         36.77         7.39 o                         
  -5  10  16        135.57        163.61         6.24 o                         
  -4  10  16         91.64        100.75         7.18 o                         
  -3  10  16         16.76         15.51         3.31 o                         
  -2  10  16         94.46         85.98         2.95 o                         
  -1  10  16         48.65         39.27         2.27 o                         
   0  10  16         13.41         12.78         1.89 o                         
   1  10  16         48.02         38.89         2.34 o                         
   2  10  16         93.92         86.67         3.31 o                         
   3  10  16         15.59         12.89         2.20 o                         
   5  10  16        134.69        171.92        10.33 o                         
   6  10  16         38.48         39.63         2.96 o                         
  -5  11  16          9.43         10.60         2.69 o                         
  -4  11  16         96.08         92.11         5.10 o                         
  -3  11  16         97.78        114.00         6.11 o                         
  -2  11  16        261.49        269.49         6.68 o                         
  -1  11  16        201.24        214.17         5.56 o                         
   0  11  16         79.42         61.56         3.66 o                         
   1  11  16        201.76        220.41         7.18 o                         
   2  11  16        262.44        267.39         7.13 o                         
   3  11  16         96.52        102.86         5.66 o                         
   4  11  16         96.33         95.12         4.33 o                         
   5  11  16          9.41         14.56         2.75 o                         
  -4  12  16         81.36         61.07         4.20 o                         
  -3  12  16         27.75         25.15         4.30 o                         
  -2  12  16         27.31         28.01         2.92 o                         
  -1  12  16        160.92        193.29         5.54 o                         
   0  12  16          2.56         -0.33         2.43 o                         
   1  12  16        160.24        184.67         4.87 o                         
   2  12  16         27.72         27.46         2.78 o                         
   3  12  16         26.86         20.21         6.17 o                         
   4  12  16         79.45         64.89         3.88 o                         
  -3  13  16        138.17        137.33         6.56 o                         
  -2  13  16         34.23         49.48         4.34 o                         
  -1  13  16          7.61         10.55         2.52 o                         
   0  13  16        197.15        175.09         4.71 o                         
   1  13  16          7.50          6.42         2.91 o                         
   2  13  16         33.99         39.83         4.90 o                         
   3  13  16        138.34        133.58         6.24 o                         
  -1  14  16         37.51         27.94         4.32 o                         
   0  14  16          4.13          7.94         5.23 o                         
   1  14  16         37.76         27.57         6.40 o                         
   1   0  17        125.06        113.14         2.46 o                         
   2   0  17        544.20        561.93         6.35 o                         
   3   0  17          0.62          2.12         1.33 o                         
   4   0  17        451.99        418.43         7.06 o                         
   5   0  17          0.86          4.63         1.51 o                         
   6   0  17        263.00        233.59         5.74 o                         
   7   0  17         56.88         55.78         3.98 o                         
   8   0  17         34.71         31.53         3.42 o                         
  -8   1  17          3.56          3.06         2.40 o                         
  -7   1  17         68.02         69.32         4.14 o                         
  -6   1  17         19.75         28.67         2.19 o                         
  -5   1  17         36.98         33.28         2.01 o                         
  -4   1  17          5.68          7.07         1.86 o                         
  -3   1  17        237.83        218.24         4.09 o                         
  -2   1  17         60.85         65.36         2.02 o                         
  -1   1  17          8.68          5.08         1.18 o                         
   0   1  17        243.12        198.26         3.16 o                         
   1   1  17          8.96          5.47         1.27 o                         
   2   1  17         60.22         63.34         2.22 o                         
   3   1  17        238.15        214.29         3.94 o                         
   4   1  17          6.09          7.03         1.90 o                         
   5   1  17         35.90         28.03         1.95 o                         
   6   1  17         19.39         25.82         2.00 o                         
   7   1  17         70.69         73.16         5.91 o                         
   8   1  17          3.54          1.23         2.61 o                         
  -8   2  17         78.75         89.35         6.60 o                         
  -7   2  17         11.16         14.22         2.94 o                         
  -6   2  17         62.15         52.30         2.68 o                         
  -5   2  17        296.95        301.82         5.17 o                         
  -4   2  17       1034.43        879.49        10.82 o                         
  -3   2  17        290.80        298.57         4.62 o                         
  -2   2  17         92.55         95.34         2.42 o                         
  -1   2  17        519.34        502.21         5.79 o                         
   0   2  17       1247.58       1254.61        11.08 o                         
   1   2  17        525.26        501.61         5.74 o                         
   2   2  17         92.19         96.85         2.66 o                         
   3   2  17        286.89        296.60         4.97 o                         
   4   2  17       1044.59        896.02        11.84 o                         
   5   2  17        298.54        295.65         5.31 o                         
   6   2  17         62.09         51.65         2.24 o                         
   7   2  17         12.08         18.10         2.56 o                         
   8   2  17         79.99        109.96        10.99 o                         
  -8   3  17        190.15        204.82         8.02 o                         
  -7   3  17         95.06         92.18         3.63 o                         
  -6   3  17          4.15          3.17         1.98 o                         
  -5   3  17         16.67         14.07         1.95 o                         
  -4   3  17        120.39        104.49         3.54 o                         
  -3   3  17        238.84        228.60         3.84 o                         
  -2   3  17         59.66         56.14         1.84 o                         
  -1   3  17         27.33         20.93         1.40 o                         
   0   3  17        440.72        397.59         4.88 o                         
   1   3  17         27.91         22.52         1.62 o                         
   2   3  17         58.58         58.44         2.11 o                         
   3   3  17        238.73        227.53         4.20 o                         
   4   3  17        123.66        106.85         3.83 o                         
   5   3  17         16.56         12.59         1.55 o                         
   6   3  17          4.50          2.59         1.89 o                         
   7   3  17         94.31        100.67         4.35 o                         
   8   3  17        189.34        187.85         9.11 o                         
  -7   4  17        226.48        245.99         7.87 o                         
  -6   4  17        660.02        677.41        10.76 o                         
  -5   4  17         59.36         54.76         2.48 o                         
  -4   4  17         80.33         74.33         2.60 o                         
  -3   4  17        470.56        448.80         5.96 o                         
  -2   4  17        112.41        104.87         2.56 o                         
  -1   4  17        323.78        300.72         4.05 o                         
   0   4  17        366.62        284.61         6.14 o                         
   1   4  17        322.09        302.64         4.72 o                         
   2   4  17        113.06        103.65         2.90 o                         
   3   4  17        470.39        450.38         6.82 o                         
   4   4  17         80.35         79.58         2.83 o                         
   5   4  17         60.24         55.75         2.31 o                         
   6   4  17        654.79        665.11        16.82 o                         
   7   4  17        226.38        248.91         8.71 o                         
  -7   5  17        150.69        163.18         6.84 o                         
  -6   5  17         97.19         81.06         4.91 o                         
  -5   5  17        153.39        168.94         4.47 o                         
  -4   5  17         70.16         64.07         2.49 o                         
  -3   5  17       1330.89       1251.59        12.90 o                         
  -2   5  17       1957.56       1887.30        17.50 o                         
  -1   5  17          9.60          9.72         1.41 o                         
   0   5  17        116.92        119.08         2.80 o                         
   1   5  17         10.22         11.36         1.57 o                         
   2   5  17       1958.68       1895.39        18.49 o                         
   3   5  17       1332.62       1260.20        14.00 o                         
   4   5  17         69.74         63.55         2.59 o                         
   5   5  17        153.03        159.40         3.72 o                         
   6   5  17         96.36        118.20         6.63 o                         
   7   5  17        151.23        175.90         8.78 o                         
  -7   6  17         21.61         30.63         2.89 o                         
  -6   6  17         12.04         21.60         4.29 o                         
  -5   6  17        128.62        121.07         3.93 o                         
  -4   6  17        326.02        313.35         6.98 o                         
  -3   6  17        139.65        142.35         3.43 o                         
  -2   6  17        422.08        390.99         6.57 o                         
  -1   6  17        292.79        296.47         4.58 o                         
   0   6  17       3116.48       3012.15        28.92 o                         
   1   6  17        293.19        296.56         5.35 o                         
   2   6  17        423.67        389.22         7.07 o                         
   3   6  17        141.22        142.10         3.67 o                         
   4   6  17        326.15        307.42         6.77 o                         
   5   6  17        130.32        130.19         5.67 o                         
   6   6  17         11.31         17.46         2.54 o                         
   7   6  17         20.93         29.84         3.31 o                         
  -7   7  17         26.90         25.62         3.78 o                         
  -6   7  17        204.22        217.31        10.10 o                         
  -5   7  17         42.06         42.75         3.11 o                         
  -4   7  17        123.12        132.29         5.40 o                         
  -3   7  17        549.51        515.53        11.18 o                         
  -2   7  17        113.15        107.45         3.37 o                         
  -1   7  17        264.53        258.66         4.50 o                         
   0   7  17         86.31         65.12         2.42 o                         
   1   7  17        267.22        254.50         4.70 o                         
   2   7  17        113.01        110.05         3.56 o                         
   3   7  17        553.04        549.49        10.94 o                         
   4   7  17        122.40        127.45         4.63 o                         
   5   7  17         41.83         42.02         3.68 o                         
   6   7  17        205.77        210.09         8.82 o                         
   7   7  17         27.09         29.59         4.83 o                         
  -6   8  17         68.73         75.74         4.27 o                         
  -5   8  17        189.57        235.15         9.93 o                         
  -4   8  17         62.26         61.23         4.22 o                         
  -3   8  17        229.61        227.18         5.59 o                         
  -2   8  17         49.86         46.15         2.30 o                         
  -1   8  17         81.94         74.22         2.73 o                         
   0   8  17        289.79        287.52         5.39 o                         
   1   8  17         82.78         73.35         3.21 o                         
   2   8  17         48.58         43.69         3.05 o                         
   3   8  17        229.94        216.28         7.12 o                         
   4   8  17         64.38         67.26         3.45 o                         
   5   8  17        189.23        200.66         6.78 o                         
   6   8  17         67.43         77.50         4.66 o                         
  -6   9  17        184.68        181.56         7.52 o                         
  -5   9  17         65.24         70.27         5.79 o                         
  -4   9  17         53.94         70.81         4.70 o                         
  -3   9  17        179.38        180.64         5.79 o                         
  -2   9  17        107.14        103.08         3.79 o                         
  -1   9  17        302.18        293.35         5.51 o                         
   0   9  17        375.12        403.81         6.79 o                         
   1   9  17        305.62        303.15         7.20 o                         
   2   9  17        105.40        111.33         5.06 o                         
   3   9  17        177.09        179.68         4.41 o                         
   4   9  17         53.87         63.67         4.72 o                         
   5   9  17         62.62         66.43         4.34 o                         
   6   9  17        182.65        181.20         5.88 o                         
  -5  10  17         84.31         98.28         5.04 o                         
  -4  10  17          7.66          6.31         3.21 o                         
  -3  10  17         70.97         86.14         5.39 o                         
  -2  10  17         96.26         90.48         4.05 o                         
  -1  10  17        336.72        352.35         7.87 o                         
   0  10  17         68.41         70.16         2.83 o                         
   1  10  17        333.74        349.04         6.75 o                         
   2  10  17         95.70         90.17         4.36 o                         
   3  10  17         72.52         91.15         7.07 o                         
   4  10  17          7.42          5.43         3.57 o                         
   5  10  17         84.69         90.08         5.01 o                         
  -4  11  17         62.60         63.57         4.26 o                         
  -3  11  17        152.95        162.47        11.66 o                         
  -2  11  17         49.52         45.57         4.84 o                         
  -1  11  17         18.34         21.86         2.43 o                         
   0  11  17         79.57         72.45         3.93 o                         
   1  11  17         18.12         18.26         2.56 o                         
   2  11  17         50.34         50.03         3.74 o                         
   3  11  17        154.07        158.82         8.23 o                         
   4  11  17         61.99         55.50         4.48 o                         
  -3  12  17         75.84         77.63         4.54 o                         
  -2  12  17         40.35         52.98         4.09 o                         
  -1  12  17        213.45        247.20         9.17 o                         
   0  12  17          4.57          5.30         2.16 o                         
   1  12  17        214.18        244.34         6.01 o                         
   2  12  17         40.30         49.63         6.38 o                         
   3  12  17         77.71         85.62         4.23 o                         
  -2  13  17        285.42        327.41        17.65 o
[truncated: 52,003 more chars]
