# Supplementary material for: Crystal structure of the cytotoxic macrocyclic trichothecene Isororidin A
Source: Acta Crystallogr C Struct Chem. 2024 Jul 10;80(Pt 8):407–11. doi: 10.1107/S2053229624006144 (PMC11299208; doi:10.1107/S2053229624006144)
Supplement: Supplementary file 5 [file c-80-00407-IIsup5.hkl]

#
# h,k,l, Fc-squared, Fo-squared, sigma(Fo-squared), status flag
#
data_II
#data_Isororidin_A
_shelx_title ' 3.res in P2(1)2(1)2(1)'
_shelx_refln_list_code          4
_shelx_F_calc_maximum      215.21
_exptl_crystal_F_000      1144.00
_reflns_d_resolution_high  0.8068

loop_
 _space_group_symop_operation_xyz
 'x, y, z'
 '-x+1/2, -y, z+1/2'
 '-x, y+1/2, -z+1/2'
 'x+1/2, -y+1/2, -z'

_cell_length_a     9.3020
_cell_length_b    15.4120
_cell_length_c    20.1910
_cell_angle_alpha  90.000
_cell_angle_beta   90.000
_cell_angle_gamma  90.000

_shelx_F_squared_multiplier     1.000

loop_
 _refln_index_h
 _refln_index_k
 _refln_index_l
 _refln_F_squared_calc
 _refln_F_squared_meas
 _refln_F_squared_sigma
 _refln_observed_status
   2   0   0       7941.88       8495.24       390.76 o
   4   0   0       8327.32       9064.11       324.34 o
   6   0   0          8.40          1.97         4.48 o
   8   0   0         23.54         26.70         4.39 o
  10   0   0         44.33         43.73         5.86 o
   1   1   0         35.07         90.43         3.67 o
   2   1   0       3339.17       4783.58       152.25 o
   3   1   0       2660.22       3074.48        29.89 o
   4   1   0        682.36        704.18        14.81 o
   5   1   0        229.02        220.36        11.95 o
   6   1   0       3100.95       2621.45       121.38 o
   7   1   0        135.47        131.91        11.98 o
   8   1   0        146.81        150.35         7.62 o
   9   1   0         82.59         76.12         5.28 o
  10   1   0         10.83          6.63         2.24 o
  11   1   0          2.41          0.59         2.51 o
   0   2   0        624.76        879.36        40.48 o
   1   2   0        421.94        677.96        10.22 o
   2   2   0        697.57        738.17        19.86 o
   3   2   0        212.20        195.85         6.61 o
   4   2   0         10.97         10.98         2.11 o
   5   2   0         14.60         17.05         3.71 o
   6   2   0        968.39        788.99        62.57 o
   7   2   0        519.07        518.19        43.66 o
   8   2   0          0.04          1.08         1.79 o
   9   2   0          0.75          2.56         1.94 o
  10   2   0         71.28         64.13        12.52 o
  11   2   0         12.48         10.69         3.43 o
   1   3   0         16.76         18.17         1.93 o
   2   3   0       6246.57       7254.27        40.20 o
   3   3   0        856.23        785.57        26.06 o
   4   3   0        423.19        393.62        11.31 o
   5   3   0        628.73        599.56        19.77 o
   6   3   0         32.10         33.99         7.50 o
   7   3   0       2454.44       2035.32       177.41 o
   8   3   0         87.26         84.45         5.36 o
   9   3   0        103.02         98.71        20.13 o
  10   3   0          0.04          1.00         1.94 o
  11   3   0         41.36         43.72         5.47 o
   0   4   0        621.54        631.98        57.06 o
   1   4   0          4.27          9.56         2.05 o
   2   4   0       1409.22       1596.83        61.46 o
   3   4   0       5121.50       5239.87        59.58 o
   4   4   0       1478.84       1525.34        29.93 o
   5   4   0        482.66        463.27        18.73 o
   6   4   0        506.16        594.51        26.31 o
   7   4   0        307.65        259.96        18.17 o
   8   4   0         84.67         88.75        13.13 o
   9   4   0        211.40        184.85        37.91 o
  10   4   0         25.69         22.41         4.78 o
  11   4   0          0.26          2.02         2.60 o
   1   5   0         88.47         44.15        13.75 o
   2   5   0       1897.29       2294.14       124.17 o
   3   5   0        853.57        898.74        66.11 o
   4   5   0        306.72        375.24        13.44 o
   5   5   0        184.77        152.38         9.84 o
   6   5   0        290.52        291.00        11.82 o
   7   5   0         12.71         14.56         5.96 o
   8   5   0        118.30         96.25        18.49 o
   9   5   0          1.38          3.38         3.31 o
  10   5   0         24.00         23.21         4.83 o
  11   5   0          3.56          4.44         2.73 o
   0   6   0        140.40        102.43        30.32 o
   1   6   0        902.92        608.91       240.45 o
   2   6   0        575.92        498.18        44.83 o
   3   6   0        166.29        176.52        16.36 o
   4   6   0         42.44         53.35         7.52 o
   5   6   0         36.27         24.03         5.47 o
   6   6   0         37.33         43.55         4.28 o
   7   6   0        218.89        186.83        40.01 o
   8   6   0        391.17        405.51        18.99 o
   9   6   0         30.56         34.79         5.98 o
  10   6   0         50.52         66.11         7.02 o
   1   7   0        615.99        306.00       110.24 o
   2   7   0       1405.84       1230.32        92.08 o
   3   7   0        325.86        325.05        45.83 o
   4   7   0       2168.96       1824.97       113.96 o
   5   7   0         20.51         14.40         3.43 o
   6   7   0        701.76        672.90        24.10 o
   7   7   0        556.50        578.90        26.44 o
   8   7   0         29.64         24.17         6.10 o
   9   7   0         17.44         16.90         4.41 o
  10   7   0          0.06          3.27         3.18 o
   1   8   0        277.16        159.91        39.55 o
   2   8   0          0.70         -2.74        10.53 o
   3   8   0        187.86        122.28        34.62 o
   4   8   0       1031.42        600.30        79.38 o
   5   8   0        112.15         81.19         6.52 o
   6   8   0         67.03         70.03         8.70 o
   7   8   0         25.03         25.53         6.57 o
   8   8   0          1.62         13.45         6.01 o
   9   8   0         10.80         13.79         4.59 o
  10   8   0          0.49         -2.43         3.02 o
   1   9   0         42.55         23.13        18.63 o
   2   9   0         44.63         23.33        19.04 o
   3   9   0        298.90        121.13        37.12 o
   4   9   0        556.80        441.91        31.72 o
   5   9   0          3.29          1.97         2.04 o
   6   9   0         97.63        114.75        10.85 o
   7   9   0          8.29          6.18         4.61 o
   8   9   0         17.08         16.89         5.25 o
   9   9   0         33.53         53.78         6.41 o
  10   9   0         54.87        109.30         7.82 o
   2  10   0          0.85          6.07         6.63 o
   3  10   0       1327.16       1218.27        59.57 o
   4  10   0          0.73          2.56         2.02 o
   5  10   0       1459.58       1321.34       142.61 o
   6  10   0        108.56        122.29        11.45 o
   7  10   0         16.44         29.10         6.85 o
   8  10   0          8.01         12.94         4.67 o
   9  10   0         12.58         18.83         4.12 o
   1  11   0         74.35         72.34         6.12 o
   2  11   0       2346.13       2430.03       191.40 o
   3  11   0        985.61        857.00        37.48 o
   4  11   0          3.47          7.78         2.71 o
   5  11   0        847.49        944.44        27.78 o
   6  11   0          0.10          0.55         3.05 o
   7  11   0         13.08         25.92         6.69 o
   8  11   0         32.38         59.07         7.01 o
   9  11   0         54.60        102.52         7.58 o
   0  12   0         15.02         20.23         3.81 o
   1  12   0          0.26          1.46         1.98 o
   2  12   0         64.33         52.46         5.14 o
   3  12   0       1007.69        922.89        36.88 o
   4  12   0         40.49         45.40         5.82 o
   5  12   0         50.17         37.13         6.09 o
   6  12   0          1.70          6.02         3.91 o
   7  12   0          5.73          8.85         4.28 o
   8  12   0          6.57         10.95         3.31 o
   1  13   0         46.04         40.98         5.08 o
   2  13   0         19.09         13.89         3.20 o
   3  13   0         75.49         88.14         7.66 o
   4  13   0         32.20         30.61         4.96 o
   5  13   0         61.69         82.49         8.88 o
   6  13   0          0.52          4.23         3.56 o
   7  13   0         25.35         46.35        13.12 o
   8  13   0         72.27        130.84         7.45 o
   0  14   0        179.58        211.87        11.38 o
   1  14   0         76.75         59.65         4.41 o
   2  14   0        272.30        237.77        11.82 o
   3  14   0          1.60          1.15         2.10 o
   4  14   0         29.39         39.44         5.57 o
   5  14   0         18.92         25.58         4.89 o
   6  14   0          0.55          3.43         2.92 o
   7  14   0          6.85          9.45         2.09 o
   1  15   0          0.49          0.68         1.19 o
   2  15   0         29.82         23.87         2.74 o
   3  15   0         50.71         70.96         6.43 o
   4  15   0          9.85          9.85         3.04 o
   5  15   0          9.04         14.88         3.68 o
   6  15   0         16.22         17.73         3.84 o
   0  16   0         13.25         16.17         2.91 o
   1  16   0          5.61          3.42         1.15 o
   2  16   0          2.57          3.74         1.23 o
   3  16   0         39.50         36.29        13.51 o
   4  16   0          2.54          1.13         1.89 o
   5  16   0          3.55          2.77         5.18 o
   1  17   0          0.43          0.15         0.74 o
   2  17   0          0.00          0.03         1.43 o
   3  17   0          5.92         10.13         3.96 o
   4  17   0          0.42         -0.23         0.61 o
   0  18   0          6.97          8.19         1.50 o
   1  18   0         26.40         22.84         4.46 o
   2  18   0         16.18         11.11         3.67 o
   1   0   1       2004.70       2523.14        26.07 o
   2   0   1      27017.85      29245.48       608.04 o
   3   0   1       3280.02       3394.66        23.43 o
   4   0   1        194.78        193.80         6.05 o
   5   0   1         97.06         91.03         6.29 o
   6   0   1       3532.38       2726.21       108.44 o
   7   0   1        374.80        371.31        31.24 o
   8   0   1        131.53        111.52         5.79 o
   9   0   1          6.92          6.71         2.19 o
  10   0   1         74.73         70.41         5.11 o
  11   0   1        146.97         92.93         5.15 o
 -11   1   1          5.25          6.92         3.25 o
 -10   1   1         36.45         29.49         4.87 o
  -9   1   1          8.30          7.52         2.35 o
  -8   1   1        933.32        827.42        29.33 o
  -7   1   1       1306.71       1212.16        89.31 o
  -6   1   1        984.61        743.46        67.13 o
  -5   1   1        302.44        258.98        17.80 o
  -4   1   1       1493.65       1504.22        37.32 o
  -3   1   1       2059.40       1967.05        20.64 o
  -2   1   1        665.47        564.86        29.30 o
  -1   1   1       6003.18       7446.63      1041.51 o
   0   1   1       7511.80       8421.82        45.16 o
   1   1   1       6027.46       7998.44       712.77 o
   2   1   1        658.88        561.87        12.72 o
   3   1   1       2056.78       1900.22        21.18 o
   4   1   1       1483.26       1444.38        26.32 o
   5   1   1        303.29        264.73        13.91 o
   6   1   1        982.86        718.91        24.98 o
   7   1   1       1304.65       1207.41        92.40 o
   8   1   1        932.62        845.28        15.86 o
   9   1   1          7.89          7.09         2.28 o
  10   1   1         36.84         29.36         3.57 o
  11   1   1          5.16          6.60         2.88 o
 -11   2   1          6.41          7.41         3.25 o
 -10   2   1          4.01          2.63         1.99 o
  -9   2   1          2.79          2.64         1.87 o
  -8   2   1        166.05        162.89        12.95 o
  -7   2   1        244.60        203.87         7.22 o
  -6   2   1        773.37        584.90        61.96 o
  -5   2   1        377.92        390.66        15.75 o
  -4   2   1        273.14        250.64         8.90 o
  -3   2   1        764.79        856.35        13.85 o
  -2   2   1       6256.35       6465.31       365.29 o
  -1   2   1      46316.68      51300.56      2508.30 o
   0   2   1       1805.62       2172.42        39.76 o
   1   2   1      46314.12      56902.48      5563.50 o
   2   2   1       6265.12       6870.36       195.59 o
   3   2   1        767.50        941.16        22.69 o
   4   2   1        276.68        261.06        10.92 o
   5   2   1        381.52        351.35        15.88 o
   6   2   1        772.26        608.10        41.23 o
   7   2   1        246.57        206.99        14.25 o
   8   2   1        165.37        161.35         7.74 o
   9   2   1          2.46          3.40         2.16 o
  10   2   1          4.08          2.81         2.32 o
  11   2   1          6.24          3.88         2.66 o
 -11   3   1          0.79          2.11         2.77 o
 -10   3   1          2.32          2.12         3.49 o
  -9   3   1          0.44         -0.09         1.95 o
  -8   3   1        163.66        145.96         9.22 o
  -7   3   1         81.62         81.36         9.88 o
  -6   3   1       1188.52        949.89        85.79 o
  -5   3   1        866.34        669.23        78.73 o
  -4   3   1        521.91        528.23        20.84 o
  -3   3   1       1555.57       1756.59        24.96 o
  -2   3   1        151.70        140.72         4.92 o
  -1   3   1       4249.35       3982.11        57.01 o
   0   3   1       4219.60       4050.53       912.88 o
   1   3   1       4223.02       3613.01       314.78 o
   2   3   1        148.96        153.24         7.24 o
   3   3   1       1559.25       1965.48       113.86 o
   4   3   1        523.91        534.57        17.99 o
   5   3   1        862.45        696.19        39.60 o
   6   3   1       1193.42        941.74       121.52 o
   7   3   1         81.46         74.47         9.17 o
   8   3   1        160.93        152.42         7.12 o
   9   3   1          0.45          2.00         2.05 o
  10   3   1          2.38          3.25         2.11 o
  11   3   1          0.79          1.97         2.67 o
 -11   4   1         84.17         77.80         7.06 o
 -10   4   1        124.17        118.12         9.46 o
  -9   4   1         59.60         49.49         6.48 o
  -8   4   1         16.03         17.64         3.18 o
  -7   4   1        176.95        132.66        13.87 o
  -6   4   1        273.12        221.61         9.61 o
  -5   4   1       1391.66       1225.41        48.60 o
  -4   4   1        214.69        235.79        10.53 o
  -3   4   1       2022.75       2173.68        29.82 o
  -2   4   1        317.18        387.70        10.69 o
  -1   4   1       3153.84       4290.71       811.94 o
   0   4   1       1682.27       1524.36       403.17 o
   1   4   1       3162.61       3687.77       322.01 o
   2   4   1        317.49        456.90        10.58 o
   3   4   1       2035.23       2361.52        70.13 o
   4   4   1        212.62        239.46        16.13 o
   5   4   1       1393.71       1283.05        30.29 o
   6   4   1        269.43        250.03        11.37 o
   7   4   1        178.02        142.96        10.14 o
   8   4   1         16.48         16.16         3.96 o
   9   4   1         59.68         52.24        13.68 o
  10   4   1        124.26        130.05         9.60 o
  11   4   1         84.09         81.47         6.98 o
 -11   5   1         43.46         53.45         5.86 o
 -10   5   1         67.09         76.53         7.81 o
  -9   5   1        137.88        132.40        10.40 o
  -8   5   1        203.41        165.16        24.81 o
  -7   5   1         31.03         26.92         5.63 o
  -6   5   1        234.92        213.58        20.70 o
  -5   5   1         35.92         32.58         4.61 o
  -4   5   1        927.80        908.69        18.58 o
  -3   5   1       1853.88       2072.65        25.80 o
  -2   5   1       5597.00       6249.51       565.16 o
  -1   5   1        622.66        728.03       143.64 o
   0   5   1        760.47        587.23       181.55 o
   1   5   1        630.28        396.49        63.56 o
   2   5   1       5615.36       6238.95       691.70 o
   3   5   1       1858.79       2169.29       294.05 o
   4   5   1        930.05        944.51        21.07 o
   5   5   1         36.50         35.86         6.94 o
   6   5   1        236.18        234.11         8.20 o
   7   5   1         32.07         26.86         3.44 o
   8   5   1        201.82        183.61        46.42 o
   9   5   1        138.29        141.48        10.32 o
  10   5   1         67.84         77.77         7.50 o
  11   5   1         43.34         52.55         5.69 o
 -10   6   1          6.09          7.67         3.38 o
  -9   6   1         29.52         29.38         5.67 o
  -8   6   1        358.66        387.67        18.09 o
  -7   6   1         26.13         30.87         7.09 o
  -6   6   1        207.45        175.32         9.87 o
  -5   6   1         99.76        120.88        12.37 o
  -4   6   1        916.80       1043.95       121.10 o
  -3   6   1        686.15        779.80       121.52 o
  -2   6   1        208.13        212.03        39.55 o
  -1   6   1        978.79        705.09        51.19 o
   0   6   1       2170.53       1831.50       112.84 o
   1   6   1        983.03        489.62        44.70 o
   2   6   1        204.65        178.02        17.87 o
   3   6   1        684.01        716.20        86.45 o
   4   6   1        920.95       1055.94       105.92 o
   5   6   1         97.52        127.08        12.29 o
   6   6   1        206.84        173.92         7.34 o
   7   6   1         26.71         22.92         6.77 o
   8   6   1        360.15        440.96        20.08 o
   9   6   1         29.45         31.78         5.68 o
  10   6   1          5.81          6.97         3.32 o
 -10   7   1          9.14          8.62         3.49 o
  -9   7   1         84.27         83.79         8.39 o
  -8   7   1          8.90          8.47         4.30 o
  -7   7   1         71.95         77.69        10.07 o
  -6   7   1        148.88        151.35        11.81 o
  -5   7   1         38.74         46.87         5.51 o
  -4   7   1         69.75         59.70        17.47 o
  -3   7   1        488.06        445.13        45.16 o
  -2   7   1        416.49        317.22        37.80 o
  -1   7   1       1156.17        937.62        77.88 o
   0   7   1       2632.56       1991.06       131.42 o
   1   7   1       1148.05        518.26        67.89 o
   2   7   1        415.52        263.13        46.55 o
   3   7   1        486.93        353.82        54.96 o
   4   7   1         68.74         41.96        20.30 o
   5   7   1         39.29         40.24         5.17 o
   6   7   1        147.76        164.06        12.14 o
   7   7   1         73.73         76.75        10.14 o
   8   7   1          9.06          8.44         5.37 o
   9   7   1         83.94         89.92         8.74 o
  10   7   1          9.34          9.15         3.65 o
 -10   8   1         10.24         12.80         3.76 o
  -9   8   1         53.26         69.29         7.56 o
  -8   8   1        310.63        411.43        19.44 o
  -7   8   1         41.34         41.35         7.58 o
  -6   8   1        887.35        886.67        28.31 o
  -5   8   1        503.18        388.34        14.00 o
  -4   8   1        231.48        182.98        39.80 o
  -3   8   1        102.46         80.23        24.53 o
  -2   8   1       1163.19        898.84        84.57 o
  -1   8   1        515.12        336.25        56.24 o
   0   8   1        155.70         47.71        23.91 o
   1   8   1        515.11        179.04        32.29 o
   2   8   1       1163.05        511.73        70.96 o
   3   8   1        101.84         54.75        24.87 o
   4   8   1        229.55         76.90        28.26 o
   5   8   1        506.07        379.26        15.87 o
   6   8   1        883.03        930.08        29.25 o
   7   8   1         41.13         37.98         7.61 o
   8   8   1        312.19        544.36        89.95 o
   9   8   1         53.60         69.16         7.51 o
  10   8   1         10.25         14.88         3.84 o
 -10   9   1         18.76         26.87         4.18 o
  -9   9   1         25.18         31.32         5.24 o
  -8   9   1          9.34         14.91         4.74 o
  -7   9   1        108.09        102.89        11.64 o
  -6   9   1        535.61        545.70        22.82 o
  -5   9   1        394.52        340.10        21.77 o
  -4   9   1        371.79        349.97        15.62 o
  -3   9   1         37.70         30.95        21.50 o
  -2   9   1        167.00        101.58        34.73 o
  -1   9   1        183.34        102.68        34.06 o
   0   9   1        626.63        211.46        50.71 o
   1   9   1        183.85         39.66        21.53 o
   2   9   1        165.48         42.55        23.44 o
   3   9   1         38.93         12.34        11.24 o
   4   9   1        372.13        337.84        12.44 o
   5   9   1        393.42        323.54        41.22 o
   6   9   1        532.05        551.89        23.40 o
   7   9   1        107.89        112.10        12.37 o
   8   9   1          9.34         18.59         5.30 o
   9   9   1         24.89         32.04         5.31 o
  10   9   1         18.60         28.51         4.35 o
  -9  10   1         59.45         92.95         7.74 o
  -8  10   1         56.78         67.16         7.78 o
  -7  10   1         55.41         60.90         9.29 o
  -6  10   1        124.55        115.19        23.88 o
  -5  10   1        894.85        892.88        92.91 o
  -4  10   1        270.74        237.06        10.65 o
  -3  10   1        206.30        144.97        31.04 o
  -2  10   1        126.63        109.96        47.62 o
  -1  10   1        311.76        104.53        37.17 o
   1  10   1        315.18         61.13        29.25 o
   2  10   1        126.04        118.01         7.06 o
   3  10   1        207.29        182.06         9.10 o
   4  10   1        269.24        242.16        27.42 o
   5  10   1        897.22        933.82        26.67 o
   6  10   1        124.59        134.52        11.89 o
   7  10   1         55.98         65.18         9.63 o
   8  10   1         56.86         80.16         7.93 o
   9  10   1         58.70        101.68         8.09 o
  -9  11   1         80.18        139.36         8.51 o
  -8  11   1         13.41         18.99         4.17 o
  -7  11   1         88.79        102.72        11.10 o
  -6  11   1         76.37         92.49         9.89 o
  -5  11   1        326.80        307.39        42.40 o
  -4  11   1        436.82        421.44        14.59 o
  -3  11   1        149.51        135.51        10.40 o
  -2  11   1        472.31        412.33        45.28 o
  -1  11   1        190.70        200.36        21.63 o
   0  11   1          0.05         -1.48         5.83 o
   1  11   1        189.58        234.50        20.60 o
   2  11   1        474.67        467.80        15.05 o
   3  11   1        150.15        147.96        12.15 o
   4  11   1        436.29        437.16        17.28 o
   5  11   1        325.51        329.76        16.50 o
   6  11   1         76.50         93.79        10.23 o
   7  11   1         89.57        112.33        11.78 o
   8  11   1         13.36         25.29         5.36 o
   9  11   1         80.46        152.49         9.09 o
  -8  12   1         17.97         24.17         3.97 o
  -7  12   1          3.65          3.94         3.65 o
  -6  12   1         24.08         34.03         6.17 o
  -5  12   1          1.55          2.64         2.53 o
  -4  12   1         34.35         29.42         4.33 o
  -3  12   1        430.20        407.44        14.16 o
  -2  12   1        474.33        474.87        14.67 o
  -1  12   1         94.47         97.12         7.06 o
   0  12   1         22.02         20.19         2.74 o
   1  12   1         93.44        124.16         9.20 o
   2  12   1        477.56        519.40        17.57 o
   3  12   1        431.00        453.71        16.89 o
   4  12   1         33.53         36.67         5.48 o
   5  12   1          1.37          1.86         2.64 o
   6  12   1         24.59         32.80         6.46 o
   7  12   1          3.76          2.18         3.94 o
   8  12   1         17.67         30.66         4.90 o
  -8  13   1         37.42         58.92         4.79 o
  -7  13   1         19.76         28.79         3.82 o
  -6  13   1         13.19         10.92         3.86 o
  -5  13   1         55.71         75.28         8.08 o
  -4  13   1         81.89         77.52         7.61 o
  -3  13   1        224.99        218.02        10.41 o
  -2  13   1        176.11        155.79         8.85 o
  -1  13   1         68.24         60.83         5.93 o
   0  13   1        189.38        193.01        11.87 o
   1  13   1         68.58         71.01         7.04 o
   2  13   1        175.17        179.67        10.69 o
   3  13   1        225.33        236.87        12.59 o
   4  13   1         82.88         89.71         8.41 o
   5  13   1         55.52         76.75         8.61 o
   6  13   1         12.85         15.56         4.86 o
   7  13   1         19.64         28.24         6.00 o
   8  13   1         37.67         72.11         5.80 o
  -7  14   1          2.90          3.86         1.82 o
  -6  14   1         14.90         22.72         4.57 o
  -5  14   1          6.48          5.90         2.95 o
  -4  14   1          1.51          4.35         2.39 o
  -3  14   1         65.10         51.71         5.65 o
  -2  14   1         36.11         27.75         4.04 o
  -1  14   1         68.17         58.84         8.10 o
   0  14   1         52.74         60.14         5.56 o
   1  14   1         68.27         60.27         4.29 o
   2  14   1         35.69         34.51         4.87 o
   3  14   1         64.93         54.76         6.17 o
   4  14   1          1.44          1.33         2.52 o
   5  14   1          6.49          9.82         3.83 o
   6  14   1         14.72         22.60         4.78 o
   7  14   1          2.97          6.53         2.26 o
  -6  15   1          2.81          5.26         1.56 o
  -5  15   1         43.51         50.57         5.98 o
  -4  15   1          8.95         10.59         3.16 o
  -3  15   1         12.58         13.45         3.06 o
  -2  15   1         31.63         29.59         2.93 o
  -1  15   1         13.34         13.01         2.10 o
   0  15   1          0.11          0.20         1.02 o
   1  15   1         13.43         11.39         1.99 o
   2  15   1         31.96         30.02         3.64 o
   3  15   1         12.66         16.52         3.62 o
   4  15   1          8.73         14.83         3.76 o
   5  15   1         43.87         65.49         6.91 o
   6  15   1          2.78          2.51         2.36 o
  -6  16   1         16.15          2.00         0.83 o
  -5  16   1          3.16          2.09         2.80 o
  -4  16   1         16.63         13.45         6.21 o
  -3  16   1          8.71          8.66         3.07 o
  -2  16   1          5.79          6.20         1.56 o
  -1  16   1         16.30         12.98         1.87 o
   0  16   1          1.87          0.60         0.91 o
   1  16   1         16.15         13.13         1.87 o
   2  16   1          5.90          7.17         1.44 o
   3  16   1          8.40          9.88         4.73 o
   4  16   1         16.99         15.25         9.58 o
   5  16   1          3.17          1.34         3.35 o
  -4  17   1         11.72          2.85         1.07 o
  -3  17   1          0.52          0.15         0.73 o
  -2  17   1          9.18          8.19         1.34 o
  -1  17   1          2.57          1.04         0.74 o
   0  17   1          3.45          3.36         1.06 o
   1  17   1          2.44          2.04         0.93 o
   2  17   1          9.31          8.02         2.79 o
   3  17   1          0.53          1.46         0.75 o
   4  17   1         11.57          7.52         6.12 o
  -3  18   1          2.46          1.18         0.61 o
  -2  18   1          0.62         -0.08         0.72 o
  -1  18   1          8.33          5.37         1.31 o
   0  18   1          2.32          2.08         0.69 o
   1  18   1          8.28          7.98         1.52 o
   2  18   1          0.67          0.99         1.28 o
   0   0   2       8760.60       8981.78        43.55 o
   1   0   2         19.00         12.70         2.63 o
   2   0   2       4483.18       5068.20       224.26 o
   3   0   2       1573.57       1582.06        26.54 o
   4   0   2       1176.40       1049.48        19.17 o
   5   0   2       1193.04       1106.97        28.31 o
   6   0   2         35.19         25.31         5.19 o
   7   0   2        135.15        107.57         5.16 o
   8   0   2          0.02          3.52         1.75 o
   9   0   2          0.58          0.49         1.83 o
  10   0   2         38.76         34.68         3.77 o
  11   0   2        129.36        119.66         8.75 o
 -11   1   2         14.51         11.49         3.80 o
 -10   1   2        100.05         76.52         9.19 o
  -9   1   2         75.42         69.31         6.54 o
  -8   1   2         95.38         89.90         5.18 o
  -7   1   2        287.59        304.62         9.00 o
  -6   1   2         61.83         46.65         6.50 o
  -5   1   2        913.61        832.94        24.27 o
  -4   1   2       1181.07       1233.75        24.47 o
  -3   1   2       2741.28       3109.53       143.11 o
  -2   1   2       2140.96       2268.99        24.43 o
  -1   1   2      17876.47      17816.93        81.14 o
   0   1   2       3430.82       3964.48        32.30 o
   1   1   2      17929.44      21099.76       125.34 o
   2   1   2       2145.65       2355.90       256.98 o
   3   1   2       2751.34       3166.65        55.24 o
   4   1   2       1171.46       1251.95        34.10 o
   5   1   2        917.09        856.14        33.21 o
   6   1   2         61.86         50.28         7.05 o
   7   1   2        290.92        317.40         8.94 o
   8   1   2         95.61         90.12         5.34 o
   9   1   2         73.53         63.23         4.87 o
  10   1   2         99.08         76.91         5.54 o
  11   1   2         14.61         15.57         3.38 o
 -11   2   2          0.95          3.44         2.78 o
 -10   2   2         72.63         58.88         6.33 o
  -9   2   2        309.33        242.43        19.26 o
  -8   2   2         96.96         88.99         9.33 o
  -7   2   2        328.91        321.87        19.45 o
  -6   2   2        165.03        136.84        14.57 o
  -5   2   2         57.21         41.41         4.40 o
  -4   2   2         83.08         71.94         5.17 o
  -3   2   2       3953.52       4268.71       148.52 o
  -2   2   2      10354.51      11054.02       117.82 o
  -1   2   2       3088.88       3148.74        37.79 o
   0   2   2       1639.74       1525.38        27.60 o
   1   2   2       3087.83       3748.70        81.00 o
   2   2   2      10406.90      11793.88      1078.12 o
   3   2   2       3954.09       3820.82       373.25 o
   4   2   2         81.00         80.44         6.79 o
   5   2   2         57.92         46.00         5.15 o
   6   2   2        163.44        149.63        16.79 o
   7   2   2        327.03        357.08        23.48 o
   8   2   2         98.43         90.55         5.41 o
   9   2   2        310.23        255.29        19.59 o
  10   2   2         71.27         61.55        11.65 o
  11   2   2          0.99          1.59         2.33 o
 -11   3   2        176.69        160.20        10.19 o
 -10   3   2        109.77        112.88         9.49 o
  -9   3   2         61.35         60.60         5.39 o
  -8   3   2        428.57        386.73        26.22 o
  -7   3   2         26.27         22.05         2.53 o
  -6   3   2        256.48        432.43       208.07 o
  -5   3   2        724.00        602.14        40.13 o
  -4   3   2       3891.78       4134.62        39.06 o
  -3   3   2       1917.03       2079.50        86.14 o
  -2   3   2       7261.79       7468.03        76.33 o
  -1   3   2       1926.01       1779.16        35.70 o
   0   3   2       9596.84      10891.00       105.10 o
   1   3   2       1926.18       1645.82       572.59 o
   2   3   2       7262.12       6923.05       153.12 o
   3   3   2       1919.61       2020.26       176.04 o
   4   3   2       3889.86       4582.45       462.48 o
   5   3   2        729.10        679.22        56.64 o
   6   3   2        254.05        236.08        11.07 o
   7   3   2         26.94         18.99         3.03 o
   8   3   2        431.82        409.23        23.64 o
   9   3   2         60.66         60.76         7.78 o
  10   3   2        110.30         99.55        25.41 o
  11   3   2        175.65        164.86         9.23 o
 -11   4   2         13.13         10.78         3.52 o
 -10   4   2          3.44          4.28         3.52 o
  -9   4   2        116.12        113.91         9.72 o
  -8   4   2         56.28         59.08         6.82 o
  -7   4   2         67.34         57.23        10.19 o
  -6   4   2        123.44         97.10         7.49 o
  -5   4   2        279.80        258.75        35.83 o
  -4   4   2       4706.95       4747.50        47.88 o
  -3   4   2       2361.06       2229.82        33.78 o
  -2   4   2       1505.51       1382.99        37.17 o
  -1   4   2        599.07        567.86        26.30 o
   0   4   2       5442.73       5681.40        98.70 o
   1   4   2        598.14        414.93       127.19 o
   2   4   2       1499.39        942.15       303.46 o
   3   4   2       2366.64       2590.16       290.20 o
   4   4   2       4700.79       5769.59        78.66 o
   5   4   2        274.83        288.88        19.79 o
   6   4   2        124.61        120.17         5.81 o
   7   4   2         68.45         53.03         4.65 o
   8   4   2         56.71         61.06         4.98 o
   9   4   2        118.08        102.17        16.51 o
  10   4   2          3.14          3.43         3.00 o
  11   4   2         13.43         12.22         3.25 o
 -11   5   2         19.14         23.79         4.47 o
 -10   5   2          2.07          1.18         3.27 o
  -9   5   2         24.73         19.00         4.82 o
  -8   5   2         60.99         70.91         7.52 o
  -7   5   2         87.63         74.55        12.26 o
  -6   5   2        541.43        507.14        17.08 o
  -5   5   2         86.41         84.31        11.51 o
  -4   5   2         17.64         18.24         3.65 o
  -3   5   2        982.06       1045.20        49.73 o
  -2   5   2       1873.53       2012.13       109.73 o
  -1   5   2       3068.03       2663.73        70.49 o
   0   5   2       3329.15       3275.07        97.16 o
   1   5   2       3075.15       1879.17       658.50 o
   2   5   2       1868.49        980.04       248.54 o
   3   5   2        981.19       1158.21       241.82 o
   4   5   2         16.56         53.42         7.22 o
   5   5   2         89.92         88.04        10.57 o
   6   5   2        539.53        557.36        17.29 o
   7   5   2         88.63         73.14         7.51 o
   8   5   2         59.13         61.28        15.21 o
   9   5   2         25.51         29.09         5.37 o
  10   5   2          2.09         -0.11         2.73 o
 -10   6   2          4.14          6.17         3.37 o
  -9   6   2         23.10         31.20         5.77 o
  -8   6   2         67.81         60.12         7.49 o
  -7   6   2         65.45         82.76        30.32 o
  -6   6   2        101.16         93.30         9.16 o
  -5   6   2         75.99         91.09         9.58 o
  -4   6   2         15.92         23.03         4.03 o
  -3   6   2       2699.55       2889.56       263.48 o
  -2   6   2        109.18        132.62        13.45 o
  -1   6   2       2649.59       2145.31        77.20 o
   0   6   2        453.12        375.16        42.23 o
   1   6   2       2646.82       2703.80       487.21 o
   2   6   2        109.28         46.07        16.79 o
   3   6   2       2688.35       2926.13       735.15 o
   4   6   2         16.05         21.18         4.34 o
   5   6   2         78.28         97.85        11.04 o
   6   6   2        102.86         96.52         5.99 o
   7   6   2         66.09         59.70         8.90 o
   8   6   2         68.30         86.26        10.14 o
   9   6   2         22.46         29.15         5.54 o
  10   6   2          4.32          4.76         3.25 o
 -10   7   2         31.08         34.81         5.41 o
  -9   7   2         29.50         33.85         5.87 o
  -8   7   2        257.14        237.48        14.14 o
  -7   7   2        353.82        396.80        21.47 o
  -6   7   2        192.56        223.76        14.23 o
  -5   7   2         35.40         46.73         5.61 o
  -4   7   2        196.97        129.65        23.12 o
  -3   7   2        926.30        732.26        51.10 o
  -2   7   2       1277.58       1088.83        62.98 o
  -1   7   2       4385.01       3751.44       127.95 o
   0   7   2        648.55        487.70        62.05 o
   1   7   2       4381.14       2655.04       159.99 o
   2   7   2       1285.22        469.55        64.22 o
   3   7   2        923.66        372.75        57.78 o
   5   7   2         35.01         50.02         5.69 o
   6   7   2        192.99        223.94        14.20 o
   7   7   2        348.44        399.89        21.92 o
   8   7   2        258.97        419.59       121.74 o
   9   7   2         29.42         34.10         5.81 o
  10   7   2         30.50         38.42         5.42 o
 -10   8   2         33.25         41.06         5.41 o
  -9   8   2         71.09         66.54         7.46 o
  -8   8   2         61.89         66.52         7.95 o
  -7   8   2        356.49        396.02        21.84 o
  -6   8   2        541.68        489.38        21.31 o
  -5   8   2        189.07        189.56         9.85 o
  -4   8   2        244.69        189.13        34.18 o
  -3   8   2         14.96         20.48        11.52 o
  -2   8   2       1736.12       1382.22        88.72 o
  -1   8   2       1393.39       1144.54        91.93 o
   0   8   2        219.56        124.70        35.19 o
   1   8   2       1393.07        463.72       103.12 o
   2   8   2       1743.60        544.36        74.89 o
   4   8   2        246.34        204.81        10.24 o
   5   8   2        188.08        181.47        11.08 o
   6   8   2        542.41        518.44        22.05 o
   7   8   2        353.97        430.83        22.98 o
   8   8   2         61.54        107.03        32.26 o
   9   8   2         71.99         70.39         7.67 o
  10   8   2         33.28         51.05         5.88 o
 -10   9   2         11.00         12.98         3.15 o
  -9   9   2          4.99          2.70         2.82 o
  -8   9   2         56.91         70.23         7.93 o
  -7   9   2         87.84         93.86        10.91 o
  -6   9   2        172.50        171.97        12.91 o
  -5   9   2        131.15        106.60         7.92 o
  -4   9   2         34.24         25.28         3.30 o
  -3   9   2        955.47        661.34        78.62 o
  -2   9   2        296.92        225.99        46.81 o
  -1   9   2        108.17         71.53        27.60 o
   0   9   2        372.49        188.66        46.15 o
   2   9   2        296.85         72.44        29.56 o
   3   9   2        954.62        209.77        51.28 o
   4   9   2         34.22         33.86         4.16 o
   5   9   2        132.09        117.52         9.24 o
   6   9   2        171.01        177.99        13.63 o
   7   9   2         87.38        112.90        12.26 o
   8   9   2         57.54        117.97        39.09 o
   9   9   2          4.79          5.54         3.60 o
  10   9   2         11.43         15.83         3.48 o
  -9  10   2          2.53          2.19         2.17 o
  -8  10   2         31.03         49.85         6.42 o
  -7  10   2         33.35         32.83         6.82 o
  -6  10   2        207.55        193.68        28.53 o
  -5  10   2          6.86          8.12         2.68 o
  -4  10   2        537.72        511.91        24.31 o
  -3  10   2        229.50        167.99        16.45 o
  -2  10   2        259.03        312.73        89.12 o
  -1  10   2       1150.15        523.56        79.58 o
   0  10   2        107.65         38.97        24.41 o
   1  10   2       1152.33        270.35        62.38 o
   2  10   2        260.82        297.11        13.25 o
   3  10   2        229.45        222.09        16.55 o
   4  10   2        542.16        569.60        18.88 o
   5  10   2          6.99         10.60         3.78 o
   6  10   2        207.73        225.33        15.84 o
   7  10   2         33.41         34.40         7.76 o
   8  10   2         30.39         94.74        33.46 o
   9  10   2          2.55          4.96         3.28 o
  -9  11   2         51.84         80.40         6.23 o
  -8  11   2         10.07         12.82         3.49 o
  -7  11   2         19.25         28.76         9.68 o
  -6  11   2          7.27          8.24         3.37 o
  -5  11   2        141.08        139.54         9.36 o
  -4  11   2         75.82         60.22         5.69 o
  -3  11   2          2.95          1.45         1.87 o
  -2  11   2         12.48         12.27         2.48 o
  -1  11   2        148.40        120.99        22.18 o
   0  11   2          2.88          6.42         6.81 o
   1  11   2        147.56        153.66         9.27 o
   2  11   2         12.96         17.24         3.65 o
   3  11   2          2.84          2.47         2.01 o
   4  11   2         75.78         66.66         6.85 o
   5  11   2        141.26        139.38        11.26 o
   6  11   2          7.72         10.14         4.75 o
   7  11   2         19.04         24.36         6.69 o
   8  11   2         10.15         23.79         5.68 o
   9  11   2         52.17         91.95         7.21 o
  -8  12   2          1.42          1.96         1.92 o
  -7  12   2         28.78         39.05         4.65 o
  -6  12   2         23.66         27.80         5.51 o
  -5  12   2          0.76          1.86         2.36 o
  -4  12   2        162.32        155.13         9.20 o
  -3  12   2         45.10         39.73         7.77 o
  -2  12   2         68.09         55.45         9.78 o
  -1  12   2        210.67        191.92        22.17 o
   0  12   2        388.36        480.31        16.95 o
   1  12   2        209.66        257.14        13.41 o
   2  12   2         66.85         71.95         7.01 o
   3  12   2         44.55         47.51         5.72 o
   4  12   2        162.11        186.42        11.80 o
   5  12   2          0.81          2.33         2.98 o
   6  12   2         23.25         35.88         7.21 o
   7  12   2         29.03         46.90         7.98 o
   8  12   2          1.44          2.61         2.94 o
  -8  13   2         28.55         43.74         3.96 o
  -7  13   2         34.26         44.88         5.04 o
  -6  13   2         62.31         74.08         8.09 o
  -5  13   2          5.07          7.43         3.29 o
  -4  13   2         21.92         17.15         3.45 o
  -3  13   2        362.96        319.70        28.70 o
  -2  13   2         12.26         14.49         4.03 o
  -1  13   2        331.92        290.79        44.49 o
   0  13   2        205.31        203.12        28.74 o
   1  13   2        329.93        346.02        67.36 o
   2  13   2         12.69         15.98         3.90 o
   3  13   2        362.85        409.70        16.62 o
   4  13   2         22.28         23.56         4.77 o
   5  13   2          5.23          6.50         3.87 o
   6  13   2         61.91         82.15         9.49 o
   7  13   2         34.27         57.78         8.26 o
   8  13   2         28.53         60.40         5.55 o
  -7  14   2          3.82          4.13         1.54 o
  -6  14   2         23.22         28.15         7.40 o
  -5  14   2         30.78         52.19         6.25 o
  -4  14   2         56.88         55.18         6.15 o
  -3  14   2         48.39         41.95         5.07 o
  -2  14   2        102.86         86.73         6.64 o
  -1  14   2         94.70         83.07        13.27 o
   0  14   2         75.20         74.37        15.60 o
   1  14   2         96.06         82.86         9.30 o
   2  14   2        103.51        119.14         8.98 o
   3  14   2         48.66         60.39         6.59 o
   4  14   2         57.66         71.72         7.86 o
   5  14   2         31.25         55.16         7.08 o
   6  14   2         23.39         26.87         5.43 o
   7  14   2          3.76         10.96         4.28 o
  -5  15   2         18.34         21.14         3.70 o
  -4  15   2         26.04         21.40         3.73 o
  -3  15   2         14.22         10.06         2.76 o
  -2  15   2         73.27         61.02         4.08 o
  -1  15   2         95.91         86.23         9.85 o
   0  15   2         56.50         51.39         7.93 o
   1  15   2         94.60         84.96        12.68 o
   2  15   2         72.80         71.83        15.19 o
   3  15   2         14.44         10.44         3.91 o
   4  15   2         26.17         27.57         4.60 o
   5  15   2         18.30         24.22         4.60 o
   6  15   2         27.18         59.22         6.84 o
  -6  16   2         15.57          0.99         0.77 o
  -5  16   2         15.51          4.31         1.49 o
  -4  16   2          5.77          3.14         1.47 o
  -3  16   2          8.28          8.69         2.38 o
  -2  16   2          8.06          6.16         1.50 o
  -1  16   2          5.20          4.65         1.24 o
   0  16   2          0.05          1.23         0.92 o
   1  16   2          5.19          5.97         1.66 o
   2  16   2          8.13          4.15         1.92 o
   3  16   2          8.19          6.92         4.32 o
   4  16   2          5.80          3.64         4.53 o
   5  16   2         15.50         12.39        14.30 o
  -4  17   2          5.37          1.74         1.01 o
  -3  17   2         16.97         10.27         1.94 o
  -2  17   2          1.61          1.58         1.21 o
  -1  17   2          4.97          5.55         1.09 o
   0  17   2          0.13          2.03         0.82 o
   1  17   2          4.88          4.60         1.59 o
   2  17   2          1.61          0.57         0.81 o
   3  17   2         16.85         13.67         9.31 o
   4  17   2          5.40         12.12         2.78 o
  -3  18   2          5.66          3.27         0.92 o
  -2  18   2          0.88         -0.17         0.73 o
  -1  18   2         14.11         15.07         1.98 o
   0  18   2         18.36         18.81         2.32 o
   1  18   2         14.43         20.84         2.48 o
   2  18   2          0.91          0.93         1.03 o
   3  18   2          5.76          7.94         1.83 o
   1   0   3         15.10         13.01         1.78 o
   2   0   3       3249.23       3248.28        50.21 o
   3   0   3       2399.04       2824.14        51.19 o
   4   0   3       2928.28       2887.48        65.89 o
   5   0   3       2571.34       2808.38       253.32 o
   6   0   3         41.74         39.27         9.24 o
   7   0   3         34.39         33.13         2.83 o
   8   0   3        200.18        173.57         7.19 o
   9   0   3          7.59          6.11         2.20 o
  10   0   3         20.75         16.77         2.98 o
  11   0   3          5.52          4.57         3.18 o
 -11   1   3         52.64         41.03         5.86 o
 -10   1   3         34.65         34.19         6.10 o
  -9   1   3         68.33         63.09         5.73 o
  -8   1   3        225.73        222.79         8.81 o
  -7   1   3         35.16         33.10         2.86 o
  -6   1   3         97.46         86.74        13.16 o
  -5   1   3        114.98        107.34        14.30 o
  -4   1   3       1622.92       1703.89        54.57 o
  -3   1   3        761.94        843.99        23.15 o
  -2   1   3       6740.42       6717.00        64.09 o
  -1   1   3       3878.16       4139.24        44.74 o
   0   1   3         23.64         35.50         3.50 o
   1   1   3       3885.47       4463.63        39.25 o
   3   1   3        759.15        888.04        32.52 o
   4   1   3       1617.62       1889.16        51.60 o
   5   1   3        116.54        111.43         9.77 o
   6   1   3         94.78         96.47        13.82 o
   7   1   3         36.11         36.05         3.56 o
   8   1   3        225.45        221.66         8.30 o
   9   1   3         67.52         62.92         4.85 o
  10   1   3         33.60         33.74         3.72 o
 -11   2   3         21.47         15.20         3.93 o
 -10   2   3         35.76         31.04         5.75 o
  -9   2   3         26.84         26.98         5.28 o
  -8   2   3        207.87        186.06         7.44 o
  -7   2   3        540.94        527.29        12.57 o
  -6   2   3         42.39         32.58         8.07 o
  -5   2   3        552.99        626.14        61.65 o
  -4   2   3        173.17        179.39        34.34 o
  -3   2   3       1124.64       1272.61        33.52 o
  -2   2   3       4735.01       4776.26        57.40 o
  -1   2   3       6473.50       6475.34        61.02 o
   0   2   3       8324.18       8573.98        65.45 o
   1   2   3       6510.90       6800.06        78.93 o
   5   2   3        561.50        723.59        26.03 o
   6   2   3         41.92         38.47         9.26 o
   7   2   3        537.88        610.00        27.67 o
   8   2   3        207.92        187.60         7.75 o
   9   2   3         26.38         22.65         3.28 o
  10   2   3         35.74         27.90         3.54 o
 -11   3   3        111.01         88.84         7.81 o
 -10   3   3         10.96          8.35         4.01 o
  -9   3   3         25.86         25.27         5.27 o
  -8   3   3        115.61        111.17         9.39 o
  -7   3   3        294.42        280.26        39.67 o
  -6   3   3        223.45        227.67        46.48 o
  -5   3   3         19.36         31.91         5.17 o
  -4   3   3       2648.14       2759.75       213.84 o
  -3   3   3       7536.40       7160.70        82.78 o
  -2   3   3       3193.92       3396.58        51.50 o
  -1   3   3       3102.97       3118.93        49.79 o
   0   3   3      19822.48      19953.72       127.47 o
   1   3   3       3073.31       2952.08        71.61 o
   2   3   3       3203.48       1345.03       526.17 o
   3   3   3       7536.04       2400.89        90.00 o
   4   3   3       2666.72       3090.34        57.67 o
   5   3   3         19.68         39.61         6.59 o
   6   3   3        227.90        182.52         9.62 o
   7   3   3        295.61        304.15        11.20 o
   8   3   3        117.25        117.51         8.98 o
   9   3   3         26.09         20.90         3.24 o
  10   3   3         10.54          9.76         3.21 o
 -11   4   3         66.96         62.86         6.53 o
 -10   4   3         52.00         53.82         7.08 o
  -9   4   3         10.90         14.92         4.65 o
  -8   4   3        209.83        211.03        12.65 o
  -7   4   3        289.74        258.56        31.80 o
  -6   4   3        744.47        648.14        61.47 o
  -5   4   3        440.50        361.40        24.92 o
  -4   4   3       2507.65       2516.01        86.20 o
  -3   4   3        442.57        488.96        24.83 o
  -2   4   3       4820.30       4981.26        72.72 o
  -1   4   3       1520.57       1426.31        37.71 o
   0   4   3          3.37          2.38         3.28 o
   1   4   3       1540.94       1480.43        66.40 o
   2   4   3       4800.73       2775.66       153.41 o
   4   4   3       2493.85       2947.44        57.24 o
   5   4   3        443.77        431.49        26.34 o
   6   4   3        744.45        649.11        18.43 o
   7   4   3        291.81        249.53        14.83 o
   8   4   3        213.31        229.34        37.35 o
   9   4   3         10.98          7.91         2.59 o
  10   4   3         51.94         66.20         6.64 o
 -11   5   3         17.13         20.84         4.05 o
 -10   5   3         66.39         53.96         6.78 o
  -9   5   3        527.30        537.72        20.68 o
  -8   5   3         23.66         23.49         4.82 o
  -7   5   3        269.83        289.90        41.46 o
  -6   5   3        108.51        109.18         7.76 o
  -5   5   3        263.07        236.69        14.52 o
  -4   5   3       1485.53       1543.11        64.31 o
  -3   5   3       1715.80       1873.14        84.50 o
  -2   5   3       1831.28       1815.10        52.34 o
  -1   5   3       1876.80       1734.62        53.55 o
   0   5   3       2696.43       2895.71        79.39 o
   1   5   3       1876.35       1760.68        94.62 o
   2   5   3       1827.30        954.09        97.55 o
   3   5   3       1720.86       2020.40        38.21 o
   4   5   3       1490.71       1855.13        46.05 o
   5   5   3        262.27        249.06        18.92 o
   6   5   3        111.10        116.09         6.04 o
   7   5   3        270.03        253.33        12.42 o
   8   5   3         23.65         22.04         7.20 o
   9   5   3        529.66        586.79        19.77 o
  10   5   3         66.31         59.16         6.49 o
 -10   6   3         72.41         81.60         7.89 o
  -9   6   3         20.18         21.32         5.03 o
  -8   6   3         72.08         55.57         6.97 o
  -7   6   3        650.01        749.13        64.83 o
  -6   6   3         93.65        101.50         9.54 o
  -5   6   3        224.30        254.47        15.15 o
  -4   6   3        255.04        273.63        34.04 o
  -3   6   3        623.68        742.12        70.97 o
  -2   6   3       2224.73       2691.04       296.67 o
  -1   6   3        137.78        168.24        20.55 o
   0   6   3        705.15        696.16        50.05 o
   1   6   3        134.97        151.95        35.63 o
   2   6   3       2227.42        822.33       179.04 o
   3   6   3        622.46        902.29        27.36 o
   4   6   3        252.91        270.43        16.27 o
   5   6   3        225.77        235.87         9.53 o
   6   6   3         94.70         97.81         5.91 o
   7   6   3        642.84        718.04        28.68 o
   8   6   3         72.09        111.88        12.69 o
   9   6   3         20.36         25.43         5.06 o
  10   6   3         73.22         87.16         7.60 o
 -10   7   3         14.66         10.45         3.44 o
  -9   7   3         30.36         37.60         5.83 o
  -8   7   3         27.26         26.69         5.04 o
  -7   7   3         35.58         47.63        11.33 o
  -6   7   3        207.73        174.50        12.62 o
  -5   7   3        421.19        351.95        11.98 o
  -4   7   3        239.08        240.07        30.05 o
  -3   7   3        446.82        385.56        35.39 o
  -2   7   3       2551.83       2153.27        82.29 o
  -1   7   3       1829.37       1597.77        75.97 o
   0   7   3       4707.34       4308.62       159.26 o
   1   7   3       1822.21       1389.21       112.90 o
   2   7   3       2552.60        718.93       141.72 o
   3   7   3        448.18        109.77        32.08 o
   5   7   3        421.84        372.72        15.00 o
   6   7   3        209.29        194.75        13.36 o
   7   7   3         35.73         37.44         7.27 o
   8   7   3         27.15         41.41        13.88 o
   9   7   3         29.17         42.47         6.17 o
  10   7   3         14.86         13.87         3.78 o
 -10   8   3          0.21          2.09         2.47 o
  -9   8   3         14.82         17.40         4.47 o
  -8   8   3        124.11        135.21        10.50 o
  -7   8   3        198.00        278.55        54.69 o
  -6   8   3        252.75        246.30        15.20 o
  -5   8   3       1056.02        901.15        21.12 o
  -4   8   3         57.41         39.19        14.57 o
  -3   8   3        124.22         97.03        21.81 o
  -2   8   3        310.26        249.25        35.51 o
  -1   8   3       1294.45       1080.02        80.08 o
   0   8   3          0.77         -6.83        11.74 o
   1   8   3       1290.22        630.85        83.50 o
   2   8   3        309.24         78.47        31.58 o
   4   8   3         59.27         49.70         5.35 o
   5   8   3       1054.66        910.52        24.67 o
   6   8   3        253.99        262.09        15.68 o
   7   8   3        197.99        258.37        17.91 o
   8   8   3        123.12        200.03        17.27 o
   9   8   3         14.90         19.45         4.62 o
  10   8   3          0.22          3.06         2.67 o
 -10   9   3          8.02         12.80         3.09 o
  -9   9   3         25.12         32.37         5.14 o
  -8   9   3         75.53         69.51         7.47 o
  -7   9   3         69.87         84.33        16.17 o
  -6   9   3        140.02        153.24        13.06 o
  -5   9   3        299.13        244.92        11.63 o
  -4   9   3         99.64         75.56         7.60 o
  -3   9   3         71.34         69.96        10.55 o
  -2   9   3        330.42        280.57        47.04 o
  -1   9   3        362.42        273.57        51.43 o
   0   9   3       2270.72       1443.59       126.34 o
   1   9   3        364.53        132.08        41.36 o
   3   9   3         69.84         59.40         5.86 o
   4   9   3        100.75         89.30         7.33 o
   5   9   3        300.47        254.59        13.92 o
   6   9   3        138.60        179.02        13.66 o
   7   9   3         68.44         79.19        10.69 o
   8   9   3         75.81        109.96        13.41 o
   9   9   3         25.88         40.80         5.77 o
  10   9   3          8.12         18.45         3.60 o
  -9  10   3          3.52          4.65         2.53 o
  -8  10   3         11.67          7.89         3.30 o
  -7  10   3         98.94        133.34        22.78 o
  -6  10   3        110.62         88.97         8.06 o
  -5  10   3        309.29        251.16        12.24 o
  -4  10   3        330.01        286.58        22.63 o
  -3  10   3         12.22          6.41         1.78 o
  -2  10   3        582.12        657.70       174.56 o
  -1  10   3        121.06         76.19        31.77 o
   0  10   3          6.76         -2.09        13.78 o
   1  10   3        121.20         46.63        24.67 o
   2  10   3        582.07        648.98        19.66 o
   3  10   3         12.78         11.90         3.00 o
   4  10   3        329.51        361.58        15.25 o
   5  10   3        308.58        287.34        15.29 o
   6  10   3        110.64        113.12        11.50 o
   7  10   3         98.50        130.68        13.17 o
   8  10   3         11.68         25.11        18.12 o
   9  10   3          3.49          1.22         2.66 o
  -9  11   3          3.87          4.03         2.00 o
  -8  11   3          4.34          8.21         2.90 o
  -7  11   3          2.06          4.29         2.80 o
  -6  11   3         84.08         85.62        16.50 o
  -5  11   3         40.39         32.01         4.73 o
  -4  11   3        541.99        484.68        25.11 o
  -3  11   3         74.47         46.66         7.60 o
  -2  11   3        284.79        210.99        42.20 o
  -1  11   3         42.27         30.80         5.90 o
   0  11   3         13.37         13.29         4.90 o
   1  11   3         43.04         37.43         4.99 o
   2  11   3        283.30        299.29        13.95 o
   3  11   3         73.42         64.21         6.52 o
   4  11   3        542.10        567.29        20.03 o
   5  11   3         40.50         36.95         6.10 o
   6  11   3         83.95        110.84        11.41 o
   7  11   3          2.08          9.08         5.38 o
   8  11   3          4.15         18.94         4.55 o
   9  11   3          3.93          3.85         2.43 o
  -8  12   3         85.44        112.00         7.14 o
  -7  12   3         32.01         46.29         5.61 o
  -6  12   3          5.11          5.94         3.24 o
  -5  12   3         55.69         52.30         5.95 o
  -4  12   3         65.60         75.48         6.31 o
  -3  12   3        283.78        240.62        43.50 o
  -2  12   3         63.76         48.17        11.27 o
  -1  12   3         53.99         44.63        14.67 o
   0  12   3         17.85         19.63         2.52 o
   1  12   3         53.30         63.33         6.26 o
   2  12   3         63.73         74.76         7.21 o
   3  12   3        285.49        326.60        14.59 o
   4  12   3         66.57         98.90         8.83 o
   5  12   3         56.23         68.21         8.29 o
   6  12   3          5.00         10.19         4.75 o
   7  12   3         32.13         61.08         9.20 o
   8  12   3         85.54        196.82        12.14 o
  -7  13   3         21.92         26.92         3.66 o
  -5  13   3         69.59         67.28         7.51 o
  -4  13   3         19.33         16.16         3.28 o
  -3  13   3        107.69         95.63        12.02 o
  -2  13   3        205.45        170.51        37.41 o
  -1  13   3         31.12         29.26         7.62 o
   0  13   3          7.16          8.01         1.86 o
   1  13   3         29.86         31.11         3.23 o
   2  13   3        204.61        241.62        13.16 o
   3  13   3        107.39        129.75         9.51 o
   4  13   3         19.28         20.28         4.60 o
   5  13   3         70.82         96.65         9.73 o
   6  13   3          4.13          5.96         4.13 o
   7  13   3         21.59         43.10         7.27 o
   8  13   3          9.23         16.62         3.45 o
  -6  14   3          0.08          1.88         1.71 o
  -4  14   3         17.19         18.35         3.69 o
  -3  14   3         54.44         50.59         4.88 o
  -2  14   3          9.62         10.51         3.40 o
  -1  14   3         96.18         92.63        10.07 o
   0  14   3         67.09         60.41        11.06 o
   1  14   3         95.85         97.95        19.03 o
   2  14   3          9.45         10.20         2.22 o
   3  14   3         54.38         64.68         7.24 o
   4  14   3         17.51         25.55         5.12 o
   5  14   3         99.57        156.94        11.97 o
   6  14   3          0.07         -0.53         3.35 o
   7  14   3         29.15         65.87         7.81 o
  -2  15   3         22.58         22.01         2.44 o
  -1  15   3         77.38         72.22        16.36 o
   0  15   3          7.66          6.91         2.21 o
   1  15   3         77.74         72.42        13.35 o
   2  15   3         22.27         21.95         5.20 o
   3  15   3         50.11         47.35        23.44 o
   4  15   3         39.21         53.25         6.55 o
   5  15   3         16.24         27.15         5.22 o
   6  15   3         23.86         10.07        23.01 o
  -6  16   3          6.33          1.44         0.77 o
  -5  16   3         19.70          5.47         1.47 o
  -4  16   3         54.46         28.42         3.50 o
  -3  16   3         14.31          7.31         2.40 o
  -2  16   3          2.41          1.81         1.73 o
  -1  16   3          0.08          0.52         1.54 o
   0  16   3          0.18          0.28         1.71 o
   1  16   3          0.09          0.71         0.85 o
   2  16   3          2.40          1.49         0.95 o
   3  16   3         14.70         13.12         6.43 o
   4  16   3         54.43         33.87        33.16 o
   5  16   3         19.52         42.10         5.31 o
  -4  17   3          4.00          1.55         1.01 o
  -3  17   3          9.45          6.42         1.56 o
  -2  17   3          3.93          4.06         1.54 o
  -1  17   3          1.29          0.45         1.22 o
   0  17   3          2.69          3.75         1.66 o
   1  17   3          1.27          0.03         1.42 o
   2  17   3          4.09          6.77         2.01 o
   3  17   3          9.36         13.29         2.69 o
   4  17   3          3.88         10.24         2.47 o
  -3  18   3          1.87          0.92         0.69 o
  -2  18   3          8.28          4.92         1.31 o
  -1  18   3          1.87          0.73         0.86 o
   0  18   3          3.37          4.52         1.41 o
   1  18   3          1.79          0.25         1.01 o
   2  18   3          8.45          9.74         2.00 o
   3  18   3          1.87          4.08         1.51 o
   0   0   4        421.97        421.73        13.14 o
   1   0   4        890.55       1195.30        34.24 o
   2   0   4          5.19          5.20         3.23 o
   3   0   4        645.80        719.91        27.89 o
   4   0   4       2422.13       2768.49        59.77 o
   5   0   4        264.42        253.18        43.46 o
   6   0   4        483.05        522.55       114.01 o
   7   0   4        137.22        119.75         9.98 o
   8   0   4          0.73          2.28         1.60 o
   9   0   4         21.88         23.72         3.23 o
  10   0   4          8.90         12.68         4.59 o
  11   0   4          1.81          2.66         2.92 o
 -11   1   4         41.10         37.67         5.66 o
 -10   1   4         63.98         52.92         7.03 o
  -9   1   4        114.70        116.65        10.13 o
  -8   1   4        312.61        287.22         9.14 o
  -7   1   4        357.36        320.84        48.78 o
  -6   1   4        789.10        646.12        37.47 o
  -5   1   4        522.59        534.54        95.27 o
  -4   1   4        693.92        772.04        31.48 o
  -3   1   4       1506.78       1752.97        42.77 o
  -2   1   4       1691.37       1664.15        35.03 o
  -1   1   4       8851.05       9592.32        75.49 o
   0   1   4      12511.55      13025.25        73.33 o
   1   1   4       8909.81       9812.58        60.11 o
   2   1   4       1688.29       1136.84        54.98 o
   3   1   4       1498.13       1692.61        47.50 o
   4   1   4        687.93        798.37        35.44 o
   5   1   4        520.00        538.85        68.59 o
   6   1   4        791.88        830.74       152.17 o
   7   1   4        356.84        311.49        11.51 o
   8   1   4        310.32        289.77         9.46 o
   9   1   4        114.32        116.37         8.25 o
  10   1   4         63.82         50.29         4.28 o
 -11   2   4         15.20         14.89         4.04 o
 -10   2   4         29.91         25.55         5.62 o
  -9   2   4         57.08         58.46         7.39 o
  -8   2   4        552.80        527.42        19.84 o
  -7   2   4         74.06         73.85         8.15 o
  -6   2   4         30.61         25.49         4.08 o
  -5   2   4       1703.75       1782.13       239.32 o
  -4   2   4       1052.68       1179.81        39.54 o
  -3   2   4       1594.51       1955.81        45.66 o
  -2   2   4       4884.33       4780.14        61.67 o
  -1   2   4        366.53        397.96        16.09 o
   0   2   4        557.17        526.36        16.77 o
   1   2   4        359.21        416.62        17.42 o
   2   2   4       4896.78       4743.32       145.86 o
   4   2   4       1038.41       1235.12        48.86 o
   5   2   4       1702.55       1899.94       208.14 o
   6   2   4         31.34         28.47         3.14 o
   7   2   4         74.30         86.77         7.29 o
   8   2   4        549.18        498.72        12.50 o
   9   2   4         58.06         60.61         6.71 o
  10   2   4         29.57         25.07         3.86 o
 -11   3   4         42.10         32.51         5.13 o
 -10   3   4        231.32        197.61        12.65 o
  -9   3   4        110.99        113.89         9.83 o
  -8   3   4        267.65        258.53        14.12 o
  -7   3   4         35.09         33.37         5.81 o
  -6   3   4        727.32        804.44        99.85 o
  -5   3   4        249.78        272.82        15.58 o
  -4   3   4        116.72        126.87        13.23 o
  -3   3   4       7485.84       8048.10        93.89 o
  -2   3   4       1867.15       2015.56        41.99 o
  -1   3   4       1219.29       1120.85        29.32 o
   0   3   4         63.37         60.41         7.18 o
   1   3   4       1220.60       1255.48        40.49 o
   2   3   4       1864.94       1887.00       106.26 o
   5   3   4        246.99        299.55        27.72 o
   6   3   4        728.01        796.17        63.79 o
   7   3   4         35.24         32.69         3.89 o
   8   3   4        267.47        243.90        16.26 o
   9   3   4        111.65        114.46        15.56 o
  10   3   4        232.86        242.32        11.64 o
 -11   4   4          6.17          5.47         2.76 o
 -10   4   4         86.89         83.60         8.29 o
  -9   4   4        125.85        112.87         9.73 o
  -8   4   4        186.46        177.49        11.93 o
  -7   4   4        147.22        119.28         9.46 o
  -6   4   4        133.97        138.58        12.82 o
  -5   4   4         65.04         58.88         7.40 o
  -4   4   4        214.55        234.42        20.02 o
  -3   4   4        138.87        162.72        14.86 o
  -2   4   4       2763.70       3102.97        60.37 o
  -1   4   4       1171.61       1052.74        33.02 o
   0   4   4         20.83         51.88         8.56 o
   1   4   4       1178.13       1099.76        48.79 o
   2   4   4       2755.51       2319.97       131.67 o
   5   4   4         64.88         71.95        12.03 o
   6   4   4        135.26        146.37         7.58 o
   7   4   4        149.76        125.26         7.16 o
   8   4   4        187.61        177.64        31.80 o
   9   4   4        125.82        105.78        21.24 o
  10   4   4         85.89         95.90         7.55 o
 -10   5   4         55.41         51.07         6.70 o
  -9   5   4        125.22        134.09        10.50 o
  -8   5   4         30.81         24.82         5.05 o
  -7   5   4         67.02         58.62         5.81 o
  -6   5   4        239.11        207.31        18.61 o
  -5   5   4        138.45        149.76        11.65 o
  -4   5   4        631.16        687.10        45.03 o
  -3   5   4        319.28        274.21        21.00 o
  -2   5   4       2378.58       2398.62        57.17 o
  -1   5   4       1564.02       1701.58        52.35 o
   0   5   4       1481.84       1521.21        53.29 o
   1   5   4       1559.36       1498.13        72.84 o
   2   5   4       2378.41       1764.20       125.28 o
   4   5   4        631.29        773.22        30.29 o
   5   5   4        138.16        165.26        16.63 o
   6   5   4        236.66        222.33         8.59 o
   7   5   4         66.92         62.05         5.33 o
   8   5   4         31.47         28.67         8.99 o
   9   5   4        123.08        143.66         9.75 o
  10   5   4         54.87         60.59         6.12 o
 -10   6   4         28.37         31.02         5.29 o
  -9   6   4         73.25         64.68         7.49 o
  -8   6   4         87.76         69.51         7.68 o
  -7   6   4         36.30         33.93         5.60 o
  -6   6   4         12.73         15.26         4.27 o
  -5   6   4        608.52        656.52        33.94 o
  -4   6   4        454.41        536.49        58.08 o
  -3   6   4        262.66        256.47        24.12 o
  -2   6   4        530.60        500.24        32.69 o
  -1   6   4        215.82        205.95        21.51 o
   0   6   4       1523.27       1444.84        64.27 o
   1   6   4        214.54        222.59        36.89 o
   2   6   4        532.61        290.59        55.00 o
   3   6   4        258.93        254.04        14.02 o
   4   6   4        453.26        573.39        26.14 o
   5   6   4        605.40        594.23        63.73 o
   6   6   4         12.02         17.94         3.44 o
   7   6   4         36.99         37.06         7.35 o
   8   6   4         87.43        172.84        17.57 o
   9   6   4         73.21         79.87         7.59 o
  10   6   4         28.21         34.82         4.94 o
 -10   7   4          3.48          6.54         3.02 o
  -9   7   4         43.72         50.07         6.39 o
  -8   7   4          4.98          4.64         3.20 o
  -7   7   4         53.71         54.19         7.25 o
  -6   7   4        154.16        118.01        10.49 o
  -5   7   4        272.83        211.73        10.55 o
  -4   7   4        277.60        259.08        30.09 o
  -3   7   4        305.20        281.00        29.17 o
  -2   7   4        517.62        551.20        40.49 o
  -1   7   4       1595.63       1578.97        69.98 o
   0   7   4       1200.26        961.12        65.40 o
   1   7   4       1607.98       1560.54       117.47 o
   2   7   4        513.31        237.37        53.16 o
   5   7   4        274.81        221.61        11.79 o
   6   7   4        152.35        126.68        11.01 o
   7   7   4         53.39         59.20         9.03 o
   8   7   4          5.03          0.49         5.02 o
   9   7   4         43.41         54.16         6.57 o
  10   7   4          3.54          9.45         3.17 o
 -10   8   4          8.91          9.57         3.06 o
  -9   8   4          5.66          7.04         3.13 o
  -8   8   4         84.64         88.78         8.28 o
  -7   8   4         54.28         53.05         7.05 o
  -6   8   4        522.73        505.24        21.62 o
  -5   8   4        140.03        130.39         7.71 o
  -4   8   4        126.01        118.22        11.63 o
  -3   8   4        106.50         77.65        18.09 o
  -2   8   4         63.04         47.72        14.62 o
  -1   8   4        628.77        567.91        53.49 o
   0   8   4        303.82        219.15        39.97 o
   1   8   4        631.06        421.99        67.52 o
   4   8   4        126.11        104.88         7.83 o
   5   8   4        139.93        135.76         9.63 o
   6   8   4        521.18        542.73        22.56 o
   7   8   4         55.76         67.94         9.84 o
   8   8   4         83.76        144.29        15.08 o
   9   8   4          6.41          9.11         4.03 o
  10   8   4          8.70          7.93         3.05 o
  -9   9   4         11.28          9.13         3.14 o
  -8   9   4         28.64         21.75         4.32 o
  -7   9   4         43.68         50.54         5.13 o
  -6   9   4        283.84        307.54        30.79 o
  -5   9   4        206.47        159.91         9.26 o
  -4   9   4         36.56         27.20         7.38 o
  -3   9   4        324.51        307.92        46.35 o
  -2   9   4        383.36        318.31        44.60 o
  -1   9   4        289.10        276.82        48.16 o
   0   9   4        627.08        470.48        71.79 o
   1   9   4        286.39        132.34        39.77 o
   2   9   4        388.82        104.67        41.08 o
   3   9   4        323.21        262.86        12.24 o
   4   9   4         36.69         29.48         4.67 o
   5   9   4        207.43        174.33        11.70 o
   6   9   4        284.79        373.83        19.74 o
   7   9   4         44.08         61.69         9.78 o
   8   9   4         29.55         38.49         8.56 o
   9   9   4         11.35         14.70         4.03 o
  -9  10   4         48.78         57.86         5.60 o
  -8  10   4          1.01          0.28         2.51 o
  -7  10   4         44.98         43.08         6.22 o
  -6  10   4         63.16         48.79         5.85 o
  -5  10   4         80.62         68.17         6.32 o
  -4  10   4        240.09        264.66        36.12 o
  -3  10   4         59.26         53.91        10.77 o
  -2  10   4         77.05         73.52        15.88 o
  -1  10   4         37.20         46.04         9.18 o
   0  10   4          7.29          4.53        11.73 o
   1  10   4         38.04         43.98         5.89 o
   2  10   4         77.98         65.82         6.83 o
   3  10   4         59.06         58.87         6.21 o
   4  10   4        239.93        271.98        13.22 o
   5  10   4         80.65         74.33         8.26 o
   6  10   4         62.66         67.57         9.26 o
   7  10   4         45.15         60.24         9.80 o
   8  10   4          1.00         -0.17         4.91 o
   9  10   4         48.53         86.79         7.57 o
  -8  11   4          6.72          8.59         2.61 o
  -7  11   4         40.80         49.35         6.01 o
  -6  11   4         76.92         54.20        11.52 o
  -5  11   4         89.51         76.60        13.63 o
  -4  11   4        133.52        130.94        28.45 o
  -3  11   4         10.83         13.21         6.48 o
  -2  11   4        121.17        107.75        45.00 o
  -1  11   4        140.26        137.94        48.56 o
   0  11   4          2.17          5.69         5.64 o
   1  11   4        141.14        160.49         9.75 o
   2  11   4        121.79        138.18         9.37 o
   3  11   4         10.64         16.78         3.84 o
   4  11   4        132.12        143.66        10.22 o
   5  11   4         87.98         95.04         9.50 o
   6  11   4         76.30        106.51        11.40 o
   7  11   4         41.96         70.96        10.12 o
   8  11   4          6.84         24.51         7.70 o
   9  11   4         29.55         62.94         5.74 o
  -8  12   4          7.22          8.19         2.20 o
  -7  12   4         12.60         12.42         2.96 o
  -6  12   4         21.08         21.50        10.89 o
  -5  12   4         47.98         47.78        11.51 o
  -4  12   4         78.21         76.45        14.35 o
  -3  12   4        150.03        171.67        20.91 o
  -2  12   4        659.73        773.10       300.13 o
  -1  12   4          1.46         -0.88         5.25 o
   0  12   4        640.76        812.60        22.37 o
   1  12   4          1.39          2.36         2.50 o
   2  12   4        658.34        855.63        23.92 o
   3  12   4        149.63        164.69        10.72 o
   4  12   4         79.73         76.99         8.06 o
   5  12   4         47.15         64.69         8.32 o
   6  12   4         21.70         22.41         6.11 o
   7  12   4         12.35         15.27         5.74 o
   8  12   4          7.32         18.26         4.94 o
  -7  13   4         50.88         52.77         4.44 o
  -6  13   4         36.14         47.55         5.18 o
  -5  13   4         57.38         51.87        11.66 o
  -4  13   4         63.73         72.48        14.41 o
  -3  13   4         71.80         75.96        14.83 o
  -2  13   4        481.56        559.83        39.85 o
  -1  13   4        135.80        190.60        24.45 o
   0  13   4        146.47        212.45        14.79 o
   1  13   4        136.07        150.37        32.51 o
   2  13   4        479.56        548.87        19.77 o
   3  13   4         73.14         77.94         7.89 o
   4  13   4         65.31         96.40         9.00 o
   5  13   4         57.65         83.20         9.31 o
   6  13   4         35.46         51.03         8.04 o
   7  13   4         51.23         90.38        10.08 o
   8  13   4          0.29          2.29         2.21 o
  -4  14   4          2.92         -2.61         5.92 o
  -3  14   4          8.35          4.48         6.35 o
  -2  14   4         45.36         50.51        12.96 o
  -1  14   4         33.62         43.74         5.36 o
   0  14   4          0.27          4.32         2.76 o
   1  14   4         33.05         41.08         5.57 o
   2  14   4         46.28         45.77        11.15 o
   3  14   4          8.47          6.74         3.10 o
   4  14   4          2.85          2.26         3.02 o
   5  14   4        104.99        205.46        13.91 o
   6  14   4          0.72          4.49         3.75 o
   7  14   4         20.48         43.60         6.46 o
  -3  15   4          5.33          4.62         2.19 o
  -2  15   4         22.21         28.78         4.60 o
  -1  15   4         14.03         15.62         3.69 o
   0  15   4          0.04         -0.13         1.92 o
   1  15   4         13.97         14.15         3.44 o
   2  15   4         21.83         31.46         4.84 o
   3  15   4          5.40          6.77         2.97 o
   4  15   4         35.54         44.32         6.11 o
   5  15   4          5.52          9.34         3.82 o
   6  15   4          4.73          8.81         3.56 o
  -5  16   4         24.68          7.89         1.71 o
  -4  16   4          4.93          3.88         1.51 o
  -3  16   4         39.47         33.85         3.92 o
  -2  16   4         26.96         24.39         3.83 o
  -1  16   4          6.13          4.86         2.24 o
   0  16   4         80.43        101.86         7.17 o
   1  16   4          6.19          6.57         2.54 o
   2  16   4         26.61         35.58         4.78 o
   3  16   4         39.63         63.79         6.15 o
   4  16   4          4.74         10.92         3.24 o
   5  16   4         24.56         67.36         6.44 o
  -4  17   4          6.38          2.54         1.10 o
  -3  17   4          0.02          0.09         1.00 o
  -2  17   4         28.06         27.86         3.22 o
  -1  17   4          3.77          2.83         1.51 o
   0  17   4          0.02          0.29         1.31 o
   1  17   4          3.74          2.92         1.61 o
   2  17   4         28.05         46.78         4.59 o
   3  17   4          0.02          1.08         1.58 o
   4  17   4          6.49         11.10         2.63 o
  -3  18   4          3.66          1.28         0.72 o
  -2  18   4          1.28          1.61         0.92 o
  -1  18   4          3.10          2.79         1.11 o
   0  18   4          6.83          8.60         1.66 o
   1  18   4          3.10          4.27         1.47 o
   2  18   4          1.21          0.86         1.07 o
   3  18   4          3.64          5.50         1.67 o
   1   0   5       5771.97       6268.32       109.57 o
   2   0   5        683.56        772.31        27.26 o
   3   0   5       1440.49       1532.33        43.41 o
   4   0   5        720.38        673.92        31.58 o
   5   0   5        429.15        577.71        34.21 o
   6   0   5          6.23          8.16         2.28 o
   7   0   5         88.99         86.49         7.94 o
   8   0   5        500.07        538.18        20.94 o
   9   0   5        197.52        194.90        13.37 o
  10   0   5          7.58          5.13         3.91 o
 -11   1   5         21.33          8.23         3.39 o
 -10   1   5         19.88         18.08         5.06 o
  -9   1   5         83.14         62.14         7.87 o
  -8   1   5         83.50         70.67         7.85 o
  -7   1   5         26.72         30.64         4.32 o
  -6   1   5       1202.15       1413.20        55.23 o
  -5   1   5        719.59        753.25        37.61 o
  -4   1   5         55.81         59.46         9.60 o
  -3   1   5       3697.77       4260.60        72.03 o
  -2   1   5         18.40          8.48         3.26 o
  -1   1   5        324.88        323.91         9.29 o
   0   1   5       5912.67       6298.35        56.70 o
   1   1   5        319.89        340.53        11.84 o
   2   1   5         19.26         16.96         5.53 o
   3   1   5       3697.28       4221.50        80.26 o
   4   1   5         53.38         53.09        10.07 o
   5   1   5        715.76        746.03        38.87 o
   6   1   5       1213.48       1540.47        27.32 o
   7   1   5         28.49         31.09         2.98 o
   8   1   5         84.22         65.86         4.68 o
   9   1   5         82.52         67.73         4.87 o
  10   1   5         19.41         16.12         4.89 o
 -11   2   5         33.91         28.60         4.94 o
 -10   2   5        162.23        121.24        10.39 o
  -9   2   5        111.48        115.53        10.39 o
  -8   2   5        166.81        147.42        10.82 o
  -7   2   5        238.53        260.15        32.59 o
  -6   2   5         80.27         81.25         5.54 o
  -5   2   5        394.35        421.06        69.74 o
  -4   2   5       2343.17       2688.40        66.41 o
  -3   2   5         53.23         45.76         7.50 o
  -2   2   5       1545.25       1658.36        38.76 o
  -1   2   5        309.16        358.34        16.99 o
   0   2   5       2542.51       2688.05        41.20 o
   1   2   5        310.42        280.26        13.94 o
   2   2   5       1540.58       1882.12        68.07 o
   4   2   5       2351.03       2622.79        75.05 o
   5   2   5        398.09        428.77        58.75 o
   6   2   5         78.23         80.40         6.25 o
   7   2   5        235.29        255.59        12.62 o
   8   2   5        167.61        146.65         6.93 o
   9   2   5        113.44        114.14         6.48 o
  10   2   5        162.92        100.90         9.52 o
 -11   3   5         16.60         14.33         3.73 o
 -10   3   5          0.51          0.41         3.25 o
  -9   3   5        215.82        217.90        13.73 o
  -8   3   5        403.99        403.75        17.77 o
  -7   3   5        221.74        206.48        18.80 o
  -6   3   5        230.58        223.91        11.46 o
  -5   3   5        293.18        307.72        16.43 o
  -4   3   5        456.48        498.38        27.76 o
  -3   3   5       1885.36       2122.99        52.15 o
  -2   3   5       1034.06        929.94        30.79 o
  -1   3   5        137.23        137.57        10.70 o
   0   3   5         45.69         39.38         6.25 o
   1   3   5        135.95        150.32        13.36 o
   2   3   5       1035.95        972.22        64.52 o
   5   3   5        292.36        329.91        55.04 o
   6   3   5        228.49        236.83        19.22 o
   7   3   5        221.86        214.02         9.31 o
   8   3   5        406.48        418.67        25.52 o
   9   3   5        214.83        208.18        38.31 o
  10   3   5          0.57          0.38         2.14 o
 -11   4   5          4.12          2.94         2.53 o
 -10   4   5         88.69         79.13         8.07 o
  -9   4   5         47.01         46.73         6.82 o
  -8   4   5         46.75         44.99         6.43 o
  -7   4   5        112.18        101.34        10.21 o
  -6   4   5         53.23         57.95         7.06 o
  -5   4   5        537.35        575.88        29.33 o
  -4   4   5       1823.08       1941.42        58.46 o
  -3   4   5        421.20        399.40        23.71 o
  -2   4   5        623.13        638.96        27.92 o
  -1   4   5       2277.19       2432.99        51.90 o
   0   4   5        732.28        695.71        28.49 o
   1   4   5       2279.57       2411.57        67.40 o
   2   4   5        632.02        637.59        64.77 o
   5   4   5        540.82        625.25        56.53 o
   6   4   5         54.26         68.06         4.75 o
   7   4   5        112.56        122.32         7.26 o
   8   4   5         46.87         49.53         8.32 o
   9   4   5         47.02         50.79         5.76 o
  10   4   5         88.50         98.41         7.27 o
 -10   5   5          9.69          6.49         3.26 o
  -9   5   5         54.63         54.22         6.96 o
  -8   5   5         51.38         49.10         6.63 o
  -7   5   5         90.20         86.21         6.88 o
  -6   5   5        367.71        343.63        13.16 o
  -5   5   5        111.61        135.26        11.63 o
  -4   5   5       1140.92       1222.42        47.50 o
  -3   5   5        740.96        826.15        37.62 o
  -2   5   5       1533.69       1343.95        45.00 o
  -1   5   5        121.38        153.69        15.25 o
   0   5   5        574.35        542.16        31.23 o
   1   5   5        125.92        149.05        20.95 o
   2   5   5       1525.67       1251.20       102.19 o
   5   5   5        111.38        173.14        18.73 o
   6   5   5        369.04        368.97        11.43 o
   7   5   5         90.38         95.14         6.62 o
   8   5   5         50.53         76.47         8.82 o
   9   5   5         54.06         66.12         6.64 o
  10   5   5          9.52         12.36         3.29 o
 -10   6   5          7.35          6.14         2.98 o
  -9   6   5        105.52         88.50         8.42 o
  -8   6   5        394.19        367.78        17.21 o
  -7   6   5        119.31         94.02         8.57 o
  -6   6   5         71.23         80.07         8.69 o
  -5   6   5         13.84         13.16         3.85 o
  -4   6   5         52.38         66.03         7.28 o
  -3   6   5       1277.07       1222.20        52.06 o
  -2   6   5        121.52        118.05        16.32 o
  -1   6   5        110.30        100.70        15.22 o
   0   6   5        938.84        840.24        47.05 o
   1   6   5        112.20         99.46        21.22 o
   2   6   5        118.26         64.76        25.53 o
   4   6   5         51.90         66.06         9.39 o
   5   6   5         13.79         10.84         3.89 o
   6   6   5         71.03         66.94         7.93 o
   7   6   5        121.67        129.21        12.53 o
   8   6   5        392.17        992.67        39.44 o
   9   6   5        103.75        118.89         8.94 o
  10   6   5          7.33          4.08         2.67 o
 -10   7   5          4.78          3.41         2.49 o
  -9   7   5         44.38         39.22         5.73 o
  -8   7   5        147.03        114.09         9.54 o
  -7   7   5        323.81        239.72        13.68 o
  -6   7   5        456.86        796.50        34.54 o
  -5   7   5          4.74          5.70         2.78 o
  -4   7   5        118.37        126.37        21.41 o
  -3   7   5        150.80        144.64        21.47 o
  -2   7   5        291.92        277.94        28.23 o
  -1   7   5       1897.03       1898.67        76.15 o
   0   7   5        740.42        713.95        52.60 o
   1   7   5       1895.27       1772.58       114.90 o
   2   7   5        293.63        129.16        40.78 o
   5   7   5          4.52          2.68         2.19 o
   6   7   5        457.47        478.26        33.14 o
   7   7   5        324.15        327.62        19.82 o
   8   7   5        146.21        173.54        16.27 o
   9   7   5         43.95         54.27         6.35 o
  10   7   5          4.77          5.64         2.71 o
 -10   8   5        165.58        198.72        10.23 o
  -9   8   5          3.13          3.64         2.70 o
  -8   8   5         76.49         64.12         7.12 o
  -7   8   5         48.74         50.51         6.49 o
  -6   8   5         21.51         25.48         5.96 o
  -5   8   5        180.89        170.46        14.75 o
  -4   8   5        263.61        250.18        17.00 o
  -3   8   5        547.40        486.51        44.93 o
  -2   8   5        331.87        315.09        35.34 o
  -1   8   5        412.43        320.49        38.03 o
   0   8   5        288.77        206.48        36.15 o
   1   8   5        413.26        262.76        52.94 o
   2   8   5        334.38        126.98        41.61 o
   4   8   5        261.67        212.78        11.01 o
   5   8   5        181.15        172.57        11.04 o
   6   8   5         21.64         15.72         5.00 o
   7   8   5         49.33         75.60        10.13 o
   8   8   5         77.55        114.66        13.39 o
   9   8   5          2.87          3.42         2.94 o
  10   8   5        166.09        298.81        11.84 o
  -9   9   5          5.04          1.72         2.12 o
  -8   9   5         45.28         39.26         5.59 o
  -7   9   5         14.82         12.74         3.96 o
  -6   9   5        145.00        244.19        96.01 o
  -5   9   5          9.64          6.12         7.87 o
  -4   9   5          7.63         11.39         4.39 o
  -3   9   5         12.61         13.55         4.76 o
  -2   9   5        411.03        328.16        45.31 o
  -1   9   5          8.28         -2.70         8.88 o
   0   9   5          0.03          6.37        14.63 o
   1   9   5          8.38          3.38        17.83 o
   2   9   5        413.34        101.80        36.41 o
   3   9   5         12.22          9.41         2.84 o
   4   9   5          7.59         10.92         3.12 o
   5   9   5         10.35         13.60         4.00 o
   6   9   5        145.62        171.52        13.61 o
   7   9   5         14.06         19.04         6.44 o
   8   9   5         46.75         70.28        10.84 o
   9   9   5          4.63          3.16         2.88 o
  -9  10   5         36.55         44.30         4.71 o
  -8  10   5          9.33          5.75         2.54 o
  -7  10   5         38.29         46.19         5.84 o
  -6  10   5        160.19        258.66       106.03 o
  -5  10   5         36.63         28.01         8.54 o
  -4  10   5        127.09        103.20        16.16 o
  -3  10   5         31.42         27.72         7.34 o
  -2  10   5         85.09        100.69        19.97 o
  -1  10   5         18.96         15.35         5.67 o
   0  10   5         82.43         39.57        25.77 o
   1  10   5         18.97         14.83         4.12 o
   2  10   5         85.57         81.34         7.43 o
   3  10   5         31.05         26.32         4.23 o
   4  10   5        126.46         97.76         8.46 o
   5  10   5         37.56         31.78         5.61 o
   6  10   5        159.06        182.57        14.28 o
   7  10   5         38.67         65.91         9.83 o
   8  10   5          9.20         11.82         6.45 o
   9  10   5         35.97         65.44         6.39 o
  -8  11   5         19.08         27.89         3.90 o
  -7  11   5         16.23         16.02         3.47 o
  -6  11   5         71.91        115.65        36.16 o
  -5  11   5        175.92        193.28        20.67 o
  -4  11   5        240.30        270.68        23.98 o
  -3  11   5        697.42        763.85       155.26 o
  -2  11   5          5.42         11.99         5.95 o
  -1  11   5          0.54          3.61         4.95 o
   0  11   5         49.23         63.58         6.45 o
   1  11   5          0.50         -0.51         1.87 o
   2  11   5          5.59          7.81         2.92 o
   3  11   5        696.44        692.16        21.22 o
   4  11   5        237.14        240.78        13.30 o
   5  11   5        175.65        206.70        13.81 o
   6  11   5         73.01        123.33        12.05 o
   7  11   5         16.50         24.83         7.07 o
   8  11   5         19.05         69.59        19.98 o
   9  11   5          6.95         12.85         3.11 o
  -7  12   5          7.42          6.68         2.23 o
  -6  12   5         22.98         28.77         9.06 o
  -5  12   5          4.22          8.59         6.59 o
  -4  12   5         54.78         54.35        11.84 o
  -3  12   5        159.09        210.22        22.87 o
  -2  12   5         28.46         25.20         7.48 o
  -1  12   5         12.82         11.25         9.68 o
   0  12   5         10.82          4.77         4.43 o
   1  12   5         12.23         15.04         3.70 o
   2  12   5         27.58         29.70         4.92 o
   3  12   5        158.24        159.40        11.05 o
   4  12   5         54.99         53.68         7.02 o
   5  12   5          4.27          6.83         4.07 o
   6  12   5         23.08         40.83         7.72 o
   7  12   5          7.43         17.08         6.21 o
   8  12   5         12.55         22.73         5.27 o
  -5  13   5         32.17         25.92         8.65 o
  -4  13   5         72.41         81.73        14.78 o
  -3  13   5         72.01         94.66        16.36 o
  -2  13   5        118.85        176.07        22.44 o
  -1  13   5         42.12         52.59         5.99 o
   0  13   5         23.57         22.65         4.20 o
   1  13   5         42.00         46.72         7.57 o
   2  13   5        118.46        152.90        10.74 o
   3  13   5         72.10         90.53         8.50 o
   4  13   5         72.32         98.30         9.33 o
   5  13   5         32.29         43.60         7.43 o
   6  13   5          7.08          8.59         4.46 o
   7  13   5          1.77          6.22         4.65 o
   8  13   5          3.45          1.94         2.11 o
  -4  14   5         19.94         19.73         8.09 o
  -3  14   5          1.81          7.06         7.63 o
  -2  14   5         24.98         33.95        11.84 o
  -1  14   5         64.07         79.83         7.07 o
   0  14   5          1.39          0.94         2.20 o
   1  14   5         63.42         82.35         7.63 o
   2  14   5         25.17         27.54         4.95 o
   3  14   5          1.83          9.54         3.64 o
   4  14   5         19.86         22.88         5.07 o
   5  14   5         14.58         20.85         5.21 o
   6  14   5         33.81         70.39         8.76 o
   7  14   5          1.73          1.04         3.12 o
  -3  15   5          8.39          8.62         2.58 o
  -2  15   5         17.52         21.28         3.81 o
  -1  15   5         33.82         41.50         5.81 o
   0  15   5         19.96         18.15         3.74 o
   1  15   5         33.46         42.14         5.46 o
   2  15   5         17.43         22.99         4.41 o
   3  15   5          8.58         13.38         3.70 o
   4  15   5          7.22         11.16         3.72 o
   5  15   5          0.52         -1.16         2.68 o
   6  15   5          7.43         13.58         3.99 o
  -5  16   5          9.61          2.22         1.09 o
  -4  16   5          3.71          1.67         1.24 o
  -3  16   5         21.67         19.66         3.12 o
  -2  16   5          1.15          0.82         1.54 o
  -1  16   5          9.89         13.50         3.19 o
   0  16   5          0.96          1.64         1.88 o
   1  16   5          9.49         17.88         3.47 o
   2  16   5          1.21          3.46         2.35 o
   3  16   5         21.62         35.68         4.96 o
   4  16   5          3.76          6.41         2.91 o
   5  16   5          9.47         15.86         3.65 o
  -4  17   5          3.83          1.06         0.90 o
  -3  17   5          5.14          3.47         1.40 o
  -2  17   5          0.17          0.55         1.13 o
  -1  17   5         30.44         31.58         3.43 o
   0  17   5         45.21         62.21         4.92 o
   1  17   5         30.83         40.46         4.16 o
   2  17   5          0.18         -1.25         1.66 o
   3  17   5          5.10          6.42         2.24 o
   4  17   5          3.88          8.21         2.42 o
  -3  18   5          1.07          1.68         0.77 o
  -2  18   5         14.21         11.77         1.72 o
  -1  18   5          6.24          6.31         1.43 o
   0  18   5          1.53          3.57         1.33 o
   1  18   5          6.27          6.92         1.65 o
   2  18   5         14.17         30.97         3.16 o
   3  18   5          1.02          2.53         1.40 o
   0   0   6       1532.88       1540.96        31.12 o
   1   0   6       3647.28       3663.18        41.20 o
   2   0   6       3160.19       3705.57        97.61 o
   3   0   6        564.97        589.90        28.72 o
   4   0   6         24.44         33.97         8.02 o
   5   0   6        163.14        246.65        23.72 o
   6   0   6       1226.69       1378.94        26.37 o
   7   0   6         13.18         20.76         4.02 o
   8   0   6        124.57        131.60        10.92 o
   9   0   6          5.92          5.33         4.87 o
  10   0   6         54.66         50.58         7.39 o
 -10   1   6         11.41         11.96         4.68 o
  -9   1   6         15.63         16.14         5.16 o
  -8   1   6        272.65        269.97        15.12 o
  -7   1   6         66.20         66.41         6.37 o
  -6   1   6         14.23         14.05         2.75 o
  -5   1   6        483.27        555.07        34.53 o
  -4   1   6          9.70          4.12         3.75 o
  -3   1   6       4671.59       5783.76        89.67 o
  -2   1   6       3531.10       4027.86        99.74 o
  -1   1   6       3359.43       3918.81        35.99 o
   0   1   6       3637.84       4067.53        78.06 o
   1   1   6       3337.26       3803.19        36.64 o
   2   1   6       3560.03       4122.12       229.04 o
   3   1   6       4661.19       5898.28       102.11 o
   4   1   6          9.95         23.95         7.32 o
   5   1   6        484.59        558.72        35.28 o
   6   1   6         13.82         15.33         2.96 o
   7   1   6         66.61         66.45         6.82 o
   8   1   6        272.59        270.98        15.71 o
   9   1   6         15.50         13.04         5.25 o
  10   1   6         12.11         10.25         4.49 o
 -11   2   6          1.33          3.04         2.74 o
 -10   2   6         17.47         14.60         4.59 o
  -9   2   6        268.48        233.36        14.38 o
  -8   2   6         20.33         16.71         4.61 o
  -7   2   6        116.37        111.33         8.04 o
  -6   2   6        200.82        212.06         9.41 o
  -5   2   6        259.73        286.41        25.97 o
  -4   2   6        651.91        874.91        40.48 o
  -3   2   6        974.87       1047.16        36.94 o
  -2   2   6         48.48         57.87         4.31 o
  -1   2   6        856.18        870.16        28.74 o
   0   2   6        307.85        338.68        15.85 o
   1   2   6        851.46        832.69        25.36 o
   2   2   6         47.37         60.38        10.28 o
   4   2   6        648.15        877.58        46.35 o
   5   2   6        261.73        288.28        27.68 o
   6   2   6        201.20        207.62        13.14 o
   7   2   6        116.45        128.18         6.19 o
   8   2   6         20.37         16.08         2.91 o
   9   2   6        269.54        210.29        14.52 o
 -11   3   6          8.88          6.63         2.83 o
 -10   3   6         38.89         33.42         5.86 o
  -9   3   6         18.50         18.56         4.89 o
  -8   3   6        245.98        233.48        13.79 o
  -7   3   6        123.42        134.02         9.79 o
  -6   3   6        345.78        357.86        20.38 o
  -5   3   6        317.52        296.75        25.13 o
  -4   3   6        836.19        878.58        39.41 o
  -3   3   6          2.43         11.47         4.90 o
  -2   3   6        304.27        359.82        20.70 o
  -1   3   6         30.89         40.21         6.47 o
   0   3   6         35.64         36.57         6.07 o
   1   3   6         31.38         41.93         6.93 o
   2   3   6        307.35        402.42        34.01 o
   5   3   6        317.73        363.44        33.22 o
   6   3   6        348.74        394.14        25.68 o
   7   3   6        122.33        151.38        10.58 o
   8   3   6        247.72        253.92        20.34 o
   9   3   6         18.04         22.03         4.17 o
 -10   4   6         28.24         23.85         5.01 o
  -9   4   6         83.74         57.15         7.38 o
  -8   4   6        195.62        183.74        12.24 o
  -7   4   6         46.87         45.75         5.16 o
  -6   4   6        143.92        146.25        11.01 o
  -5   4   6        295.74        342.57        18.11 o
  -4   4   6        253.99        241.45        21.44 o
  -3   4   6       1538.53       1660.74        50.16 o
  -2   4   6        208.00        215.45        16.90 o
  -1   4   6        908.66        974.59        35.27 o
   0   4   6       3331.99       3317.85        62.19 o
   1   4   6        901.96        886.53        39.42 o
   2   4   6        209.40        255.95        35.43 o
   5   4   6        295.00        367.24        36.49 o
   6   4   6        143.30        172.44         8.19 o
   7   4   6         46.33         52.09         5.07 o
   8   4   6        195.66        217.47        38.90 o
   9   4   6         83.45         74.35         6.60 o
  10   4   6         27.85         35.45         4.42 o
 -10   5   6         60.33         50.21         6.23 o
  -9   5   6        113.80         99.11         9.18 o
  -8   5   6        223.78        187.52        12.28 o
  -7   5   6         54.22         43.38         5.89 o
  -6   5   6        136.77        149.61         8.04 o
  -5   5   6        616.42        659.61        35.95 o
  -4   5   6        540.32        541.91        34.85 o
  -3   5   6        176.86        208.98        20.06 o
  -2   5   6        226.78        251.63        20.09 o
  -1   5   6         44.01         49.31         8.60 o
   0   5   6          0.06          6.74         4.44 o
   1   5   6         44.09         56.98        12.33 o
   2   5   6        224.49        251.93        43.12 o
   5   5   6        616.22        764.89        56.31 o
   6   5   6        135.82        167.73         7.68 o
   7   5   6         53.04         50.43         6.44 o
   8   5   6        224.83        361.55        17.97 o
   9   5   6        114.76        134.40         8.90 o
  10   5   6         59.92         70.40         5.86 o
 -10   6   6         24.02         25.30         4.63 o
  -9   6   6         87.05         75.58         7.78 o
  -8   6   6         28.76         26.81         5.15 o
  -7   6   6          7.68          9.67         3.43 o
  -6   6   6          5.14          8.31         3.22 o
  -5   6   6        122.84        126.58        11.04 o
  -4   6   6        280.86        333.16        35.57 o
  -3   6   6        792.66        832.88        42.24 o
  -2   6   6        157.96        150.73        18.02 o
  -1   6   6        445.03        477.03        32.38 o
   0   6   6          0.10         -1.23         4.21 o
   1   6   6        445.44        451.12        42.60 o
   2   6   6        154.56        103.65        31.45 o
   5   6   6        122.35        120.26        16.40 o
   6   6   6          5.07          8.26         2.79 o
   7   6   6          7.89         13.79         5.28 o
   8   6   6         29.34         84.96        12.52 o
   9   6   6         87.29        101.91         8.04 o
  10   6   6         22.93         33.91         4.37 o
 -10   7   6         10.39         13.30         3.47 o
  -9   7   6         22.97         20.29         4.47 o
  -8   7   6         68.57         53.66         6.85 o
  -7   7   6         22.37         23.46         4.44 o
  -6   7   6          1.32          5.69         2.56 o
  -5   7   6        115.18        102.85        10.80 o
  -4   7   6        131.17        122.20        10.87 o
  -3   7   6         72.96         73.93        15.60 o
  -2   7   6         68.10         53.04        12.74 o
  -1   7   6        305.76        311.00        30.34 o
   0   7   6         64.08         42.76        13.12 o
   1   7   6        303.76        257.66        39.83 o
   2   7   6         68.76         29.93        19.03 o
   4   7   6        131.56        106.18         7.24 o
   5   7   6        114.92        101.59         8.27 o
   6   7   6          1.45          4.53         3.19 o
   7   7   6         22.37         33.66         7.38 o
   8   7   6         69.09         83.57        11.45 o
   9   7   6         22.56         30.41         4.97 o
  10   7   6         10.75         15.92         3.29 o
  -9   8   6         47.16         40.93         5.47 o
  -8   8   6          9.15          6.78         3.33 o
  -7   8   6        256.53        233.06        12.81 o
  -6   8   6         22.35         20.31         3.77 o
  -5   8   6         65.79         69.27         9.51 o
  -4   8   6         63.84         76.58         9.49 o
  -3   8   6         72.34         72.44        17.70 o
  -2   8   6        577.21        540.00        46.23 o
  -1   8   6        392.37        306.86        35.53 o
   0   8   6         23.91         21.42        12.30 o
   1   8   6        390.98        277.07        53.93 o
   2   8   6        577.62        279.51        60.24 o
   4   8   6         64.89         56.44         6.09 o
   5   8   6         66.37         73.60         7.42 o
   6   8   6         22.44         22.68         5.39 o
   7   8   6        255.35        349.50        20.85 o
   8   8   6          8.86         14.86         6.51 o
   9   8   6         46.72         61.59         6.44 o
  -9   9   6         12.93         13.51         3.12 o
  -8   9   6         57.22         68.12         6.80 o
  -7   9   6        133.41        134.41         9.46 o
  -6   9   6         12.40         15.35         4.02 o
  -5   9   6        687.97        716.46        85.48 o
  -4   9   6        142.45        140.87        21.40 o
  -3   9   6         68.48         73.66        10.11 o
  -2   9   6         63.65         67.24        13.93 o
  -1   9   6         17.07          8.95         6.75 o
   0   9   6        143.91        140.40        36.28 o
   1   9   6         16.81         11.06        17.78 o
   2   9   6         63.38         57.04        14.78 o
   3   9   6         68.44         49.96         5.87 o
   4   9   6        141.80        132.62         9.36 o
   5   9   6        685.71        773.01        24.11 o
   6   9   6         12.51         15.35         5.44 o
   7   9   6        132.20        176.28        15.26 o
   8   9   6         57.18        119.63        13.22 o
   9   9   6         12.92         21.98         4.17 o
  -8  10   6          7.64          9.65         2.98 o
  -7  10   6         58.00         41.67         5.10 o
  -6  10   6         69.75         74.34        11.46 o
  -5  10   6        104.20         80.92        12.92 o
  -4  10   6        122.28        128.29        27.82 o
  -3  10   6        120.40        114.53        21.83 o
  -2  10   6         36.27         30.58         7.09 o
  -1  10   6        160.22        188.26        25.31 o
   0  10   6          9.38         -1.36         4.49 o
   1  10   6        160.43        167.72        58.72 o
   2  10   6         35.54         21.39        11.54 o
   3  10   6        121.84        107.13         8.25 o
   4  10   6        120.90        119.12         9.32 o
   5  10   6        104.75         89.35         9.00 o
   6  10   6         71.44         88.33        10.25 o
   7  10   6         58.52         61.36         9.88 o
   8  10   6          7.55         12.65         6.04 o
   9  10   6         21.42         35.86         4.74 o
  -8  11   6         28.95         22.82         3.25 o
  -7  11   6         14.24         16.37         3.29 o
  -6  11   6         21.25         15.12         7.03 o
  -5  11   6         29.80         27.16         8.18 o
  -4  11   6        617.93        691.96        37.44 o
  -3  11   6         10.55          6.31         6.07 o
  -2  11   6         60.95         67.51        22.46 o
  -1  11   6        213.21        292.00        69.11 o
   0  11   6        215.83        267.20        12.49 o
   1  11   6        213.17        294.73        16.61 o
   2  11   6         60.21         57.72         6.40 o
   3  11   6         10.22         11.68         3.35 o
   4  11   6        621.89        691.77        22.73 o
   5  11   6         29.62         36.72         6.59 o
   6  11   6         21.40         22.91         6.69 o
   7  11   6         14.58         18.18         6.44 o
   8  11   6         28.88         92.83        12.65 o
  -6  12   6         17.04         19.80         6.77 o
  -5  12   6         15.56          7.42         5.74 o
  -4  12   6        146.97        163.72        19.11 o
  -3  12   6         67.47         70.48        13.57 o
  -2  12   6         35.28         35.06        22.67 o
  -1  12   6         70.12         70.87        21.17 o
   0  12   6         16.76         23.52         4.17 o
   1  12   6         69.99         73.63         7.00 o
   2  12   6         34.52         43.54         5.80 o
   3  12   6         65.74         57.90         6.84 o
   4  12   6        148.32        161.06        11.64 o
   5  12   6         15.60         15.68         5.07 o
   6  12   6         17.15         25.09         6.64 o
   7  12   6         15.49         30.20         6.93 o
   8  12   6         32.40         64.45         6.96 o
  -6  13   6         14.07         11.98         5.47 o
  -5  13   6         14.93         17.23         7.69 o
  -4  13   6         41.27         51.88        11.69 o
  -3  13   6         76.95         87.75        15.30 o
  -2  13   6         18.80         19.52         8.36 o
  -1  13   6          6.59          8.68         2.97 o
   0  13   6          2.55          0.16         2.24 o
   1  13   6          6.84          5.89         2.93 o
   2  13   6         18.88         16.03         4.10 o
   3  13   6         77.17         77.99         8.16 o
   4  13   6         41.24         52.46         7.12 o
   5  13   6         14.73         16.79         5.26 o
   6  13   6         14.32         24.58         6.32 o
   7  13   6          5.54         19.26         5.53 o
  -5  14   6          6.76          3.52         4.37 o
  -4  14   6         26.03         18.99         8.15 o
  -3  14   6          6.08          2.23         6.28 o
  -2  14   6         62.52         63.28         7.49 o
  -1  14   6          2.81          1.68         2.16 o
   0  14   6         39.65         56.81         6.04 o
   1  14   6          2.84          1.68         2.48 o
   2  14   6         63.31         64.63         7.00 o
   3  14   6          6.31          5.09         3.29 o
   4  14   6         26.17         28.80         5.74 o
   5  14   6          6.73         14.09         4.99 o
   6  14   6          3.42         13.85         4.84 o
   7  14   6         26.29         59.76         7.30 o
  -6  15   6          6.08          0.86         0.81 o
  -4  15   6         10.17          6.90         2.45 o
  -3  15   6         14.46         13.40         2.98 o
  -2  15   6         46.91         47.28         5.02 o
  -1  15   6         56.01         79.22         6.63 o
   0  15   6         69.24         77.31         7.04 o
   1  15   6         56.09         76.68         7.30 o
   2  15   6         47.04         47.06         5.94 o
   3  15   6         14.54         24.52         4.79 o
   4  15   6         10.35         21.54         4.93 o
   5  15   6          2.65          0.68         2.69 o
   6  15   6          6.06         14.34         3.82 o
  -5  16   6          5.02          0.89         0.75 o
  -4  16   6          3.23          2.01         1.29 o
  -3  16   6          8.74          4.92         2.02 o
  -2  16   6          4.75          2.91         1.83 o
  -1  16   6          9.27         12.58         2.95 o
   0  16   6          0.03          0.34         1.82 o
   1  16   6          9.26         13.58         3.08 o
   2  16   6          4.62          5.66         2.64 o
   3  16   6          8.83         11.60         3.18 o
   4  16   6          3.22          7.48         3.17 o
   5  16   6          4.89         17.33         3.82 o
  -4  17   6          5.88          1.74         0.84 o
  -3  17   6          2.98          2.64         1.14 o
  -2  17   6          6.28          3.99         1.42 o
  -1  17   6          1.28          2.23         1.37 o
   0  17   6          3.30          4.69         1.80 o
   1  17   6          1.19          2.22         1.55 o
   2  17   6          6.24          7.65         2.40 o
   3  17   6          2.88          9.19         2.48 o
   4  17   6          6.07         11.55         2.73 o
  -2  18   6          4.43          1.86         0.90 o
  -1  18   6          2.29          2.72         1.04 o
   0  18   6          0.51          1.88         1.06 o
   1  18   6          2.39          1.93         1.13 o
   2  18   6          4.34          6.57         1.70 o
   1   0   7       1856.31       2166.09        39.15 o
   2   0   7        517.94        638.96        29.22 o
   3   0   7       2033.35       2429.29        61.88 o
   4   0   7        150.46        179.48        18.76 o
   5   0   7        971.98       1161.18        54.81 o
   6   0   7        525.39        589.48        20.72 o
   7   0   7         91.23         83.61         7.68 o
   8   0   7         38.18         20.77         5.66 o
   9   0   7        227.79        195.55        14.07 o
  10   0   7         25.03         15.31         4.83 o
 -10   1   7         90.48         69.67         8.27 o
  -9   1   7         37.38         40.72         7.07 o
  -8   1   7        181.49        171.09        12.64 o
  -7   1   7        214.14        188.10        10.90 o
  -6   1   7        126.49        150.67         8.92 o
  -5   1   7        338.00        342.77        28.79 o
  -4   1   7        389.08        467.08        30.00 o
  -3   1   7        159.38        214.09        18.11 o
  -2   1   7       3995.03       4977.44        37.00 o
  -1   1   7        185.95        205.89         8.79 o
   0   1   7       3133.23       3063.76        56.32 o
   1   1   7        192.86        222.45        10.96 o
   2   1   7       4000.87       5162.82        53.08 o
   3   1   7        158.10        213.86        20.14 o
   4   1   7        384.81        463.17        31.41 o
   5   1   7        340.04        319.76        28.49 o
   6   1   7        126.27        160.03         9.08 o
   7   1   7        212.80        196.46        11.81 o
   8   1   7        182.01        174.65        13.32 o
   9   1   7         37.21         36.91         7.63 o
  10   1   7         90.36         60.50         7.77 o
 -10   2   7         20.57         11.98         4.49 o
  -9   2   7         74.51         59.97         7.64 o
  -8   2   7        337.96        314.14        16.63 o
  -7   2   7        117.52        122.72         8.58 o
  -6   2   7        211.04        201.66         9.38 o
  -5   2   7        124.51        166.34        21.01 o
  -4   2   7        306.37        397.54        29.08 o
  -3   2   7        156.35        211.86        18.10 o
  -2   2   7       1706.71       1865.07        24.35 o
  -1   2   7        584.55        701.07        27.71 o
   0   2   7       2098.45       2180.20        43.47 o
   1   2   7        582.52        658.23        24.19 o
   2   2   7       1711.71       2138.09        55.69 o
   3   2   7        155.56        203.17        21.22 o
   4   2   7        303.99        387.60        31.44 o
   5   2   7        122.76        155.22        21.22 o
   6   2   7        208.92        210.92        13.45 o
   7   2   7        116.72        143.89        10.61 o
   8   2   7        336.68        313.93        17.70 o
   9   2   7         72.87         56.26         8.60 o
 -10   3   7         40.08         27.07         5.34 o
  -9   3   7        112.31         83.43         8.90 o
  -8   3   7         15.11         15.52         4.49 o
  -7   3   7         17.23         13.13         3.21 o
  -6   3   7         66.37         61.63         5.35 o
  -5   3   7         94.75         77.22        13.69 o
  -4   3   7       1519.25       1688.70        58.18 o
  -3   3   7         29.45         40.25         8.57 o
  -2   3   7         35.69         41.95         7.77 o
  -1   3   7        718.49        736.75        28.33 o
   0   3   7        275.55        302.30        17.56 o
   1   3   7        728.10        707.99        27.77 o
   2   3   7         36.58         53.47        11.05 o
   4   3   7       1516.83       1840.63        73.00 o
   5   3   7         93.23        100.96        18.38 o
   6   3   7         68.00         70.78         5.36 o
   7   3   7         17.12         16.08         4.35 o
   8   3   7         14.65         16.35         2.72 o
   9   3   7        112.14         71.42         9.43 o
 -10   4   7         43.16         27.20         5.17 o
  -9   4   7        183.54        156.87        11.74 o
  -8   4   7         81.37         66.80         7.69 o
  -7   4   7        458.91        397.52        17.23 o
  -6   4   7         83.73         88.58         6.36 o
  -5   4   7       1908.16       1987.54        73.51 o
  -4   4   7         36.29         35.54         9.18 o
  -3   4   7         18.82         19.49         6.13 o
  -2   4   7        678.67        714.63        32.02 o
  -1   4   7         97.93        111.41        12.33 o
   0   4   7        382.92        428.86        23.49 o
   1   4   7         99.36        113.90        14.04 o
   2   4   7        679.26        719.88        52.36 o
   5   4   7       1900.57       2449.15        42.90 o
   6   4   7         84.32        100.69         6.13 o
   7   4   7        458.42        478.55        34.37 o
   8   4   7         79.41         89.24        21.26 o
   9   4   7        182.96        215.63        10.52 o
 -10   5   7          2.67          6.34         3.07 o
  -9   5   7         11.14         13.43         3.99 o
  -8   5   7         90.51         55.09         7.08 o
  -7   5   7        332.97        298.73        15.09 o
  -6   5   7        177.57        177.13         8.74 o
  -5   5   7         36.29         40.47         3.44 o
  -4   5   7         38.28         25.59         8.48 o
  -3   5   7        245.17        305.51        25.36 o
  -2   5   7       1396.06       1395.25        49.24 o
  -1   5   7         29.98         25.11         6.79 o
   0   5   7        245.19        274.27        22.91 o
   1   5   7         29.14         27.20         8.95 o
   2   5   7       1393.22       1363.87        93.06 o
   5   5   7         37.07         38.79         3.65 o
   6   5   7        177.00        197.98         8.66 o
   7   5   7        336.86        408.75        21.14 o
   8   5   7         91.45         92.00         8.26 o
   9   5   7         10.93         21.58         3.78 o
 -10   6   7         20.68         15.80         3.85 o
  -9   6   7        127.24         99.13         8.97 o
  -8   6   7         27.99         22.00         4.92 o
  -7   6   7         85.86         64.81         7.27 o
  -6   6   7        164.14        144.68         9.13 o
  -5   6   7         89.06         79.47         5.55 o
  -4   6   7         45.21         34.68        10.26 o
  -3   6   7        623.76        623.75        37.65 o
  -2   6   7        489.53        465.25        30.83 o
  -1   6   7        189.96        290.67        26.06 o
   0   6   7         44.03         42.23        10.73 o
   1   6   7        195.57        249.55        29.76 o
   2   6   7        482.54        490.98        67.33 o
   3   6   7        625.97        182.96        49.54 o
   5   6   7         89.97         77.75        10.81 o
   6   6   7        163.96        166.00        10.77 o
   7   6   7         86.78         91.58        10.59 o
   8   6   7         27.44         61.90         9.19 o
   9   6   7        128.58        160.46         9.32 o
 -10   7   7         26.67         18.98         3.56 o
  -9   7   7        169.46        136.57         9.82 o
  -8   7   7         18.67         16.86         4.04 o
  -7   7   7        436.57        485.01        18.84 o
  -6   7   7          0.87          3.88         3.70 o
  -5   7   7        322.42        326.90        26.20 o
  -4   7   7        287.41        325.70        17.88 o
  -3   7   7        274.23        268.45        29.78 o
  -2   7   7        459.85        396.59        34.39 o
  -1   7   7        466.12        425.13        35.97 o
   0   7   7        190.75        164.40        24.51 o
   1   7   7        469.62        353.62        43.63 o
   2   7   7        464.23        285.58        56.63 o
   4   7   7        285.41        305.92        12.36 o
   5   7   7        321.61        334.26        15.30 o
   6   7   7          0.79          3.95         3.24 o
   7   7   7        438.04        676.92        28.38 o
   8   7   7         18.35         83.66        15.67 o
   9   7   7        170.19        227.00        11.39 o
  -9   8   7         10.89         10.99         3.32 o
  -8   8   7          4.63          4.18         2.67 o
  -7   8   7         72.22         76.59         7.43 o
  -6   8   7        172.70        150.47        17.58 o
  -5   8   7        120.07        103.27        11.59 o
  -4   8   7         42.80         34.27         6.43 o
  -3   8   7         30.47         31.11         6.08 o
  -2   8   7        406.35        386.09        39.10 o
  -1   8   7        160.45        128.56        23.09 o
   0   8   7          3.00         -1.06         5.77 o
   1   8   7        159.24        117.09        32.66 o
   2   8   7        409.38        205.63        51.88 o
   3   8   7         30.23         25.74         3.69 o
   4   8   7         42.71         30.35         4.48 o
   5   8   7        119.11        112.45         9.23 o
   6   8   7        172.36        166.14        12.83 o
   7   8   7         72.02        106.99        12.08 o
   8   8   7          4.83          8.47         5.47 o
   9   8   7         10.75         20.87         4.07 o
  -9   9   7          1.36          0.07         1.66 o
  -8   9   7         23.71         19.81         3.86 o
  -7   9   7          7.85          8.74         3.02 o
  -6   9   7        254.37        236.46        29.51 o
  -5   9   7        361.02        363.12        22.28 o
  -4   9   7         94.77         99.08        11.59 o
  -3   9   7         62.86         77.27        15.20 o
  -2   9   7        333.02        393.28        92.69 o
  -1   9   7         39.81         48.00        13.22 o
   0   9   7          0.16         -0.54         7.08 o
   1   9   7         40.67         36.99        22.60 o
   2   9   7        334.27        329.00       118.23 o
   3   9   7         61.55         70.40         6.54 o
   4   9   7         96.43         97.72         8.18 o
   5   9   7        361.05        425.13        18.09 o
   6   9   7        254.14        277.63        17.09 o
   7   9   7          8.07          8.43         5.29 o
   8   9   7         23.39         37.48         8.30 o
   9   9   7          1.33          4.74         2.79 o
  -8  10   7         58.76         53.29         5.08 o
  -7  10   7         34.28         39.44         4.79 o
  -6  10   7        212.59        177.00        18.38 o
  -5  10   7        175.41        167.74        17.93 o
  -4  10   7        167.67        195.91        39.75 o
  -3  10   7         18.89         17.06         7.13 o
  -2  10   7         76.69         79.39        18.37 o
  -1  10   7         10.11         12.99         5.04 o
   0  10   7        981.15       1309.14        70.84 o
   1  10   7          9.72         14.13         3.02 o
   2  10   7         76.14         67.86        26.17 o
   3  10   7         19.29         15.45         3.59 o
   4  10   7        169.19        193.68        11.82 o
   5  10   7        175.16        183.74        12.66 o
   6  10   7        213.26        290.63        17.64 o
   7  10   7         35.16         58.00         9.47 o
   8  10   7         58.16        293.28        26.22 o
   9  10   7         65.53        139.64         8.01 o
  -6  11   7          7.18          4.31         4.52 o
  -5  11   7        136.57        128.61        16.13 o
  -4  11   7          3.37          0.96         4.86 o
  -3  11   7        100.83        110.70        22.27 o
  -2  11   7        139.05        169.61        55.86 o
  -1  11   7         30.29         34.92         8.55 o
   0  11   7          4.40          8.28         2.72 o
   1  11   7         30.15         25.60         6.14 o
   2  11   7        139.67        150.86        10.23 o
   3  11   7        100.61         92.62         8.28 o
   4  11   7          3.32          5.02         3.07 o
   5  11   7        137.05        161.98        12.33 o
   6  11   7          7.01          9.12         5.17 o
   7  11   7         37.88         91.74        11.18 o
   8  11   7          5.31         18.63         6.21 o
  -6  12   7          2.24         -0.95         4.14 o
  -5  12   7         12.72         12.36         6.31 o
  -4  12   7         40.75         48.77        11.29 o
  -3  12   7        136.95        176.78        19.55 o
  -2  12   7          9.45         16.49         7.68 o
  -1  12   7         31.31         54.51        11.62 o
   0  12   7         27.04         18.62         4.39 o
   1  12   7         31.82         39.02         4.99 o
   2  12   7          9.49         12.33         3.75 o
   3  12   7        134.97        154.73        10.95 o
   4  12   7         40.47         45.11         6.65 o
   5  12   7         12.68         20.99         5.61 o
   6  12   7          2.16         -0.48         3.97 o
   7  12   7         13.42         24.24         6.37 o
   8  12   7         13.60         31.12         4.86 o
  -6  13   7          2.17          2.13         3.99 o
  -5  13   7          4.56          1.52         4.79 o
  -4  13   7         11.17         11.96         7.20 o
  -3  13   7        122.64        143.87        18.71 o
  -2  13   7         33.67         37.61        10.53 o
  -1  13   7         63.98         71.95         6.89 o
   0  13   7         34.26         46.79         5.46 o
   1  13   7         62.91         67.64        10.98 o
   2  13   7         33.13         30.04         5.20 o
   3  13   7        123.28        129.69        10.24 o
   4  13   7         11.25         13.88         4.43 o
   5  13   7          4.38          2.52         3.60 o
   6  13   7          2.15          7.31         4.84 o
   7  13   7          0.53          0.26         3.54 o
  -5  14   7         18.52         10.98         6.16 o
  -4  14   7         14.44         15.22         7.23 o
  -3  14   7         22.02         22.73         8.96 o
  -2  14   7          9.33         10.37         3.00 o
  -1  14   7         15.60         14.31         3.44 o
   0  14   7         42.86         43.15         5.15 o
   1  14   7         15.38         15.34         3.79 o
   2  14   7          9.63         11.25         3.73 o
   3  14   7         21.62         23.23         4.78 o
   4  14   7         14.24         19.34         4.87 o
   5  14   7         18.81         27.56         5.80 o
   6  14   7          4.71         14.27         4.76 o
   7  14   7         20.90         39.18         5.75 o
  -6  15   7          4.79          1.00         0.69 o
  -5  15   7         43.30         13.43         2.26 o
  -4  15   7          4.52          3.11         1.64 o
  -3  15   7         22.81         15.28         3.14 o
  -2  15   7          4.17          4.31         2.18 o
  -1  15   7         28.10         34.06         4.32 o
   0  15   7          7.32          3.24         2.47 o
   1  15   7         27.65         36.92         5.03 o
   2  15   7          4.14          3.28         2.43 o
   3  15   7         23.40         27.17         4.89 o
   4  15   7          4.61         13.13         3.82 o
   5  15   7         43.06         93.79         8.45 o
   6  15   7          4.70         17.96         4.34 o
  -5  16   7         22.01          2.66         1.02 o
  -4  16   7          1.86          0.78         0.89 o
  -3  16   7          6.33          4.19         1.74 o
  -2  16   7          2.89          3.28         1.75 o
  -1  16   7          9.44          8.85         2.41 o
   0  16   7          9.46          8.66         2.70 o
   1  16   7          9.55          9.43         2.67 o
   2  16   7          2.79          7.71         2.63 o
   3  16   7          6.27         10.96         3.20 o
   4  16   7          1.84          3.10         2.22 o
   5  16   7         22.31         44.83         5.29 o
  -4  17   7          5.11          1.39         0.73 o
  -3  17   7          2.84          2.50         1.01 o
  -2  17   7         47.18         39.29         3.61 o
  -1  17   7         11.48         13.11         2.27 o
   0  17   7          9.68         11.24         2.27 o
   1  17   7         11.61         15.31         2.62 o
   2  17   7         47.35         80.66         5.67 o
   3  17   7          2.87          5.31         2.08 o
   4  17   7          5.13          9.43         2.37 o
  -2  18   7          0.38         -0.22         0.59 o
  -1  18   7          5.24          6.16         1.33 o
   0  18   7          0.03          0.16         0.81 o
   1  18   7          5.22          7.38         1.59 o
   2  18   7          0.36          0.59         0.93 o
   0   0   8      10825.85      11677.58        99.79 o
   1   0   8       6725.43       7408.30        67.92 o
   2   0   8       4703.79       5851.91       126.74 o
   3   0   8        269.68        365.46        25.10 o
   4   0   8         11.35         13.39         6.85 o
   5   0   8          1.18         -1.27         5.13 o
   6   0   8       1075.59       1189.03        26.97 o
   7   0   8        416.04        420.48        29.84 o
   8   0   8        114.46        105.45        10.77 o
   9   0   8         29.67         31.84         6.56 o
  10   0   8          9.83          8.52         3.91 o
 -10   1   8         46.06         28.92         5.87 o
  -9   1   8        233.14        197.52        14.03 o
  -8   1   8        211.10        181.60        13.36 o
  -7   1   8        116.38        115.88         9.03 o
  -6   1   8        117.24        106.18         7.41 o
  -5   1   8        221.64        266.84        27.15 o
  -4   1   8         28.94         25.23         8.00 o
  -3   1   8        738.14       1005.02        41.91 o
  -2   1   8       2362.63       2742.08        30.56 o
  -1   1   8       2067.78       2293.61        79.18 o
   0   1   8         65.50        106.45         7.08 o
   1   1   8       2056.64       2344.26        33.84 o
   2   1   8       2357.12       2781.15        39.26 o
   3   1   8        744.87       1047.83        45.68 o
   4   1   8         28.87         28.96         8.90 o
   5   1   8        223.97        257.45        27.38 o
   6   1   8        117.75        116.09         8.24 o
   7   1   8        116.53        127.81        13.10 o
   8   1   8        213.14        198.86        14.32 o
   9   1   8        229.66        176.27        13.67 o
 -10   2   8         33.73         21.96         5.00 o
  -9   2   8        103.32         76.49         8.68 o
  -8   2   8        476.08        380.51        18.37 o
  -7   2   8         61.14         55.08         7.23 o
  -6   2   8        127.02        111.06         7.29 o
  -5   2   8         44.01         58.54        13.80 o
  -4   2   8        184.63        207.65        22.33 o
  -3   2   8       1632.30       2001.63        58.88 o
  -2   2   8         83.56        102.93        11.09 o
  -1   2   8        452.51        558.94        34.20 o
   0   2   8        900.49       1049.55        32.41 o
   1   2   8        449.86        545.46        22.77 o
   2   2   8         81.62        109.80         9.64 o
   3   2   8       1632.69       2121.38        71.27 o
   4   2   8        184.16        180.94        22.43 o
   5   2   8         44.24         58.46        14.08 o
   6   2   8        123.59        119.02         9.49 o
   7   2   8         61.15         56.78         8.29 o
   8   2   8        475.20        407.08        20.77 o
   9   2   8        101.78         73.25         9.51 o
 -10   3   8         40.09         31.61         5.46 o
  -9   3   8         64.56         46.29         6.93 o
  -8   3   8       1092.69        926.25        28.56 o
  -7   3   8        111.29        112.49         9.71 o
  -6   3   8          2.43          4.06         2.01 o
  -5   3   8        337.61        299.57        28.65 o
  -4   3   8        733.64        917.80        45.43 o
  -3   3   8        159.62        170.51        17.64 o
  -2   3   8       1025.69       1148.85        46.86 o
  -1   3   8        583.95        738.50        30.32 o
   0   3   8       3340.16       3554.80        63.14 o
   1   3   8        585.45        691.61        28.65 o
   2   3   8       1019.26       1152.04        50.09 o
   4   3   8        735.78        969.35        54.98 o
   5   3   8        337.63        424.12        39.62 o
   6   3   8          2.49          5.07         1.99 o
   7   3   8        111.23        126.23        11.99 o
   8   3   8       1090.64        940.74        32.38 o
 -10   4   8        102.04         80.56         7.97 o
  -9   4   8         17.23         10.00         3.92 o
  -8   4   8         65.07         64.63         7.60 o
  -7   4   8        210.55        160.29        11.24 o
  -6   4   8        834.64        820.27        25.11 o
  -5   4   8        199.06        182.76        10.47 o
  -4   4   8         37.10         29.81         8.69 o
  -3   4   8       1745.36       1824.42        58.26 o
  -2   4   8        377.24        419.90        25.97 o
  -1   4   8        314.74        298.89        20.87 o
   0   4   8       1303.12       1263.27        41.99 o
   1   4   8        314.99        308.16        23.56 o
   2   4   8        374.06        396.44        37.40 o
   4   4   8         35.99         32.92        11.55 o
   5   4   8        198.88        172.77        19.61 o
   6   4   8        833.53        879.17        27.60 o
   7   4   8        212.10        188.04        10.37 o
   8   4   8         64.65         89.90         6.97 o
 -10   5   8         43.75         32.23         5.02 o
  -9   5   8         39.07         27.52         5.21 o
  -8   5   8          6.33          5.11         3.42 o
  -7   5   8         49.19         44.61         6.22 o
  -6   5   8         72.06         65.84         5.62 o
  -5   5   8        171.68        152.99         6.56 o
  -4   5   8        177.09        196.74        23.43 o
  -3   5   8        325.89        309.63        26.71 o
  -2   5   8        229.77        225.39        21.00 o
  -1   5   8        813.57        872.37        39.10 o
   0   5   8        212.89        235.54        20.97 o
   1   5   8        813.23        815.85        44.61 o
   2   5   8        229.78        197.79        33.01 o
   5   5   8        171.33        142.26        30.46 o
   6   5   8         74.01         77.53         9.28 o
   7   5   8         50.46         60.21         8.44 o
   8   5   8          6.62          5.11         2.98 o
 -10   6   8         10.09          6.34         2.54 o
  -9   6   8        123.69        106.24         8.90 o
  -8   6   8        121.15         91.05         8.64 o
  -7   6   8         23.34         28.69         4.87 o
  -6   6   8         35.84         39.60         4.22 o
  -5   6   8        504.50        484.12        21.85 o
  -4   6   8        479.15        480.88        20.42 o
  -3   6   8         47.37         32.41         9.52 o
  -2   6   8         65.84         47.55        10.68 o
  -1   6   8        225.81        245.33        23.75 o
   0   6   8        728.81        711.02        43.34 o
   1   6   8        223.85        209.53        27.35 o
   2   6   8         65.71         47.52        18.14 o
   4   6   8        482.67        421.91        13.93 o
   5   6   8        504.46        558.57        58.79 o
   6   6   8         35.41         46.03         5.49 o
   7   6   8         23.28         31.92         7.23 o
   8   6   8        121.66        196.34        12.99 o
   9   6   8        122.49        173.11         9.21 o
  -9   7   8         28.96         20.05         4.11 o
  -8   7   8         82.28         60.11         6.77 o
  -7   7   8        153.76        126.28         9.47 o
  -6   7   8        373.10        329.79        36.54 o
  -5   7   8        207.59        185.52        14.56 o
  -4   7   8        129.97        120.40        11.09 o
  -3   7   8         55.67         58.95         7.52 o
  -2   7   8         25.19         21.00         8.51 o
  -1   7   8         27.70         16.66         8.01 o
   0   7   8        181.80        170.00        24.83 o
   1   7   8         28.11         14.57        10.05 o
   2   7   8         24.79         13.30        11.31 o
   4   7   8        128.80        102.25         7.57 o
   5   7   8        211.17        206.75        12.42 o
   6   7   8        372.11        379.06        18.73 o
   7   7   8        154.97        170.54        14.28 o
   8   7   8         82.20        217.33        17.91 o
   9   7   8         28.38         34.88         4.53 o
  -9   8   8         14.80         13.36         3.33 o
  -8   8   8         12.97          7.61         2.91 o
  -7   8   8        108.92        145.38         9.64 o
  -6   8   8        383.96        350.64        23.73 o
  -5   8   8         60.98         47.05         7.90 o
  -4   8   8        103.29        106.40        11.26 o
  -3   8   8        119.11        126.46        14.80 o
  -2   8   8         94.82        107.35        16.65 o
  -1   8   8        146.32        119.99        22.62 o
   0   8   8        225.09        157.70        27.89 o
   1   8   8        143.85         98.41        29.10 o
   2   8   8         97.35         35.95        22.63 o
   3   8   8        118.57         99.52         7.27 o
   4   8   8        103.53         91.91         7.57 o
   5   8   8         60.82         54.26         6.60 o
   6   8   8        382.81        487.56        21.79 o
   7   8   8        108.51        189.11        15.27 o
   8   8   8         12.72         25.48         7.81 o
   9   8   8         14.77         22.34         3.65 o
  -8   9   8         30.59         34.66         4.52 o
  -7   9   8         12.86         19.07         3.65 o
  -6   9   8        246.81        226.69        19.96 o
  -5   9   8        100.07         95.03        12.71 o
  -4   9   8        234.34        214.58        16.69 o
  -3   9   8         23.83         15.02         4.83 o
  -2   9   8         19.04         18.83         5.45 o
  -1   9   8        690.00        969.09       206.38 o
   0   9   8          6.57          9.06         2.37 o
   1   9   8        689.97        872.59       185.48 o
   2   9   8         19.36         15.99         7.88 o
   3   9   8         23.58         16.40         3.46 o
   4   9   8        232.71        210.32        11.68 o
   5   9   8        100.67        112.21        10.08 o
   6   9   8        248.17        341.18        18.76 o
   7   9   8         12.74         23.09         6.55 o
   8   9   8         30.93        108.94        13.26 o
   9   9   8         20.91         32.89         4.22 o
  -7  10   8         30.93         25.44         6.81 o
  -6  10   8          2.88          2.97         4.99 o
  -5  10   8        318.21        308.72        23.25 o
  -4  10   8         27.11         27.47         7.96 o
  -3  10   8         51.50         64.35        15.46 o
  -2  10   8         42.96         54.23         9.49 o
  -1  10   8         25.08         41.30         8.31 o
   0  10   8        330.35        360.97        19.28 o
   1  10   8         24.08         32.12         7.16 o
   2  10   8         43.57         45.27         5.77 o
   3  10   8         50.80         52.59         5.94 o
   4  10   8         27.84         23.53         4.49 o
   5  10   8        318.07        387.58        18.56 o
   6  10   8          3.15          3.83         4.06 o
   7  10   8         32.07         54.27         8.82 o
   8  10   8         25.94         91.91        12.06 o
  -7  11   8         25.23         15.43         4.91 o
  -6  11   8         42.24         39.94         8.95 o
  -5  11   8         52.68         43.53         9.53 o
  -4  11   8        165.60        154.05        17.24 o
  -3  11   8        247.56        268.90        22.15 o
  -2  11   8          3.33          0.27         4.16 o
  -1  11   8         16.20         17.06         6.21 o
   0  11   8          2.09          0.24         2.05 o
   1  11   8         16.45         20.41         3.78 o
   2  11   8          3.35          0.07         1.86 o
   3  11   8        249.31        250.37        13.18 o
   4  11   8        164.98        142.74        11.15 o
   5  11   8         53.91         54.92         7.98 o
   6  11   8         41.98         70.14         9.15 o
   7  11   8         25.69         52.00         8.62 o
   8  11   8          2.34          8.48         3.81 o
  -6  12   8         20.09         16.04         5.72 o
  -5  12   8          9.47          9.62         5.97 o
  -4  12   8         92.93        104.25        14.77 o
  -3  12   8        103.13        109.41        15.33 o
  -2  12   8         11.53         13.90         7.05 o
  -1  12   8        150.62        178.64        10.17 o
   0  12   8        127.14        177.19        10.90 o
   1  12   8        151.98        163.57         9.47 o
   2  12   8         11.41          8.06         3.03 o
   3  12   8        103.27        106.14         8.99 o
   4  12   8         91.59        111.48         9.83 o
   5  12   8          9.51         13.41         4.92 o
   6  12   8         20.10         44.37         7.54 o
   7  12   8         40.99        101.51        10.79 o
   8  12   8          6.11          9.69         2.88 o
  -6  13   8          4.50          3.55         3.41 o
  -5  13   8          6.48          4.33         4.87 o
  -4  13   8         19.55         22.58         8.67 o
  -3  13   8        163.79        191.55        20.52 o
  -2  13   8         76.55         75.74        10.76 o
  -1  13   8          7.96          8.42         2.88 o
   0  13   8          4.85          7.24         3.18 o
   1  13   8          7.74          9.49         3.22 o
   2  13   8         76.89         88.24         7.96 o
   3  13   8        163.17        183.19        11.77 o
   4  13   8         19.70         15.46         4.71 o
   5  13   8          6.79         13.29         5.08 o
   6  13   8          4.61         11.62         4.72 o
   7  13   8          9.40         22.81         5.37 o
  -5  14   8         22.28         19.17         6.80 o
  -4  14   8         23.76         21.66         8.03 o
  -3  14   8         38.75         38.60         5.80 o
  -2  14   8         60.39         70.11         6.19 o
  -1  14   8         38.87         37.49         4.79 o
   0  14   8          3.82          4.04         2.37 o
   1  14   8         38.40         39.24         5.37 o
   2  14   8         59.37         66.41         6.80 o
   3  14   8         38.76         48.82         6.40 o
   4  14   8         23.37         29.64         5.23 o
   5  14   8         22.26         47.45         6.73 o
   6  14   8         20.40         59.57         7.20 o
  -5  15   8          0.96         -0.32         0.89 o
  -4  15   8         22.80         13.74         2.46 o
  -3  15   8          0.44          0.65         1.41 o
  -2  15   8          4.45          7.22         2.41 o
  -1  15   8         21.68         28.66         3.87 o
   0  15   8          0.25         -0.59         2.11 o
   1  15   8         22.35         28.02         4.52 o
   2  15   8          4.70          6.19         2.86 o
   3  15   8          0.37          2.08         2.55 o
   4  15   8         22.60         36.59         5.67 o
   5  15   8          1.02          3.79         2.96 o
   6  15   8          8.00         14.14         3.48 o
  -4  16   8         17.20          7.65         1.60 o
  -3  16   8          3.03          0.97         1.10 o
  -2  16   8          9.30          6.93         2.04 o
  -1  16   8          5.38          6.16         2.03 o
   0  16   8          3.82          3.25         1.83 o
   1  16   8          5.49          8.57         2.48 o
   2  16   8          9.43         13.93         3.20 o
   3  16   8          3.01          1.80         2.01 o
   4  16   8         17.40         40.60         5.15 o
   5  16   8         10.83         17.87         3.39 o
  -3  17   8          1.04          1.05         0.75 o
  -2  17   8          6.71          3.98         1.31 o
  -1  17   8          3.09          1.60         1.14 o
   0  17   8          1.30          2.43         1.38 o
   1  17   8          3.12          2.34         1.44 o
   2  17   8          6.82          8.53         2.11 o
   3  17   8          1.01          2.98         1.71 o
  -1  18   8          0.50          0.67         0.69 o
   0  18   8          5.45          4.73         1.22 o
   1  18   8          0.48          1.23         1.01 o
   1   0   9          4.60          8.74         2.45 o
   2   0   9       1468.82       1701.63        50.97 o
   3   0   9        888.77       1032.72        44.85 o
   4   0   9          1.20          5.56         5.59 o
   5   0   9         13.73         16.48         3.69 o
   6   0   9        272.13        279.55        39.68 o
   7   0   9        497.88        421.76        20.17 o
   8   0   9        145.97        126.19        11.70 o
   9   0   9          2.40          2.80         3.82 o
 -10   1   9         11.96          7.17         3.61 o
  -9   1   9        295.07        200.15        14.27 o
  -8   1   9        340.50        301.87        17.20 o
  -7   1   9        648.16        524.56        21.97 o
  -6   1   9        127.05        129.31         9.80 o
  -5   1   9         25.83         36.74         8.79 o
  -4   1   9       1545.72       1785.20        65.47 o
  -3   1   9        420.45        499.68        31.29 o
  -2   1   9       1499.28       1785.61        53.34 o
  -1   1   9        802.55        879.31        20.81 o
   0   1   9        424.43        527.18        16.90 o
   1   1   9        818.89        938.05        22.94 o
   2   1   9       1496.84       1758.57        55.78 o
   3   1   9        423.79        500.59        32.60 o
   4   1   9       1544.39       1708.77        65.62 o
   5   1   9         25.35         34.69         5.93 o
   6   1   9        128.27        130.31        10.20 o
   7   1   9        650.65        540.23        24.00 o
   8   1   9        337.73        289.66        18.13 o
   9   1   9        292.36        182.07        14.11 o
 -10   2   9         29.02         26.35         5.08 o
  -9   2   9         22.70         13.67         4.51 o
  -8   2   9         10.33         10.58         4.54 o
  -7   2   9        101.54         89.64         9.22 o
  -6   2   9        790.06        793.58        24.30 o
  -5   2   9         95.94        114.52         8.01 o
  -4   2   9         49.74         65.35        13.02 o
  -3   2   9       1415.19       1748.41        59.85 o
  -2   2   9       1751.49       2342.92        62.71 o
  -1   2   9       1209.56       1378.38        27.70 o
   0   2   9       2165.03       2561.13        40.00 o
   1   2   9       1217.52       1382.59        30.48 o
   2   2   9       1746.70       2373.03        45.49 o
   3   2   9       1409.27       1755.61        65.35 o
   4   2   9         49.80         64.50        14.64 o
   5   2   9         94.53        123.28        10.89 o
   6   2   9        789.05        995.40        45.18 o
   7   2   9        101.50         90.77        10.52 o
   8   2   9         10.21         11.68         5.99 o
 -10   3   9         49.73         25.10         4.92 o
  -9   3   9         19.95         15.83         4.76 o
  -8   3   9        362.79        326.08        17.15 o
  -7   3   9        165.40        147.62        11.48 o
  -6   3   9        250.69        271.29        14.19 o
  -5   3   9         95.45        133.73         7.56 o
  -4   3   9        140.40        165.31        20.45 o
  -3   3   9         92.48        107.17        15.24 o
  -2   3   9        654.52        795.90        36.62 o
  -1   3   9       1170.06       1356.44        43.70 o
   0   3   9        321.26        396.03        22.48 o
   1   3   9       1171.54       1348.36        42.88 o
   2   3   9        649.84        778.77        41.92 o
   3   3   9         91.01        110.72        17.71 o
   4   3   9        141.44        184.95        25.05 o
   5   3   9         94.95        117.54        14.36 o
   6   3   9        250.55        271.66        14.59 o
   7   3   9        165.09        144.78        13.43 o
   8   3   9        361.08        312.49        19.06 o
 -10   4   9          3.40          1.79         2.55 o
  -9   4   9          9.74          5.96         3.65 o
  -8   4   9        226.23        188.95        12.94 o
  -7   4   9         44.81         47.95         6.79 o
  -6   4   9        254.13        264.56        11.29 o
  -5   4   9        666.29        726.33        19.27 o
  -4   4   9        804.52        881.82        47.76 o
  -3   4   9        630.99        699.14        38.07 o
  -2   4   9        103.55         92.04        13.07 o
  -1   4   9        448.54        415.99        26.19 o
   0   4   9       1208.02       1346.92        45.51 o
   1   4   9        443.77        427.40        28.73 o
   2   4   9        103.11         79.01        16.02 o
   4   4   9        803.45       1018.82        61.17 o
   5   4   9        666.74        634.02        54.74 o
   6   4   9        253.61        261.67        11.51 o
 -10   5   9         12.21          7.64         2.89 o
  -9   5   9         46.29         29.07         5.33 o
  -8   5   9        137.04        132.70        10.59 o
  -7   5   9         83.98         89.39         8.46 o
  -6   5   9         23.72         22.03         3.09 o
  -5   5   9         70.60         54.45         7.54 o
  -4   5   9          8.22          5.45         2.96 o
  -3   5   9        250.51        322.84        29.08 o
  -2   5   9        403.81        549.23        34.65 o
  -1   5   9        186.72        242.61        21.58 o
   0   5   9        897.68        967.37        44.25 o
   1   5   9        187.65        217.08        23.99 o
   2   5   9        402.06        440.32        46.90 o
   4   5   9          8.83         14.59        10.11 o
   5   5   9         73.48         58.32        13.04 o
   6   5   9         23.04         24.35         4.15 o
   7   5   9         83.78         94.81        10.54 o
  -9   6   9         67.31         50.51         6.19 o
  -8   6   9          9.65         11.96         4.01 o
  -7   6   9        110.85        106.03         8.81 o
  -6   6   9        664.06        686.06        69.96 o
  -5   6   9        218.90        208.37        14.63 o
  -4   6   9          6.23          6.57         3.25 o
  -3   6   9        149.24        159.04        21.19 o
  -2   6   9        205.09        203.78        22.16 o
  -1   6   9        353.96        338.38        29.17 o
   0   6   9          7.97          0.32         4.01 o
   1   6   9        353.69        300.48        32.95 o
   2   6   9        203.20        184.07        38.63 o
   4   6   9          6.00          5.21         2.03 o
   5   6   9        220.39        255.27        32.03 o
   6   6   9        672.56        722.42        25.46 o
   7   6   9        112.63        127.32        12.50 o
   8   6   9          9.98         13.20         3.43 o
  -9   7   9         18.48         16.97         3.52 o
  -8   7   9        153.44        137.73         9.67 o
  -7   7   9         13.91         16.99         4.07 o
  -6   7   9         23.57         18.08         5.91 o
  -5   7   9         95.53         98.83        12.64 o
  -4   7   9        171.15        158.79        12.91 o
  -3   7   9        264.71        275.32        16.30 o
  -2   7   9        112.64        137.73        21.72 o
  -1   7   9         80.40         71.88        15.86 o
   0   7   9        331.45        369.31        37.18 o
   1   7   9         79.05         67.61        19.71 o
   2   7   9        113.22        112.02        39.16 o
   3   7   9        262.62        213.79         9.49 o
   4   7   9        170.75        153.84         9.23 o
   5   7   9         94.77        116.21        14.63 o
   6   7   9         23.72         33.05         6.25 o
   7   7   9         13.56         16.78         5.82 o
   8   7   9        154.27        270.81        14.85 o
  -8   8   9        104.33         99.71         7.63 o
  -6   8   9        215.13        185.51        17.19 o
  -5   8   9        436.66        428.01        25.65 o
  -4   8   9         58.23         53.91         8.05 o
  -3   8   9        311.33        334.78        35.85 o
  -2   8   9         66.71         58.50         7.92 o
  -1   8   9        111.96        160.66        25.14 o
   0   8   9        529.86        483.32        49.30 o
   1   8   9        113.61        118.83        31.60 o
   2   8   9         68.27         45.51         9.58 o
   3   8   9        313.52        279.55        11.84 o
   4   8   9         58.28         45.06         5.70 o
   5   8   9        436.73        496.67        19.94 o
   6   8   9        215.24        262.49        16.03 o
   7   8   9         93.26        138.48        13.06 o
   8   8   9        105.58        242.71        15.99 o
  -7   9   9        151.56        101.37        12.68 o
  -6   9   9         52.81         33.06         7.91 o
  -5   9   9        148.27        126.73        14.62 o
  -4   9   9        149.18        139.91        13.62 o
  -3   9   9         71.70        100.32        11.31 o
  -2   9   9         37.86         40.20         8.78 o
  -1   9   9          8.80         10.00         4.02 o
   0   9   9          1.14          5.04         1.99 o
   1   9   9          8.97         10.24         2.83 o
   2   9   9         37.28         33.92        17.12 o
   3   9   9         72.16         75.93         6.96 o
   4   9   9        151.46        143.11         9.98 o
   5   9   9        146.31        165.68        11.84 o
   6   9   9         53.39         52.93         8.10 o
   7   9   9        151.75        204.88        15.79 o
   8   9   9         22.27         44.66         7.70 o
  -7  10   9         39.32         34.81         7.57 o
  -6  10   9        189.33        175.07        17.19 o
  -5  10   9        204.03        182.96        17.60 o
  -4  10   9         31.43         27.70         7.40 o
  -3  10   9         58.76         56.97         9.36 o
  -2  10   9          6.35          6.69         4.10 o
  -1  10   9         45.66         44.30         8.27 o
   0  10   9        140.33        161.33        20.33 o
   1  10   9         45.22         32.28        10.20 o
   2  10   9          6.44          5.98         3.89 o
   3  10   9         59.30         50.92         5.94 o
   4  10   9         31.19         31.18         5.37 o
   5  10   9        204.46        274.01        15.68 o
   6  10   9        191.24        338.51        18.75 o
   7  10   9         39.02         73.32         9.78 o
   8  10   9         15.19         31.89         5.50 o
  -7  11   9         23.51         14.03         5.03 o
  -6  11   9         56.33         48.39         9.43 o
  -5  11   9        101.97         96.66        13.32 o
  -4  11   9         39.20         36.79         8.96 o
  -3  11   9        146.79        181.95        17.98 o
  -2  11   9         71.09         93.67        13.34 o
  -1  11   9        407.06        500.82        26.57 o
   0  11   9         23.32         37.06         4.64 o
   1  11   9        406.30        445.41       159.87 o
   2  11   9         70.72         78.23         7.26 o
   3  11   9        147.03        166.68        10.97 o
   4  11   9         39.80         38.33         5.89 o
   5  11   9        102.31        123.19        11.09 o
   6  11   9         56.03         86.37        10.12 o
   7  11   9         23.42         47.26         8.02 o
   8  11   9         14.06         32.24         4.64 o
  -6  12   9          3.81          6.46         4.71 o
  -5  12   9         27.99         27.52         8.08 o
  -4  12   9        124.20        136.65        16.48 o
  -3  12   9         15.85         21.68         7.72 o
  -2  12   9         36.68         45.16        10.30 o
  -1  12   9         95.05        120.39        15.04 o
   0  12   9          0.19          3.81         2.40 o
   1  12   9         95.58        118.46         9.02 o
   2  12   9         37.44         33.86         5.01 o
   3  12   9         16.20         20.56         4.39 o
   4  12   9        123.57        139.71        11.14 o
   5  12   9         27.57         35.95         6.76 o
   6  12   9          3.63          9.96         4.42 o
   7  12   9         19.28         55.99         7.96 o
  -6  13   9          9.64          3.88         4.09 o
  -5  13   9          0.32          0.71         3.99 o
  -4  13   9         20.83         17.64         6.92 o
  -3  13   9        118.08        125.25        16.45 o
  -2  13   9         33.22         32.43         4.62 o
  -1  13   9          4.62          3.02         2.26 o
   0  13   9         84.11         96.45         7.31 o
   1  13   9          5.01          4.39         2.52 o
   2  13   9         33.77         33.57         5.19 o
   3  13   9        117.79        135.67         9.80 o
   4  13   9         21.14         19.83         4.94 o
   5  13   9          0.39          1.67         3.49 o
   6  13   9          9.86         16.74         4.82 o
   7  13   9          3.96         15.03         4.39 o
  -6  14   9          0.28          0.19         0.55 o
  -5  14   9          5.62          2.07         2.41 o
  -4  14   9         45.44         28.62        11.45 o
  -3  14   9         14.97         11.66         2.71 o
  -2  14   9         93.43        105.05        14.71 o
  -1  14   9         12.29         15.35         3.08 o
   0  14   9         48.31         63.22         5.71 o
   1  14   9         12.18         15.55         3.58 o
   2  14   9         94.01        130.68         9.12 o
   3  14   9         15.16         15.34         4.07 o
   4  14   9         45.68         69.13         7.23 o
   5  14   9          5.44         11.78         3.96 o
   6  14   9          0.28          0.90         2.78 o
  -5  15   9         11.06          3.25         1.03 o
  -4  15   9         11.69          4.97         2.09 o
  -3  15   9          6.42          5.93         1.85 o
  -2  15   9          5.84          5.05         1.95 o
  -1  15   9          7.37          6.39         2.20 o
   0  15   9          1.09          3.85         2.21 o
   1  15   9          7.66          7.51         2.68 o
   2  15   9          5.67          8.61         2.94 o
   3  15   9          6.17         12.52         3.42 o
   4  15   9         11.71         22.89         4.70 o
   5  15   9         10.62         31.19         4.85 o
  -4  16   9          1.00         -0.41         0.68 o
  -3  16   9         10.95          6.97         1.71 o
  -2  16   9         12.71          9.15         1.94 o
  -1  16   9          2.29          1.51         1.48 o
   0  16   9         15.48         16.93         2.92 o
   1  16   9          2.41          1.51         1.73 o
   2  16   9         12.84         13.00         2.87 o
   3  16   9         11.01         20.72         3.59 o
   4  16   9          0.98         -0.65         1.98 o
  -2  17   9          2.19          3.09         1.15 o
  -1  17   9          1.68          3.59         1.26 o
   0  17   9          9.68         11.42         1.99 o
   1  17   9          1.67          3.79         1.55 o
   2  17   9          2.20          1.89         1.40 o
   3  17   9          0.06          0.42         1.27 o
   0   0  10       7228.11       9539.20       109.14 o
   1   0  10      12504.19      16533.41       101.64 o
   2   0  10        796.42        884.17        39.98 o
   3   0  10        289.49        364.56        29.21 o
   4   0  10        448.32        516.59        38.00 o
   5   0  10         40.28         33.41         5.86 o
   6   0  10         64.74         66.15         7.85 o
   7   0  10          4.86         11.95         5.59 o
   8   0  10        724.77        531.88        23.89 o
   9   0  10         61.96         41.33         7.34 o
  -9   1  10         34.02         19.09         5.27 o
  -8   1  10        121.13        107.34        11.02 o
  -7   1  10        250.41        196.63        14.44 o
  -6   1  10       1282.58       1293.96       148.69 o
  -5   1  10         26.95         42.50         6.97 o
  -4   1  10        392.39        604.88        40.51 o
  -3   1  10        104.44        151.07        18.35 o
  -2   1  10        757.53        964.10        41.24 o
  -1   1  10       1695.38       2208.75        42.51 o
   0   1  10        489.02        656.18        25.04 o
   1   1  10       1700.26       2203.38        37.18 o
   2   1  10        749.78        961.90        42.43 o
   3   1  10        101.27        141.23        18.41 o
   4   1  10        388.30        610.20        41.16 o
   5   1  10         26.99         32.85         5.32 o
   6   1  10       1284.08       1230.00       119.20 o
   7   1  10        249.25        186.88        14.89 o
   8   1  10        123.75        106.74        11.49 o
  -9   2  10         64.77         45.31         6.98 o
  -8   2  10          4.19          5.14         4.19 o
  -7   2  10         67.47         65.27         8.31 o
  -6   2  10         12.21          6.51         4.01 o
  -5   2  10        389.98        515.24        18.22 o
  -4   2  10          1.68          0.90         3.89 o
  -3   2  10        632.17        830.33        45.08 o
  -2   2  10         85.42        102.15        14.33 o
  -1   2  10        783.50        916.78        24.14 o
   0   2  10         32.25         56.06         6.37 o
   1   2  10        789.06        927.36        26.19 o
   2   2  10         84.83         96.65        14.96 o
   3   2  10        631.04        800.19        45.68 o
   4   2  10          1.90          3.80         5.74 o
   5   2  10        387.33        462.10        20.04 o
   6   2  10         12.24         11.07         4.23 o
   7   2  10         66.79         64.35         9.52 o
   8   2  10          4.40          3.13         4.90 o
  -9   3  10          3.24          1.64         3.51 o
  -8   3  10         60.36         28.53         5.90 o
  -7   3  10        520.53        554.39        22.25 o
  -6   3  10        584.24        637.87        18.50 o
  -5   3  10        661.13        690.06        44.32 o
  -4   3  10        303.33        461.36       103.36 o
  -3   3  10       1690.71       1957.12        67.65 o
  -2   3  10         43.11         57.54        10.92 o
  -1   3  10        569.92        618.42        22.94 o
   0   3  10         14.14         20.16         4.28 o
   1   3  10        562.22        582.98        22.52 o
   2   3  10         42.50         61.00        13.05 o
   3   3  10       1692.69       2310.21        84.68 o
   4   3  10        304.42        403.29        37.31 o
   5   3  10        662.10        746.22        44.28 o
   6   3  10        586.73        601.24        72.90 o
   7   3  10        520.98        479.63        24.49 o
  -9   4  10         39.92         33.15         5.81 o
  -8   4  10         98.63         92.93         9.30 o
  -7   4  10        135.73        128.71        10.50 o
  -6   4  10         23.11         29.01         3.43 o
  -5   4  10        657.34        649.12        57.82 o
  -4   4  10        521.42        546.23        22.03 o
  -3   4  10        274.37        221.66        22.86 o
  -2   4  10        184.66        212.12        20.94 o
  -1   4  10        801.86        865.14        39.92 o
   0   4  10        589.55        665.33        34.33 o
   1   4  10        796.93        852.71        43.12 o
   3   4  10        276.17        258.20        29.39 o
   4   4  10        521.24        680.93        52.43 o
   5   4  10        657.46        654.01        92.24 o
   6   4  10         23.53         31.02         4.44 o
  -9   5  10        123.79         85.92         7.97 o
  -8   5  10         15.82         15.57         4.43 o
  -7   5  10        104.84        110.21         9.62 o
  -6   5  10        142.73        121.94        13.13 o
  -5   5  10        385.69        413.86        31.92 o
  -4   5  10         30.32         38.08         6.43 o
  -3   5  10         28.92         28.03         9.06 o
  -2   5  10        399.58        451.02        33.08 o
  -1   5  10        125.91        132.17        16.95 o
   0   5  10          4.41          2.23         3.52 o
   1   5  10        126.56        128.95        19.09 o
   2   5  10        397.65        374.81        43.71 o
   4   5  10         29.54         31.39         3.80 o
   5   5  10        384.45        427.19        75.32 o
   6   5  10        142.14        153.61        11.87 o
  -9   6  10         40.86         34.48         4.98 o
  -8   6  10          8.36         10.86         3.58 o
  -7   6  10         49.24         59.11         6.89 o
  -6   6  10        200.40        140.31        14.40 o
  -5   6  10        187.02        170.10        13.40 o
  -4   6  10        340.48        354.35        18.61 o
  -3   6  10         44.56         46.81         6.67 o
  -2   6  10         35.03         26.94         8.88 o
  -1   6  10        138.86        132.09        18.95 o
   0   6  10        228.29        211.05        25.52 o
   1   6  10        141.16        137.32        23.24 o
   2   6  10         35.13         21.43        10.75 o
   3   6  10         44.73         41.36        16.53 o
   4   6  10        338.87        317.16        68.55 o
   5   6  10        187.09        194.69        36.94 o
   6   6  10        199.10        188.86        13.17 o
   7   6  10         49.33         64.88         9.11 o
  -6   7  10        102.58         64.69        10.13 o
  -5   7  10        164.17        141.41        13.28 o
  -4   7  10         16.76         17.66         4.87 o
  -3   7  10        132.27        149.22        12.28 o
  -2   7  10        441.62        570.08        25.30 o
  -1   7  10         23.25         20.99         9.45 o
   0   7  10       1264.80       1178.45        68.62 o
   1   7  10         22.98         12.32         9.26 o
   2   7  10        437.60        376.69        65.96 o
   3   7  10        134.25        115.26         6.98 o
   4   7  10         16.95         15.09         3.30 o
   5   7  10        163.65        160.66        23.32 o
   6   7  10        104.50         96.46         9.89 o
   7   7  10         42.18         68.78         9.28 o
   8   7  10          6.64          8.49         3.03 o
  -7   8  10         42.73         27.00         6.94 o
  -6   8  10          4.84         10.30         4.64 o
  -5   8  10        274.73        232.27        18.84 o
  -4   8  10         76.48         69.65         9.07 o
  -3   8  10         67.13         69.32         8.75 o
  -2   8  10        283.73        304.47        19.92 o
  -1   8  10         80.60         87.15        10.27 o
   0   8  10          6.63          4.18         1.97 o
   1   8  10         80.92         80.03         7.72 o
   2   8  10        281.73        255.17        10.94 o
   3   8  10         65.92         47.46         6.43 o
   4   8  10         77.92         68.41         6.84 o
   5   8  10        278.35        295.76        15.63 o
   6   8  10          4.88         10.47         4.29 o
   7   8  10         43.41         67.31         9.32 o
   8   8  10          1.14          2.17         2.54 o
  -7   9  10          6.78          6.49         3.82 o
  -6   9  10         66.17         55.03         9.44 o
  -5   9  10          8.50         12.15         5.59 o
  -4   9  10         78.22         93.06        12.44 o
  -3   9  10         85.77        103.81        13.95 o
  -2   9  10        123.68        111.21        12.68 o
  -1   9  10        308.06        340.73        81.27 o
   0   9  10          2.94          9.55         2.30 o
   1   9  10        307.75        291.47        31.90 o
   2   9  10        123.38         94.50         7.27 o
   3   9  10         85.39         88.41         7.16 o
   4   9  10         77.93         89.93         7.92 o
   5   9  10          8.46         14.13         4.52 o
   6   9  10         64.95         90.13         9.87 o
   7   9  10          6.75          9.53         4.62 o
   8   9  10         21.92         32.85         4.67 o
  -7  10  10         58.46         40.84         7.85 o
  -6  10  10          0.29         -0.30         3.65 o
  -5  10  10        177.13        174.49        16.68 o
  -4  10  10         27.48         17.43         6.32 o
  -3  10  10         91.71         86.93        12.08 o
  -2  10  10        680.88        839.24       111.21 o
  -1  10  10         67.75         91.82         8.89 o
   0  10  10         68.04         80.89         6.44 o
   1  10  10         68.43         74.49        30.17 o
   2  10  10        685.81        736.34        20.64 o
   3  10  10         91.92         79.28         7.13 o
   4  10  10         26.79         21.30         4.38 o
   5  10  10        177.31        256.77        15.35 o
   6  10  10          0.31          2.22         3.65 o
   7  10  10         58.81        121.65        11.77 o
   8  10  10          8.13         21.40         3.77 o
  -7  11  10         11.69          8.52         3.87 o
  -6  11  10        157.72        128.13        14.12 o
  -5  11  10         56.16         48.50         9.68 o
  -4  11  10        244.19        259.66        20.83 o
  -3  11  10        289.19        292.75        22.28 o
  -2  11  10          1.41          0.06         4.28 o
  -1  11  10        419.79        478.23        20.98 o
   0  11  10         11.53         11.13         2.88 o
   1  11  10        421.17        430.71        16.39 o
   2  11  10          1.57          1.38         2.19 o
   3  11  10        287.48        286.10        13.73 o
   4  11  10        242.39        271.54        14.71 o
   5  11  10         56.22         81.95         9.24 o
   6  11  10        157.59        282.04        16.72 o
   7  11  10         11.07         27.40         6.25 o
  -6  12  10          4.23          3.31         3.51 o
  -5  12  10         59.63         61.94        10.73 o
  -4  12  10        169.01        178.96        17.99 o
  -3  12  10          8.12         13.37         6.88 o
  -2  12  10        108.07        136.57         9.66 o
  -1  12  10         19.23         19.07         3.83 o
   0  12  10        210.41        231.07        28.16 o
   1  12  10         19.41         17.32         3.88 o
   2  12  10        109.33        135.36         9.57 o
   3  12  10          8.04          6.75         3.02 o
   4  12  10        167.52        205.08        12.58 o
   5  12  10         59.12         93.27         9.61 o
   6  12  10          4.34          8.76         4.14 o
   7  12  10          3.51         10.35         4.36 o
  -6  13  10          8.61          1.91         2.71 o
  -5  13  10          6.54          3.98         3.73 o
  -4  13  10          4.36          8.21         6.30 o
  -3  13  10         41.05         40.25         7.08 o
  -2  13  10        151.35        176.40         9.28 o
  -1  13  10         36.38         41.66         4.82 o
   0  13  10          8.73         10.77         2.70 o
   1  13  10         36.27         39.69         5.39 o
   2  13  10        151.28        177.27        10.76 o
   3  13  10         41.05         54.44         6.54 o
   4  13  10          4.09          8.00         3.42 o
   5  13  10          6.68         13.87         4.44 o
   6  13  10          8.80         21.95         5.08 o
  -5  14  10         13.57          5.22         3.55 o
  -4  14  10         15.20          9.70         3.72 o
  -3  14  10         18.32         17.04         2.81 o
  -2  14  10         25.23         23.41         3.74 o
  -1  14  10         49.35         49.77         4.81 o
   0  14  10          1.73          2.19         1.87 o
   1  14  10         49.38         53.31         5.81 o
   2  14  10         25.43         33.07         4.80 o
   3  14  10         18.19         24.50         4.44 o
   4  14  10         15.45         24.97         5.00 o
   5  14  10         13.53         22.27         4.78 o
   6  14  10          6.49         11.86         3.54 o
  -4  15  10          2.64          0.72         0.81 o
  -3  15  10         17.23          9.32         3.21 o
  -2  15  10         30.82         32.34         4.01 o
  -1  15  10         32.43         33.03         3.68 o
   0  15  10          2.15          6.08         2.23 o
   1  15  10         32.29         38.27         4.69 o
   2  15  10         31.14         51.63         5.27 o
   3  15  10         17.57         21.67         3.98 o
   4  15  10          2.63          6.28         2.71 o
   5  15  10          0.61          4.13         2.41 o
  -3  16  10         10.50          6.16         1.32 o
  -2  16  10          9.54          8.39         1.77 o
  -1  16  10          5.85          6.24         1.79 o
   0  16  10          7.24         11.94         2.35 o
   1  16  10          5.81          5.40         1.87 o
   2  16  10          9.23         14.94         2.86 o
   3  16  10         10.49         20.38         3.43 o
   4  16  10          1.97          4.08         1.91 o
  -1  17  10          4.88          4.72         1.25 o
   0  17  10          0.50         -0.95         1.06 o
   1  17  10          4.93          6.07         1.55 o
   2  17  10          8.29         12.72         2.18 o
   1   0  11        798.40       1205.35        28.77 o
   2   0  11       1003.54       1220.49        49.98 o
   3   0  11       2699.41       3668.80        96.38 o
   4   0  11         40.17         25.57         8.13 o
   5   0  11        104.94        129.37        13.09 o
   6   0  11        247.68        225.92        22.90 o
   7   0  11         71.41         70.37         9.54 o
   8   0  11         19.77         10.65         5.20 o
  -8   1  11         24.64         18.36         5.70 o
  -7   1  11         11.32         14.25         5.77 o
  -6   1  11         88.68         95.84         9.40 o
  -5   1  11       1077.36       1242.66        30.95 o
  -4   1  11        445.51        568.74        91.84 o
  -3   1  11         40.12         45.75        11.29 o
  -2   1  11        161.66        165.81        18.18 o
  -1   1  11        277.75        315.64        14.60 o
   0   1  11       7285.49       9004.67        79.95 o
   1   1  11        276.06        304.08        14.50 o
   2   1  11        162.18        154.68        17.92 o
   3   1  11         41.03         40.67        10.57 o
   4   1  11        442.55        553.80        48.32 o
   5   1  11       1080.21       1194.95        43.27 o
   6   1  11         87.51         89.08         9.84 o
   7   1  11         10.81          6.58         4.99 o
   8   1  11         24.83         21.58         6.69 o
  -9   2  11         61.83         40.76         6.74 o
  -8   2  11        132.90        117.69        11.26 o
  -7   2  11        395.68        373.49        19.44 o
  -6   2  11        404.95        454.17        18.89 o
  -5   2  11        125.89        162.96        29.72 o
  -4   2  11        215.55        276.72        53.08 o
  -3   2  11          5.86         11.65         6.19 o
  -2   2  11         48.53         63.52        11.75 o
  -1   2  11        476.74        609.29        32.17 o
   0   2  11       1762.89       1925.21        38.51 o
   1   2  11        477.60        624.19        28.89 o
   2   2  11         47.55         62.43        12.23 o
   3   2  11          6.28          8.67         5.22 o
   4   2  11        217.25        243.79        23.61 o
   5   2  11        125.71        137.73        15.98 o
   6   2  11        405.42        409.75        66.25 o
   7   2  11        394.25        284.85        19.28 o
  -9   3  11         24.21         13.62         4.42 o
  -8   3  11         10.50         10.70         4.01 o
  -7   3  11        252.16        230.65        14.85 o
  -6   3  11        636.01        673.25        93.39 o
  -5   3  11        376.82        417.88        28.12 o
  -4   3  11        770.41        993.32       181.80 o
  -3   3  11        114.64        145.19        19.60 o
  -2   3  11        146.95        150.33        17.94 o
  -1   3  11        298.71        344.23        16.40 o
   0   3  11        588.91        624.28        23.49 o
   1   3  11        299.30        364.13        18.91 o
   2   3  11        146.33        153.57        21.36 o
   3   3  11        113.46        149.89        21.74 o
   4   3  11        769.77        934.29        51.05 o
   5   3  11        377.11        531.76        80.96 o
  -9   4  11          5.86          3.43         3.14 o
  -8   4  11         27.93         20.56         5.34 o
  -7   4  11         17.91         19.91         4.78 o
  -6   4  11        267.12        243.83        18.44 o
  -5   4  11        246.00        226.65        31.22 o
  -4   4  11          9.92         14.21         3.90 o
  -3   4  11         23.83         28.47         6.87 o
  -2   4  11        275.95        297.23        26.17 o
  -1   4  11         61.81         52.89         7.25 o
   0   4  11        212.58        198.66        14.32 o
   1   4  11         63.02         54.33         8.41 o
   2   4  11        274.70        334.27        31.85 o
   3   4  11         24.42         34.47        12.37 o
   4   4  11         10.24          6.71         6.92 o
   5   4  11        245.73        318.54        36.15 o
   6   4  11        264.43        287.17        15.37 o
  -9   5  11         59.24         43.31         5.55 o
  -8   5  11         10.50         15.10         4.27 o
  -7   5  11         86.74         96.54         8.85 o
  -6   5  11         48.45         48.03         8.61 o
  -5   5  11       1068.79       1111.27       110.94 o
  -4   5  11        746.59        782.05        54.55 o
  -3   5  11         85.91         94.53         9.15 o
  -2   5  11        649.92        737.00        44.37 o
  -1   5  11        471.15        464.19        33.68 o
   0   5  11        275.70        282.02        26.57 o
   1   5  11        472.66        495.60        39.01 o
   3   5  11         89.27         94.49        15.51 o
   4   5  11        746.53        987.79        53.42 o
   5   5  11       1073.92       1216.37       156.93 o
   6   5  11         47.66         64.82         7.50 o
  -6   6  11        192.63        138.61        14.06 o
  -5   6  11         90.56         71.62         8.90 o
  -4   6  11        780.22        733.94        27.23 o
  -3   6  11        180.05        208.86        14.20 o
  -2   6  11       1135.93       1153.37        84.24 o
  -1   6  11        372.65        387.93        33.98 o
   0   6  11         71.45         72.00        15.78 o
   1   6  11        367.00        352.20        38.04 o
   3   6  11        181.97        185.55        37.08 o
   4   6  11        780.01        717.06        51.83 o
   5   6  11         91.53         88.10         7.52 o
   6   6  11        193.41        214.76        14.10 o
  -7   7  11          7.84          5.31         3.53 o
  -6   7  11        142.24        134.38        14.23 o
  -5   7  11          9.74          5.34         4.12 o
  -4   7  11         85.98        105.64        10.76 o
  -3   7  11        136.78        167.58        13.39 o
  -2   7  11        123.94        140.99        11.98 o
  -1   7  11         10.07         10.56         4.68 o
   0   7  11          0.17          1.25         2.96 o
   1   7  11          9.81          5.95         5.88 o
   3   7  11        137.56        138.06         7.64 o
   4   7  11         88.41         96.40        12.64 o
   5   7  11          9.67          8.34         3.13 o
   6   7  11        138.48        200.49        13.85 o
   7   7  11          7.54         16.47         5.25 o
  -7   8  11        173.85        130.06        13.49 o
  -6   8  11         75.12         55.11         9.30 o
  -5   8  11        130.95        149.50        14.93 o
  -4   8  11        354.04        357.10        22.66 o
  -3   8  11         26.61         36.99         7.07 o
  -2   8  11         48.80         49.78         7.60 o
  -1   8  11         74.33         75.68         9.86 o
   0   8  11        186.14        189.98        35.75 o
   1   8  11         73.52         57.21         7.54 o
   2   8  11         47.95         35.67         4.11 o
   3   8  11         26.30         26.67         3.87 o
   4   8  11        351.86        355.19        14.73 o
   5   8  11        132.84        195.74        12.50 o
   6   8  11         76.02        106.67        10.23 o
   7   8  11        173.41        270.47        16.99 o
  -7   9  11         10.49          1.62         3.04 o
  -6   9  11         12.29          9.18         5.04 o
  -5   9  11        122.49        103.63        12.72 o
  -4   9  11        390.44        377.39        23.79 o
  -3   9  11        191.65        231.27        18.70 o
  -2   9  11        125.89        114.07        12.98 o
  -1   9  11        496.08        489.16        43.43 o
   0   9  11        135.54        147.25        21.14 o
   1   9  11        491.81        462.69        72.12 o
   2   9  11        125.68         92.51         7.04 o
   3   9  11        189.59        200.15        10.29 o
   4   9  11        390.97        370.28        15.84 o
   5   9  11        123.35        136.93        10.91 o
   6   9  11         12.08         21.56         5.58 o
   7   9  11         10.83          6.06         4.23 o
  -7  10  11         31.94         17.27         5.12 o
  -6  10  11         37.25         28.85         7.22 o
  -5  10  11         11.94          9.88         5.49 o
  -4  10  11         40.50         41.87         8.99 o
  -3  10  11        174.35        188.25        17.56 o
  -2  10  11         11.36         13.99         5.93 o
  -1  10  11         92.81        112.61         7.35 o
   0  10  11         42.71         46.78         4.65 o
   1  10  11         92.48         97.71         7.31 o
   2  10  11         11.01         12.35         3.02 o
   3  10  11        175.76        182.81        10.58 o
   4  10  11         40.50         44.21         6.01 o
   5  10  11         12.00         17.16         4.95 o
   6  10  11         37.49         57.15         7.96 o
   7  10  11         32.03         60.45         8.33 o
  -7  11  11          1.92         -0.69         2.64 o
  -6  11  11         10.47         10.03         4.91 o
  -5  11  11         23.69         26.70         7.22 o
  -4  11  11          0.09         -1.00         4.57 o
  -3  11  11        319.84        379.85        24.77 o
  -2  11  11         60.79         62.86         5.56 o
  -1  11  11        124.29        138.12        11.14 o
   0  11  11        257.18        276.53        23.37 o
   1  11  11        123.18        127.75         8.88 o
   2  11  11         61.03         65.71         6.52 o
   3  11  11        319.56        378.22        15.85 o
   4  11  11          0.13          0.19         2.37 o
   5  11  11         23.86         48.99         7.01 o
   6  11  11         10.63         12.77         4.68 o
   7  11  11          1.98         10.73         4.28 o
  -6  12  11          9.21         11.26         4.66 o
  -5  12  11         21.70         14.75         5.60 o
  -4  12  11         27.31         30.49         8.24 o
  -3  12  11         22.05         19.60         3.34 o
  -2  12  11         97.57         98.50        17.59 o
  -1  12  11         84.57        100.78         7.73 o
   0  12  11         15.16         18.43         3.22 o
   1  12  11         85.41         92.97         7.60 o
   2  12  11         98.30        111.88         8.43 o
   3  12  11         22.01         30.02         4.83 o
   4  12  11         26.54         39.25         6.15 o
   5  12  11         21.78         29.56         5.63 o
   6  12  11          9.47         27.15         5.60 o
  -6  13  11          6.75          5.16         2.91 o
  -5  13  11         14.78          8.90         6.57 o
  -4  13  11         52.38         33.00        16.64 o
  -3  13  11         59.78         52.81         8.62 o
  -2  13  11        162.28        163.96        20.08 o
  -1  13  11          8.90         11.16         3.39 o
   0  13  11          1.42          2.30         3.24 o
   1  13  11          8.81         10.73         3.06 o
   2  13  11        163.58        175.54        10.33 o
   3  13  11         59.80         86.36         7.69 o
   4  13  11         51.61         79.78         8.05 o
   5  13  11         14.58         32.53         5.62 o
   6  13  11          6.76         16.61         4.21 o
  -5  14  11          1.70          0.63         1.61 o
  -4  14  11         11.09          6.10         4.04 o
  -3  14  11          6.40          5.52         1.68 o
  -2  14  11          1.13          0.48         1.27 o
  -1  14  11         85.24         82.27         5.90 o
   0  14  11         31.91         36.26         4.00 o
   1  14  11         85.40         88.57         6.92 o
   2  14  11          1.16          2.12         2.05 o
   3  14  11          6.46          9.96         3.01 o
   4  14  11         11.12         19.91         4.27 o
   5  14  11          1.72          7.52         3.19 o
  -4  15  11          1.43          0.60         1.43 o
  -3  15  11         19.90         11.16         4.62 o
  -2  15  11          5.27          5.43         1.48 o
  -1  15  11          0.27          1.73         1.35 o
   0  15  11          0.12         -0.40         1.53 o
   1  15  11          0.26          0.64         1.48 o
   2  15  11          5.51          7.90         2.34 o
   3  15  11         20.21         29.00         4.20 o
   4  15  11          1.47          5.20         2.46 o
  -2  16  11         18.26         11.27         1.79 o
  -1  16  11          4.78          3.38         1.30 o
   0  16  11         40.25         36.09         3.54 o
   1  16  11          4.69          4.39         1.73 o
   2  16  11         18.22         24.85         3.19 o
   3  16  11         20.92         46.54         4.44 o
   0   0  12         27.76         42.93         8.17 o
   1   0  12        411.05        648.13        22.91 o
   2   0  12        561.39        796.73        43.63 o
   3   0  12          0.03         -0.26         4.78 o
   4   0  12          3.36          6.72         5.01 o
   5   0  12        705.47        853.74        27.64 o
   6   0  12        113.01        140.13        37.09 o
   7   0  12        289.89        259.18        17.87 o
  -8   1  12         26.78         15.25         5.52 o
  -7   1  12        321.89        293.49        18.12 o
  -6   1  12         54.24         56.64         6.55 o
  -5   1  12        125.19        157.12        19.80 o
  -4   1  12         66.21         87.86        14.48 o
  -3   1  12         10.72         12.76         6.21 o
  -2   1  12        188.91        184.12        20.87 o
  -1   1  12        455.70        569.98        21.34 o
   0   1  12        377.13        531.01        21.39 o
   1   1  12        456.73        533.90        20.71 o
   2   1  12        188.10        196.30        21.48 o
   3   1  12         11.58         20.39         7.64 o
   4   1  12         66.36         91.91        15.51 o
   5   1  12        126.01        127.60        14.06 o
   6   1  12         55.28         56.29        22.45 o
  -8   2  12         24.16         17.84         5.29 o
  -7   2  12        192.00        196.05        14.48 o
  -6   2  12         48.62         43.92         9.80 o
  -5   2  12        226.41        326.97        29.65 o
  -4   2  12        283.03        335.58        27.08 o
  -3   2  12        755.18       1024.55        44.51 o
  -2   2  12        383.69        411.19        32.32 o
  -1   2  12       1521.25       1919.34        39.56 o
   0   2  12          2.98          8.80         2.96 o
   1   2  12       1511.99       1848.29        41.70 o
   2   2  12        381.22        368.05        30.26 o
   3   2  12        764.27        932.06        62.36 o
   4   2  12        283.10        302.64        27.39 o
   5   2  12        225.07        334.38        30.34 o
   6   2  12         48.29         54.45        16.50 o
  -8   3  12        318.07        256.98        15.38 o
  -7   3  12         61.79         69.56         8.80 o
  -6   3  12        145.84        142.69        14.42 o
  -5   3  12         10.96         20.65         9.88 o
  -4   3  12       1277.69       1637.65       207.20 o
  -3   3  12        439.10        529.57        52.43 o
  -2   3  12        468.66        541.84        35.65 o
  -1   3  12        341.37        359.89        27.14 o
   0   3  12         81.77         96.72        11.00 o
   1   3  12        337.92        351.60        24.42 o
   2   3  12        468.60        562.15        39.44 o
   3   3  12        442.84        538.55        43.30 o
   4   3  12       1282.69       1628.38        64.97 o
   5   3  12         11.61         11.26         8.11 o
   6   3  12        144.78        258.48        37.24 o
  -8   4  12        316.43        260.34        14.32 o
  -6   4  12        179.82        150.58        14.75 o
  -5   4  12        289.97        300.04        55.20 o
  -4   4  12        917.77       1028.31        35.07 o
  -3   4  12        574.76        657.21        32.91 o
  -2   4  12        133.34        129.50        18.55 o
  -1   4  12         27.20         32.35         9.51 o
   0   4  12        481.67        494.11        30.42 o
   1   4  12         27.91         30.40         6.85 o
   2   4  12        135.97        152.23        23.98 o
   3   4  12        570.84        699.27        69.48 o
   4   4  12        919.27       1187.68        57.03 o
   5   4  12        285.29        389.47        33.17 o
  -6   5  12        251.22        177.15        15.60 o
  -5   5  12        125.60        114.77        12.97 o
  -4   5  12         69.34         66.73         9.19 o
  -3   5  12        778.40        885.85        25.69 o
  -2   5  12        386.17        381.99        28.06 o
  -1   5  12         24.64         19.54         7.58 o
   0   5  12       1716.39       2036.71       108.33 o
   1   5  12         25.28         23.54         6.56 o
   2   5  12        385.18        400.90        81.69 o
   3   5  12        779.42        911.40       123.71 o
   4   5  12         68.22         71.16        15.22 o
   5   5  12        125.03        175.14        39.32 o
  -6   6  12         74.14         60.48         9.63 o
  -5   6  12        129.43        128.25        13.44 o
  -4   6  12         38.84         36.06         6.53 o
  -3   6  12        265.13        283.47        16.94 o
  -2   6  12        272.31        327.42        17.71 o
  -1   6  12        354.23        401.43        27.77 o
   0   6  12          3.12          6.49         7.36 o
   1   6  12        348.80        315.93        37.59 o
   2   6  12        269.89        386.11        38.00 o
   3   6  12        263.24        309.41        38.77 o
   4   6  12         38.88         45.53        12.31 o
   6   6  12         73.21         82.98         8.88 o
  -7   7  12         27.58         22.21         5.84 o
  -6   7  12         78.87         69.55        10.27 o
  -5   7  12        126.69        117.94        12.99 o
  -4   7  12         67.69         66.72        10.03 o
  -3   7  12        343.19        375.32        20.20 o
  -2   7  12        251.99        275.14        17.10 o
  -1   7  12        716.98        884.10        76.52 o
   0   7  12         60.48         77.81        10.69 o
   1   7  12        715.98        664.39        65.50 o
   3   7  12        344.15        407.91        74.07 o
   4   7  12         66.31         56.00        22.02 o
   5   7  12        126.91        157.25        11.03 o
   6   7  12         79.60        109.17        10.21 o
  -7   8  12         59.89         46.57         8.10 o
  -6   8  12         65.39         47.93         8.52 o
  -5   8  12        315.82        281.94        20.29 o
  -4   8  12         11.81          7.88         5.09 o
  -3   8  12          9.89          5.68         3.48 o
  -2   8  12        526.91        595.28        25.62 o
  -1   8  12        289.51        302.75        33.25 o
   0   8  12         64.97         96.37        18.83 o
   1   8  12        285.32        266.93        52.22 o
   3   8  12          9.65          6.69         4.42 o
   4   8  12         11.38          9.17         2.90 o
   5   8  12        317.63        392.91        17.59 o
   6   8  12         65.11         97.88         9.72 o
  -7   9  12         35.98         32.49         6.80 o
  -6   9  12          8.77          1.70         3.17 o
  -5   9  12         21.43         22.88         7.03 o
  -4   9  12        209.18        216.75        18.25 o
  -3   9  12         37.53         43.68         8.74 o
  -2   9  12        264.76        293.31        36.84 o
  -1   9  12         62.49         75.21        10.00 o
   0   9  12          0.60          0.23         3.68 o
   1   9  12         62.23         55.04        26.64 o
   2   9  12        265.05        254.41        11.27 o
   3   9  12         37.33         42.50         4.84 o
   4   9  12        209.84        253.80        13.25 o
   5   9  12         21.17         29.72         5.52 o
   6   9  12          9.10         12.81         4.72 o
  -7  10  12         41.87         29.26         5.94 o
  -6  10  12        102.36         81.50        10.67 o
  -5  10  12         62.71         58.10         9.43 o
  -4  10  12         26.32         23.08         7.31 o
  -3  10  12        207.53        212.81        18.09 o
  -2  10  12        225.93        228.50        11.57 o
  -1  10  12          8.55          9.42         2.33 o
   0  10  12          3.16          3.85         1.72 o
   1  10  12          8.79          9.09         2.64 o
   2  10  12        225.73        228.40        11.14 o
   3  10  12        207.79        223.95        20.82 o
   4  10  12         25.94         30.56         5.24 o
   5  10  12         63.35         92.85         9.11 o
   6  10  12        103.50        187.28        13.13 o
  -6  11  12         26.39         18.94         5.31 o
  -5  11  12          6.71          3.49         4.22 o
  -4  11  12         45.75         51.11         9.92 o
  -3  11  12         86.10         72.16        14.61 o
  -2  11  12         45.95         45.88         4.68 o
  -1  11  12         20.10         17.87         3.23 o
   0  11  12        212.77        229.19        27.34 o
   1  11  12         19.84         19.46         3.46 o
   2  11  12         45.60         39.97         8.56 o
   3  11  12         85.16         98.42         8.09 o
   4  11  12         45.60         59.22         7.00 o
   5  11  12          6.69          9.22         3.57 o
   6  11  12         26.14         56.58         7.47 o
  -6  12  12          0.48         -0.62         2.86 o
  -5  12  12          2.61          1.15         0.99 o
  -4  12  12         24.03         16.36         7.54 o
  -3  12  12         13.98         12.91         5.34 o
  -2  12  12        240.85        253.35        23.57 o
  -1  12  12         55.91         59.38         5.10 o
   0  12  12          9.48         12.36         3.16 o
   1  12  12         55.71         57.72         5.68 o
   2  12  12        241.92        272.07        36.13 o
   3  12  12         13.64         22.60         4.20 o
   4  12  12         23.30         37.33         5.79 o
   5  12  12          2.58          3.48         3.02 o
   6  12  12          0.51          3.58         3.00 o
  -6  13  12         10.64          3.03         2.64 o
  -5  13  12          8.30          4.52         4.01 o
  -4  13  12         11.59          7.43         4.68 o
  -3  13  12         52.29         50.91         8.65 o
  -2  13  12        103.14         89.51        11.36 o
  -1  13  12        214.60        247.48        33.24 o
   0  13  12         88.41         83.55         7.27 o
   1  13  12        215.05        261.43        11.64 o
   2  13  12        102.29        109.08         7.92 o
   3  13  12         52.81         83.19         7.28 o
   4  13  12         11.64         22.20         4.41 o
   5  13  12          8.40         15.62         3.97 o
  -5  14  12         19.91         11.75         4.41 o
  -4  14  12         22.18          9.63         8.52 o
  -3  14  12          0.83          2.08         1.16 o
  -2  14  12          2.71          4.07         1.51 o
  -1  14  12          2.06          2.76         1.45 o
   0  14  12        105.02        119.09         6.39 o
   1  14  12          2.07          0.71         3.29 o
   2  14  12          2.73          3.47         1.97 o
   3  14  12          0.83          2.34         2.17 o
   4  14  12         22.18         50.87         5.58 o
   5  14  12         19.90         40.37         4.89 o
  -4  15  12          8.34          4.07         2.87 o
  -3  15  12          5.52          4.00         1.63 o
  -2  15  12         10.55          9.11         2.21 o
  -1  15  12         12.56         12.28         2.02 o
   0  15  12         14.54         16.09         2.70 o
   1  15  12         12.37         21.01         3.07 o
   2  15  12         10.27         17.54         2.92 o
   3  15  12          5.40         15.70         3.08 o
  -1  16  12          5.11          4.59         1.19 o
   0  16  12         67.26         76.05         4.43 o
   1  16  12          4.88          5.83         1.65 o
   2  16  12          3.51          4.33         1.64 o
   1   0  13        138.40        166.90        18.90 o
   2   0  13        671.52        701.56       105.12 o
   3   0  13         79.66         82.29        13.23 o
   4   0  13        282.05        297.23        27.45 o
   5   0  13        603.16        871.36        49.29 o
   6   0  13         31.90         43.21        16.02 o
  -6   1  13        162.46        167.72        10.87 o
  -5   1  13         32.08         50.45        11.75 o
  -4   1  13        738.63        909.08        46.37 o
  -3   1  13       1352.75       1750.60       169.66 o
  -2   1  13         89.57        124.77        21.24 o
  -1   1  13         21.93         37.16         9.23 o
   0   1  13         12.82         14.10         4.12 o
   1   1  13         20.78         35.54         9.25 o
   2   1  13         91.84        118.09        14.81 o
   3   1  13       1351.66       1617.09       116.89 o
   4   1  13        741.47        925.03        48.80 o
   5   1  13         31.14         41.97        11.46 o
   6   1  13        163.48        257.12        36.27 o
  -7   2  13         85.41         74.63         9.46 o
  -6   2  13        438.24        430.53        25.64 o
  -5   2  13        129.86        143.01        20.57 o
  -4   2  13        503.74        651.34        38.71 o
  -3   2  13        388.73        483.27        38.11 o
  -2   2  13         19.62         24.72         7.19 o
  -1   2  13        179.19        241.02        23.45 o
   0   2  13        667.08        914.05        77.15 o
   1   2  13        181.55        243.76        23.04 o
   2   2  13         19.04         27.89         8.04 o
   3   2  13        384.33        458.14        32.03 o
   4   2  13        504.26        728.96        45.03 o
   5   2  13        130.89        151.06        21.30 o
   6   2  13        437.21        677.70        59.35 o
  -6   3  13        927.68        845.42        34.94 o
  -5   3  13        240.75        198.14        17.91 o
  -4   3  13        517.27        598.66        35.05 o
  -3   3  13          1.01          2.68         4.15 o
  -2   3  13        586.79        636.91        54.96 o
  -1   3  13        348.32        331.55        27.90 o
   0   3  13        169.91        178.30        13.97 o
   1   3  13        346.28        314.26        57.82 o
   2   3  13        586.51        676.93       105.58 o
   3   3  13          1.18          3.58         4.77 o
   4   3  13        516.36        621.23        40.63 o
   5   3  13        238.32        282.22        49.08 o
   6   3  13        931.56       1489.38        89.06 o
  -6   4  13        122.06        111.25        12.67 o
  -5   4  13        173.39        168.71        15.86 o
  -4   4  13        537.48        620.14        40.65 o
  -3   4  13        563.64        675.80        34.94 o
  -2   4  13        688.61        750.42        58.52 o
  -1   4  13          6.94          5.01         3.56 o
   0   4  13        579.46        767.00        40.57 o
   1   4  13          7.42          2.72         4.33 o
   2   4  13        681.19        744.03       154.68 o
   3   4  13        561.04        676.57        91.94 o
   4   4  13        539.35        683.73        70.82 o
   5   4  13        172.18        296.16        49.97 o
   6   4  13        121.82        194.52        31.50 o
  -6   5  13        210.36        180.39        15.69 o
  -5   5  13        176.51        181.99        16.31 o
  -4   5  13         25.71         27.34         6.01 o
  -3   5  13        224.81        232.01        13.48 o
  -2   5  13        504.07        503.85        30.40 o
  -1   5  13        887.78        842.85        33.82 o
   0   5  13        125.69        135.82        14.08 o
   1   5  13        893.12       1111.50        60.18 o
   2   5  13        506.24        541.39       134.80 o
   3   5  13        226.31        251.14        56.88 o
   4   5  13         26.21         33.41        10.50 o
   5   5  13        175.10        288.41        48.22 o
  -7   6  13         15.53          8.96         4.52 o
  -6   6  13        122.59         95.62        11.47 o
  -5   6  13         53.46         52.64         8.94 o
  -4   6  13        206.60        213.80        17.55 o
  -3   6  13        757.95        844.31        29.56 o
  -2   6  13        358.43        425.36        20.67 o
  -1   6  13        331.90        368.12        22.50 o
   0   6  13         67.33         71.87         7.50 o
   1   6  13        333.82        406.69        37.27 o
   2   6  13        357.54        434.11       101.59 o
   3   6  13        756.07        970.31       182.97 o
   4   6  13        205.26        245.45        45.43 o
   5   6  13         52.67         72.48        23.34 o
  -7   7  13         61.49         59.48         8.59 o
  -6   7  13         10.05          6.73         4.62 o
  -5   7  13        405.39        375.95        22.71 o
  -4   7  13         25.24         22.84         6.34 o
  -3   7  13        330.05        376.87        26.23 o
  -2   7  13        482.04        564.89        24.89 o
  -1   7  13       1761.96       2118.84       151.54 o
   0   7  13        255.99        271.36        19.94 o
   1   7  13       1760.07       2274.43        90.13 o
   2   7  13        486.26        547.60       145.76 o
   3   7  13        328.66        428.58       101.31 o
   4   7  13         25.27         21.59        13.64 o
  -7   8  13         75.42         66.42         8.85 o
  -6   8  13         26.22         21.60         5.79 o
  -5   8  13         88.46         95.80        12.13 o
  -4   8  13        389.06        418.91        24.14 o
  -3   8  13        150.06        151.10        14.71 o
  -2   8  13          8.39         12.22         5.19 o
  -1   8  13        524.85        582.02        53.29 o
   0   8  13          1.13          1.71         4.59 o
   2   8  13          8.50         10.44         7.32 o
   3   8  13        149.96        156.73        35.57 o
   4   8  13        389.96        439.08        55.27 o
  -7   9  13          8.99          7.39         3.68 o
  -6   9  13         53.43         36.15         6.94 o
  -5   9  13         19.06         16.29         5.94 o
  -4   9  13        150.76        161.63        15.61 o
  -3   9  13         77.23         72.97        10.88 o
  -2   9  13        367.81        412.69        24.40 o
  -1   9  13        231.43        256.66        19.76 o
   0   9  13         50.06         49.82        12.54 o
   2   9  13        364.32        301.46        47.76 o
   3   9  13         77.07         72.92        24.62 o
   4   9  13        150.70        215.03        12.27 o
   5   9  13         18.63         28.78         5.04 o
   6   9  13         53.26         79.12         8.46 o
  -7  10  13          3.39          2.41         2.48 o
  -6  10  13         31.99         22.33         5.93 o
  -5  10  13         61.10         55.47         9.14 o
  -4  10  13         52.47         44.45         8.91 o
  -3  10  13          3.33          2.33         4.29 o
  -2  10  13         34.74         42.82         9.05 o
  -1  10  13         69.22         81.62        11.73 o
   0  10  13        195.45        237.59        19.82 o
   2  10  13         33.75         39.14        19.26 o
   3  10  13          3.37          3.06         3.32 o
   4  10  13         53.58         66.55         7.17 o
   5  10  13         60.69         89.52         8.58 o
   6  10  13         30.73         64.90         7.66 o
  -6  11  13         37.08         26.44         6.06 o
  -5  11  13         36.82         35.95         7.53 o
  -4  11  13         41.07         35.98         7.91 o
  -3  11  13         26.72         23.95         6.80 o
  -2  11  13        232.59        250.27        19.66 o
  -1  11  13          9.99         12.00         5.61 o
   0  11  13          4.24          4.24         1.64 o
   1  11  13         10.59         11.39         2.69 o
   2  11  13        232.13        248.18        31.98 o
   3  11  13         26.81         27.07         4.12 o
   4  11  13         41.01         53.33         6.41 o
   5  11  13         36.36         75.98         7.83 o
   6  11  13         38.14         80.82         7.97 o
  -6  12  13         21.83         16.06         4.56 o
  -5  12  13         16.33         15.92         5.45 o
  -4  12  13         19.50         15.40         5.94 o
  -3  12  13         62.61         67.17        10.51 o
  -2  12  13         13.94         13.33         3.37 o
  -1  12  13         32.39         31.01         3.53 o
   0  12  13         14.00         12.57         2.38 o
   1  12  13         32.33         32.42         4.09 o
   2  12  13         13.53         17.58         3.95 o
   3  12  13         63.04         82.32         7.01 o
   4  12  13         19.68         25.16         4.70 o
   5  12  13         16.84         38.08         5.42 o
  -5  13  13         35.61         30.91         6.25 o
  -4  13  13         26.34         25.25         6.41 o
  -3  13  13         56.10         74.86        10.92 o
  -2  13  13         37.46         35.60         7.25 o
  -1  13  13         53.57         54.13         4.72 o
   0  13  13         25.38         28.94         3.30 o
   1  13  13         53.44         53.61         7.07 o
   2  13  13         37.24         44.94         4.76 o
   3  13  13         55.39         92.85         7.39 o
   4  13  13         26.44         51.98         5.85 o
   5  13  13         35.80         83.39         7.00 o
  -5  14  13         10.67          5.05         2.78 o
  -4  14  13         35.75         30.97         6.31 o
  -3  14  13         31.47         25.20         6.36 o
  -2  14  13          6.03          4.15         1.22 o
  -1  14  13         36.35         31.00         3.05 o
   0  14  13         33.04         34.64         3.69 o
   1  14  13         36.07         39.73         6.58 o
   2  14  13          6.01          5.67         1.98 o
   3  14  13         32.10         47.57         4.98 o
   4  14  13         36.02         69.58         5.76 o
  -3  15  13          0.44         -0.08         2.28 o
  -2  15  13         72.88         59.30         8.50 o
  -1  15  13         26.63         18.62         2.10 o
   0  15  13         45.07         43.81        11.31 o
   1  15  13         26.80         34.06         3.49 o
   2  15  13         73.12        118.65         6.50 o
   0   0  14       1762.04       1997.17        65.94 o
   1   0  14         25.66         22.08        12.63 o
   2   0  14          3.80         11.47         5.97 o
   3   0  14         52.43         70.73        13.34 o
   4   0  14        787.59       1047.60        68.80 o
   5   0  14        174.60        228.36        39.07 o
   6   0  14         70.68        126.20        25.66 o
  -6   1  14        222.54        208.76        18.65 o
  -5   1  14        882.67       1144.69        78.80 o
  -4   1  14         89.89        100.62        16.58 o
  -3   1  14        326.08        353.75        30.71 o
  -2   1  14        122.00        120.57        19.82 o
  -1   1  14         26.61         19.42         5.49 o
   0   1  14        175.05        216.30        15.04 o
   1   1  14         26.84         32.55         7.95 o
   2   1  14        123.61        117.08        15.40 o
   3   1  14        325.33        337.94        52.08 o
   4   1  14         88.62         83.60        16.31 o
   5   1  14        889.29       1152.14        90.58 o
   6   1  14        224.86        331.52        41.11 o
  -6   2  14        251.94        249.06        19.57 o
  -5   2  14        129.35        161.52        29.37 o
  -4   2  14        566.21        719.97        41.21 o
  -3   2  14        643.02        691.73        75.12 o
  -2   2  14        260.36        307.60        25.36 o
  -1   2  14        444.76        468.33        66.79 o
   0   2  14        897.22       1255.70        53.03 o
   1   2  14        444.83        518.21       139.95 o
   2   2  14        262.13        303.84        51.42 o
   3   2  14        642.16        690.21        98.04 o
   4   2  14        560.80        768.31        50.19 o
   5   2  14        127.46        205.48        40.91 o
   6   2  14        252.70        404.29        45.27 o
  -6   3  14          9.84          8.57         4.53 o
  -5   3  14        138.20        135.23        14.65 o
  -4   3  14        684.26        743.57        39.93 o
  -3   3  14         87.51        104.15        14.64 o
  -2   3  14       1499.92       1584.43       168.45 o
  -1   3  14         45.14         49.37         9.11 o
   0   3  14       1527.29       1804.20        46.05 o
   1   3  14         45.26         45.80         9.78 o
   2   3  14       1501.29       1562.61       246.71 o
   3   3  14         87.17         88.48        23.25 o
   4   3  14        683.42        822.25        91.31 o
   5   3  14        138.22        177.69        38.98 o
   6   3  14          9.89         28.36        13.61 o
  -6   4  14         23.17         22.89         6.32 o
  -5   4  14        310.88        285.05        20.51 o
  -4   4  14        328.42        364.89        19.51 o
  -3   4  14        301.57        317.16        24.98 o
  -2   4  14        286.27        327.14        53.39 o
  -1   4  14         39.83         35.15         7.43 o
   0   4  14         63.26         69.49         9.31 o
   1   4  14         39.76         37.05        17.38 o
   2   4  14        282.46        324.20        67.64 o
   3   4  14        301.41        314.76        44.46 o
   4   4  14        325.98        387.06        32.97 o
   5   4  14        312.89        399.65        56.90 o
   6   4  14         23.20         43.38        15.85 o
  -7   5  14        147.83        121.50        11.99 o
  -6   5  14          3.36         -0.04         3.52 o
  -5   5  14         33.77         29.40         7.30 o
  -4   5  14         82.49         68.53        10.51 o
  -3   5  14        129.90        141.61        11.04 o
  -2   5  14        552.55        530.30        57.84 o
  -1   5  14        934.89        872.98        35.27 o
   0   5  14        668.06        682.63        50.56 o
   1   5  14        941.41       1154.79        59.48 o
   2   5  14        553.26        587.83       141.75 o
   3   5  14        131.71        157.19        20.78 o
   4   5  14         82.45         68.93        26.63 o
   5   5  14         33.93         41.87        20.59 o
  -7   6  14          5.37          2.96         2.89 o
  -6   6  14         10.61         11.07         5.06 o
  -5   6  14        123.09        108.31        12.28 o
  -4   6  14         52.66         49.87         9.20 o
  -3   6  14         25.57         25.08         9.26 o
  -2   6  14         98.55        107.14        10.92 o
  -1   6  14        235.04        238.94        16.30 o
   0   6  14        296.13        275.29        25.76 o
   1   6  14        233.69        251.98        29.37 o
   2   6  14         98.04         99.55        17.37 o
   3   6  14         26.24         18.89        11.19 o
   4   6  14         52.66         48.53        22.47 o
   5   6  14        122.73        138.29        31.52 o
  -7   7  14         43.51         39.29         6.72 o
  -6   7  14         32.91         29.86         6.95 o
  -5   7  14         84.94         86.59        11.08 o
  -4   7  14         22.00         26.05         6.82 o
  -3   7  14        150.65        158.13        15.15 o
  -2   7  14         35.31         52.19         8.17 o
  -1   7  14        100.64        106.25        11.18 o
   0   7  14         63.86         70.81         9.17 o
   1   7  14         99.44        139.08        23.09 o
   2   7  14         35.71         49.43        16.28 o
   3   7  14        148.48        142.20        34.67 o
   4   7  14         21.51         29.56        20.27 o
  -7   8  14         44.57         30.71         5.86 o
  -6   8  14         16.26         14.28         5.20 o
  -5   8  14         76.19         72.52        10.36 o
  -4   8  14         44.47         32.52         7.83 o
  -3   8  14         25.25         24.69         6.42 o
  -2   8  14        756.56        854.57        34.35 o
  -1   8  14         83.36         84.34        11.24 o
   0   8  14        658.65        836.23       122.37 o
   1   8  14         82.24         94.12        19.75 o
   2   8  14        754.13        531.76        63.84 o
   3   8  14         25.06         17.26        14.50 o
   4   8  14         45.09         32.19        16.21 o
  -7   9  14         34.57         29.92         5.56 o
  -6   9  14         66.24         57.10         8.51 o
  -5   9  14         36.91         32.96         7.29 o
  -4   9  14         70.16         70.08        10.45 o
  -3   9  14        100.41         90.22        11.78 o
  -2   9  14         35.93         30.38         7.58 o
  -1   9  14        185.67        203.21        17.45 o
   0   9  14        228.09        287.61        21.11 o
   2   9  14         36.53         28.10        18.64 o
   3   9  14        100.67         87.32        25.94 o
   4   9  14         70.99         66.31        19.98 o
  -6  10  14         15.91         10.91         4.35 o
  -5  10  14        148.71        153.02        13.88 o
  -4  10  14          4.74          3.72         4.61 o
  -3  10  14         12.10         12.51         5.54 o
  -2  10  14        105.00        102.44        12.64 o
  -1  10  14         87.72         94.12        12.28 o
   0  10  14        115.05        147.83        15.41 o
   2  10  14        104.83         75.81        23.91 o
   3  10  14         11.89          6.92         8.89 o
  -6  11  14         26.93         17.69         4.66 o
  -5  11  14         24.55         26.06         6.28 o
  -4  11  14         27.86         27.43         6.96 o
  -3  11  14          1.23          2.66         4.81 o
  -2  11  14        167.78        218.37        17.99 o
  -1  11  14          2.89          6.15         4.33 o
   0  11  14        150.16        168.77        16.33 o
   2  11  14        167.10        126.51        28.16 o
   3  11  14          1.24          6.82         8.58 o
  -6  12  14          0.11         -0.06         1.90 o
  -5  12  14          7.87         10.07         4.26 o
  -4  12  14         27.26         34.10         7.18 o
  -3  12  14         10.35          9.79         5.12 o
  -2  12  14         19.52         23.89         6.73 o
  -1  12  14         45.64         53.36         9.53 o
   0  12  14        138.61        183.41        16.99 o
   1  12  14         45.35         38.53        14.97 o
   2  12  14         19.55         11.75         7.27 o
  -5  13  14          5.66          5.35         3.22 o
  -4  13  14          0.46         -1.00         3.22 o
  -3  13  14         70.51         69.98         9.53 o
  -2  13  14          8.82          9.67         4.84 o
  -1  13  14        166.83        212.18        17.64 o
   0  13  14          2.96         -0.17         3.38 o
   1  13  14        165.44        133.73        25.11 o
   2  13  14          8.73          7.27         5.77 o
  -4  14  14         23.44         22.58         5.05 o
  -3  14  14         57.58         57.42         8.29 o
  -2  14  14          0.39          0.64         3.08 o
  -1  14  14          6.74          7.20         4.31 o
   0  14  14          0.29         -3.88         6.55 o
   1  14  14          6.75          6.71         6.26 o
  -2  15  14          2.57          0.74         2.21 o
  -1  15  14         49.28         33.29        10.87 o
   0  15  14          0.11          7.14         5.33 o
   1   0  15        123.56         69.12        13.34 o
   2   0  15          1.49         -1.01         4.32 o
   3   0  15        226.11        273.75        33.97 o
   4   0  15        629.76        757.25        45.28 o
   5   0  15         92.15        128.24        28.63 o
   6   0  15        134.85        147.26        24.46 o
  -6   1  15         22.07         17.08         5.84 o
  -5   1  15        301.48        371.55        44.03 o
  -4   1  15        360.39        408.69        32.76 o
  -3   1  15        190.37        210.61        36.76 o
  -2   1  15        154.52        157.22        28.98 o
  -1   1  15        507.05        351.97        66.96 o
   0   1  15        579.68        444.63        32.35 o
   1   1  15        507.47        329.09        28.63 o
   2   1  15        156.37        148.48        30.36 o
   3   1  15        191.11        201.57        24.96 o
   4   1  15        357.60        428.25        34.78 o
   5   1  15        303.25        407.74        52.35 o
   6   1  15         21.74         36.27        14.67 o
  -6   2  15        272.40        278.39        20.40 o
  -5   2  15         45.45         54.99        17.74 o
  -4   2  15         67.67         77.54        21.54 o
  -3   2  15        141.94        142.91        18.15 o
  -2   2  15         34.42         33.73         7.15 o
  -1   2  15        414.68        422.62        59.92 o
   0   2  15        620.65        433.16        38.95 o
   1   2  15        414.00        447.95       109.74 o
   2   2  15         34.67         33.41         8.94 o
   3   2  15        142.92        146.48        19.60 o
   4   2  15         66.79         89.40        28.61 o
   5   2  15         45.50         39.60        18.49 o
   6   2  15        271.22        404.76        43.50 o
  -6   3  15        153.81        149.02        14.67 o
  -5   3  15        256.45        245.71        19.57 o
  -4   3  15        382.34        411.38        42.31 o
  -3   3  15        228.31        274.08        23.95 o
  -2   3  15        581.76        624.63        91.90 o
  -1   3  15        221.58        183.59        33.78 o
   0   3  15          0.30         -2.94         4.23 o
   1   3  15        220.59        189.55        55.76 o
   2   3  15        588.13        656.48       173.42 o
   3   3  15        230.19        280.43        48.99 o
   4   3  15        381.26        407.48        60.36 o
   5   3  15        259.70        358.81        52.62 o
   6   3  15        153.53        214.00        31.64 o
  -6   4  15        103.25         99.41        11.81 o
  -5   4  15        211.00        214.44        17.89 o
  -4   4  15         68.40         66.96         9.12 o
  -3   4  15        238.12        229.05        21.45 o
  -2   4  15        133.15        144.48        23.93 o
  -1   4  15        829.04        811.25       102.70 o
   0   4  15        196.15        192.41        63.19 o
   1   4  15        831.25        826.32       206.11 o
   2   4  15        133.37        149.51        32.86 o
   3   4  15        238.92        238.87        36.21 o
   4   4  15         69.32         92.76        30.44 o
   5   4  15        208.83        285.70        47.00 o
   6   4  15        102.71        154.71        25.94 o
  -7   5  15         78.82         70.66         8.83 o
  -6   5  15         92.86         70.93         9.87 o
  -5   5  15          4.33         18.62         6.26 o
  -4   5  15        173.95        173.41        16.20 o
  -3   5  15        107.15        112.41        13.32 o
  -2   5  15         77.50         92.95         8.83 o
  -1   5  15         58.49         60.16         9.71 o
   0   5  15         16.02         21.12         6.59 o
   1   5  15         56.26         65.73        23.89 o
   2   5  15         75.75         86.52        26.93 o
   3   5  15        104.68         88.55        27.80 o
   4   5  15        172.18        163.62        37.00 o
   5   5  15          4.78         11.78        12.06 o
   6   5  15         93.04        135.63        22.38 o
  -7   6  15         44.85         38.76         6.69 o
  -6   6  15          6.75          9.41         4.51 o
  -5   6  15        184.97        160.68        14.82 o
  -4   6  15        437.86        471.30        25.60 o
  -3   6  15        152.55        145.68        14.52 o
  -2   6  15        258.41        279.68        30.06 o
  -1   6  15         89.25         93.68        10.53 o
   0   6  15         21.61         30.73         7.31 o
   1   6  15         91.46         82.88        26.18 o
   2   6  15        258.45        270.71        77.39 o
   3   6  15        150.84        142.97        36.20 o
   4   6  15        434.54        468.41        60.52 o
   5   6  15        184.86        245.81        40.98 o
  -7   7  15         40.69         32.65         5.86 o
  -6   7  15        108.37        102.37        11.40 o
  -5   7  15         85.15         85.05        10.81 o
  -4   7  15         83.58         82.99        11.05 o
  -3   7  15         13.27         13.85         5.59 o
  -2   7  15         81.12         84.55        11.30 o
  -1   7  15        137.66        183.29        16.36 o
   0   7  15        280.22        323.63        21.60 o
   1   7  15        137.18         85.61        27.19 o
   2   7  15         80.05         43.29        19.12 o
   3   7  15         13.57         12.49        15.44 o
   4   7  15         84.09        106.08        30.12 o
   5   7  15         85.62        138.95        27.58 o
  -7   8  15          7.57          3.29         2.45 o
  -6   8  15         72.74         60.46         8.39 o
  -5   8  15         51.41         42.90         7.99 o
  -4   8  15        260.28        261.52        18.65 o
  -3   8  15         59.58         63.73         9.92 o
  -2   8  15        244.93        263.85        19.38 o
  -1   8  15        503.68        571.65        28.26 o
   0   8  15        191.69        248.57        18.90 o
   1   8  15        506.85        295.09        48.12 o
   2   8  15        244.66        193.98        39.57 o
   3   8  15         59.16         60.32        23.50 o
   4   8  15        259.97        300.08        43.68 o
  -6   9  15          3.31          5.87         3.63 o
  -5   9  15        102.44        117.11        11.89 o
  -4   9  15          7.09          7.49         5.20 o
  -3   9  15         11.58         11.25         5.12 o
  -2   9  15        114.96        135.05        13.79 o
  -1   9  15          6.00          6.58         4.49 o
   0   9  15          1.40          0.22         3.58 o
   1   9  15          5.81          0.20        10.02 o
   2   9  15        115.11         87.52        26.71 o
   3   9  15         11.43         -8.02        13.05 o
   4   9  15          7.17          0.11         9.66 o
  -6  10  15         17.70         13.64         4.46 o
  -5  10  15         28.50         29.34         6.37 o
  -4  10  15          8.41          6.93         4.71 o
  -3  10  15         73.08         74.44        10.28 o
  -2  10  15         81.16         86.78        11.35 o
  -1  10  15         88.99        103.03        12.38 o
   0  10  15         10.96         15.83         5.52 o
   1  10  15         88.99         58.32        21.19 o
   2  10  15         81.46         70.23        22.95 o
   3  10  15         72.83         65.31        19.89 o
  -6  11  15         20.25         11.01         3.68 o
  -5  11  15         23.67         25.23         5.81 o
  -4  11  15         26.07         24.17         6.20 o
  -3  11  15         21.53         25.16         6.51 o
  -2  11  15        119.10        128.15        13.25 o
  -1  11  15         52.01         57.97         9.37 o
   0  11  15          4.70         -1.18         3.27 o
   1  11  15         51.97         36.63        16.86 o
   2  11  15        118.22         89.26        23.77 o
   3  11  15         21.34         30.96        12.08 o
  -5  12  15         37.57         32.09         5.87 o
  -4  12  15         44.52         42.72         7.25 o
  -3  12  15         87.94        106.70        11.71 o
  -2  12  15         66.30         66.04         9.64 o
  -1  12  15          6.27          6.14         4.57 o
   0  12  15         46.50         45.32         8.26 o
   1  12  15          6.27          4.34         8.08 o
   2  12  15         66.05         47.15        15.47 o
  -4  13  15         21.26         17.87         4.90 o
  -3  13  15          2.53          2.27         2.83 o
  -2  13  15         35.21         39.27         7.64 o
  -1  13  15         85.27         96.11        11.13 o
   0  13  15          3.34          1.07         7.54 o
   1  13  15         86.15         78.19        18.39 o
   2  13  15         35.30         35.82        11.18 o
  -3  14  15         12.82          8.55         3.17 o
  -2  14  15         27.07         24.08         5.28 o
  -1  14  15          3.45          1.66         2.30 o
   0  14  15         71.63         64.76        14.94 o
   1  14  15          3.51         -0.69         4.14 o
   0   0  16       1078.37        683.93        58.14 o
   1   0  16        372.58        262.35        44.32 o
   2   0  16         21.06         20.58         8.05 o
   3   0  16         39.13         38.54        10.80 o
   4   0  16         24.96         20.00        14.18 o
   5   0  16          6.38         -0.47         8.76 o
   6   0  16          0.11          0.49         4.62 o
  -6   1  16          0.80          1.84         4.07 o
  -5   1  16        123.61        149.98        27.77 o
  -4   1  16        127.97        138.90        29.60 o
  -3   1  16        312.02        374.58        39.21 o
  -2   1  16        218.41        136.19        38.31 o
  -1   1  16         60.88         30.85         9.41 o
   0   1  16        382.21        234.47        24.01 o
   1   1  16         61.05         58.18        12.14 o
   2   1  16        221.19        239.17        52.70 o
   3   1  16        311.51        393.43        61.90 o
   4   1  16        127.52        117.61        31.34 o
   5   1  16        125.77        151.50        31.43 o
   6   1  16          0.79          3.48         7.23 o
  -6   2  16        139.87        132.91        13.74 o
  -5   2  16        157.10        150.52        14.00 o
  -4   2  16         95.79        126.39        25.42 o
  -3   2  16        315.31        323.14        41.37 o
  -2   2  16        377.19        383.78        42.54 o
  -1   2  16        129.97         86.00        19.48 o
   0   2  16        283.99        187.48        21.94 o
   1   2  16        130.44        134.20        28.06 o
   2   2  16        375.58        401.22        86.89 o
   3   2  16        318.45        304.27        49.56 o
   4   2  16         95.75        126.18        33.58 o
   5   2  16        155.92        173.75        34.82 o
   6   2  16        141.09        204.58        29.55 o
  -6   3  16         84.58         84.17        10.97 o
  -5   3  16          3.31          7.49         5.47 o
  -4   3  16         95.37         91.58        19.41 o
  -3   3  16        106.44         76.26        25.31 o
  -2   3  16        250.58        205.02        63.20 o
  -1   3  16        117.39         92.34        11.44 o
   0   3  16         73.53         45.91        10.59 o
   1   3  16        118.10        108.44        23.53 o
   2   3  16        252.45        324.41        77.62 o
   3   3  16        106.32        105.76        31.77 o
   4   3  16         95.59        108.94        32.62 o
   5   3  16          2.98          3.09        10.40 o
   6   3  16         84.27        138.29        23.11 o
  -6   4  16         30.66         28.80         6.58 o
  -5   4  16         44.70         39.69         8.13 o
  -4   4  16          2.59         -0.07         4.54 o
  -3   4  16        272.41        273.92        30.78 o
  -2   4  16        485.75        491.88        35.40 o
  -1   4  16         27.27         28.27         6.86 o
   0   4  16        252.48        152.98        32.06 o
   1   4  16         26.52         25.35        10.57 o
   2   4  16        483.71        524.63       145.75 o
   3   4  16        271.00        215.86        42.05 o
   4   4  16          2.81          9.51        18.14 o
   5   4  16         43.92         47.42        19.36 o
   6   4  16         30.84         47.38        13.75 o
  -7   5  16         57.34         51.69         7.18 o
  -6   5  16         18.55         15.17         5.31 o
  -5   5  16        100.53         85.04        11.16 o
  -4   5  16        726.35        787.75        33.53 o
  -3   5  16         23.93         20.80         6.75 o
  -2   5  16        107.50        104.91        10.34 o
  -1   5  16         27.37         30.75         5.29 o
   0   5  16         80.49         94.80        30.84 o
   1   5  16         27.97         -0.42        10.90 o
   2   5  16        109.77         60.47        23.21 o
   3   5  16         24.18         22.90        18.40 o
   4   5  16        725.26        775.72        80.51 o
   5   5  16        100.87        110.49        26.56 o
   6   5  16         17.76         20.74         9.39 o
  -7   6  16          7.64          9.47         3.46 o
  -6   6  16         72.46         55.65         8.33 o
  -5   6  16         19.20         19.49         5.71 o
  -4   6  16         36.81         33.61         7.74 o
  -3   6  16        124.17        135.13        14.15 o
  -2   6  16       1156.00       1221.67        41.63 o
  -1   6  16        628.58        704.16        31.89 o
   0   6  16       1068.14       1122.01       330.23 o
   1   6  16        631.09        364.04        53.34 o
   2   6  16       1158.73        756.64        77.39 o
   3   6  16        126.41        121.32        32.39 o
   4   6  16         37.33         26.76        18.45 o
   5   6  16         19.29         34.59        15.50 o
  -7   7  16         14.96          7.56         3.26 o
  -6   7  16          6.94          7.27         3.80 o
  -5   7  16         66.19         60.58         9.14 o
  -4   7  16         63.76         57.79         9.41 o
  -3   7  16         12.23         13.05         6.09 o
  -2   7  16        172.62        182.39        16.08 o
  -1   7  16         28.29         41.09         8.37 o
   0   7  16        103.74        113.10        12.90 o
   1   7  16         28.41         30.65        19.48 o
   2   7  16        173.68        103.77        28.83 o
   3   7  16         11.60          5.13        10.68 o
   4   7  16         64.18         69.97        23.52 o
   5   7  16         66.16        102.71        22.14 o
  -6   8  16         11.27          8.96         3.90 o
  -5   8  16          8.66          7.38         4.45 o
  -4   8  16         23.33         29.67         7.06 o
  -3   8  16        133.97        135.24        13.67 o
  -2   8  16        134.62        128.97        13.56 o
  -1   8  16         62.35         76.38        10.58 o
   0   8  16        175.55        190.33        16.32 o
   1   8  16         61.66         38.28        18.47 o
   2   8  16        134.65         86.85        25.78 o
   3   8  16        134.40        124.74        32.05 o
   4   8  16         23.12         43.08        18.21 o
  -6   9  16         51.30         46.67         6.97 o
  -5   9  16        115.09        112.49        11.08 o
  -4   9  16        148.34        160.73        14.22 o
  -3   9  16         86.76         95.96        11.67 o
  -2   9  16         19.10         20.49         6.13 o
  -1   9  16          4.60          8.73         4.94 o
   0   9  16         26.93         27.36         6.58 o
   1   9  16          4.43         -1.24         9.97 o
   2   9  16         18.81         30.26        17.88 o
   3   9  16         86.26         77.17        21.58 o
   4   9  16        149.24        200.56        30.87 o
  -6  10  16          6.79          2.06         2.40 o
  -5  10  16         25.20         28.46         5.94 o
  -4  10  16         23.27         31.04         6.47 o
  -3  10  16          1.95          3.54         4.22 o
  -2  10  16         58.82         64.38         9.69 o
  -1  10  16         28.79         31.46         6.93 o
   0  10  16          1.16          4.65         4.11 o
   1  10  16         28.57         22.55        15.28 o
   2  10  16         58.81         41.41        17.21 o
   3  10  16          1.73         19.19        13.04 o
  -5  11  16          0.91          1.50         2.51 o
  -4  11  16         40.42         30.05         6.12 o
  -3  11  16         16.54         21.65         5.74 o
  -2  11  16         80.87         89.09        10.71 o
  -1  11  16         44.89         54.94         8.62 o
   0  11  16         30.08         27.95         7.42 o
   1  11  16         44.93         40.16        16.14 o
   2  11  16         81.04         71.42        19.87 o
   3  11  16         16.23         20.35        10.51 o
  -5  12  16         34.89         22.35         4.61 o
  -4  12  16         16.17         17.60         4.71 o
  -3  12  16          0.35         -0.06         2.89 o
  -2  12  16          9.86          8.38         3.79 o
  -1  12  16         31.65         31.68         6.59 o
   0  12  16          0.91         -6.27         9.56 o
   1  12  16         31.49         22.15        11.32 o
   2  12  16          9.99          4.56         6.79 o
  -4  13  16         10.84          3.16         2.23 o
  -3  13  16         28.07         29.24         5.69 o
  -2  13  16          5.79         10.87         3.72 o
  -1  13  16          0.28          3.56         5.12 o
   0  13  16         39.21         26.89        11.93 o
   1  13  16          0.28          3.02         6.31 o
   2  13  16          5.79         -1.01         4.35 o
  -2  14  16         25.17         23.54         9.28 o
  -1  14  16          5.49          2.20         5.34 o
   0  14  16          1.38         -5.87         5.87 o
   1   0  17         80.92         47.11        12.11 o
   2   0  17        301.93        352.96        61.87 o
   3   0  17          3.48         14.09        12.15 o
   4   0  17        294.10        315.16        44.71 o
   5   0  17          3.10         -0.20         8.50 o
   6   0  17         74.44         73.29        10.60 o
  -6   1  17         16.34         19.96         6.16 o
  -5   1  17         19.74         21.73        11.38 o
  -4   1  17          7.68          9.13        10.67 o
  -3   1  17        115.36        115.12        26.89 o
  -2   1  17         14.90         20.74         8.03 o
  -1   1  17          1.31         -2.34         4.98 o
   0   1  17        128.97         75.30        14.05 o
   1   1  17          1.41          3.08         4.96 o
   2   1  17         14.54         22.36        15.37 o
   3   1  17        115.42        106.29        29.69 o
   4   1  17          7.66          4.79        11.29 o
   5   1  17         19.22         21.41        13.33 o
   6   1  17         16.05         15.84         5.83 o
  -6   2  17         43.39         38.74         7.72 o
  -5   2  17        138.65        132.24        14.77 o
  -4   2  17        599.66        579.74        50.54 o
  -3   2  17        176.03        172.13        29.68 o
  -2   2  17         42.85         32.66         9.37 o
  -1   2  17        249.59        163.64        30.25 o
   0   2  17        669.52        517.08        56.61 o
   1   2  17        252.31        182.16        34.76 o
   2   2  17         42.64         29.79        16.03 o
   3   2  17        173.63        129.00        32.12 o
   4   2  17        605.19        631.48        68.75 o
   5   2  17        139.18        158.82        31.12 o
   6   2  17         43.35         49.15        14.54 o
  -6   3  17          3.03          8.31         4.65 o
  -5   3  17         23.52         20.82         6.62 o
  -4   3  17         42.43         38.75         7.47 o
  -3   3  17        142.48        102.36        29.86 o
  -2   3  17         37.26         27.25         8.90 o
  -1   3  17         23.06         16.70         7.52 o
   0   3  17        150.16        121.37        18.29 o
   1   3  17         23.54          5.49        12.18 o
   2   3  17         36.69         23.92        16.31 o
   3   3  17        142.32        104.75        30.07 o
   4   3  17         43.77         39.42        20.55 o
   5   3  17         23.25         31.21        15.03 o
   6   3  17          3.20         -4.70         6.92 o
  -6   4  17        276.91        264.24        17.34 o
  -5   4  17          9.23          9.83         5.24 o
  -4   4  17         60.85         61.61        10.16 o
  -3   4  17        288.73        296.32        17.84 o
  -2   4  17         82.09         62.94        20.17 o
  -1   4  17        218.55        157.48        37.23 o
   0   4  17        150.80         57.49        20.35 o
   1   4  17        217.85        242.26        65.72 o
   2   4  17         82.55         52.06        21.74 o
   3   4  17        288.50        226.38        42.67 o
   4   4  17         61.16         69.82        26.64 o
   5   4  17          9.34         12.01        11.66 o
   6   4  17        274.32        390.98        34.71 o
  -6   5  17         34.60         26.90         6.06 o
  -5   5  17         61.01         68.17         9.73 o
  -4   5  17         59.00         56.69         9.55 o
  -3   5  17        610.56        606.06       167.07 o
  -2   5  17        836.94        915.85        29.59 o
  -1   5  17          2.41          3.98         3.15 o
   0   5  17        112.61        118.54        27.02 o
   1   5  17          2.66         -5.90        16.08 o
   2   5  17        838.26        583.84        67.50 o
   3   5  17        612.42        514.93        63.62 o
   4   5  17         58.10         61.03        23.89 o
   5   5  17         60.93        104.07        24.08 o
   6   5  17         34.40         34.06         9.69 o
  -6   6  17          1.76          0.16         2.87 o
  -5   6  17         52.94         47.61         8.02 o
  -4   6  17        107.58        102.85        12.12 o
  -3   6  17         98.48        105.69        12.52 o
  -2   6  17        153.71        155.68        15.10 o
  -1   6  17        131.63        131.08        28.61 o
   0   6  17       1420.16       1563.37       425.60 o
   1   6  17        131.27         82.29        27.61 o
   2   6  17        154.44        106.34        29.71 o
   3   6  17         99.46         85.33        27.53 o
   4   6  17        107.28         98.15        26.34 o
   5   6  17         53.63         62.65        17.71 o
  -6   7  17         97.23         73.27         8.58 o
  -5   7  17         11.67         11.87         4.85 o
  -4   7  17         45.69         50.13         8.50 o
  -3   7  17        167.87        166.46        14.84 o
  -2   7  17         28.33         31.72         7.19 o
  -1   7  17        145.37        152.12        14.60 o
   0   7  17         41.50         45.39         9.76 o
   1   7  17        146.36         96.28        28.57 o
   2   7  17         28.30         15.85        15.63 o
   3   7  17        168.94        141.45        33.83 o
   4   7  17         45.22         55.07        19.89 o
   5   7  17         11.56         14.47         8.92 o
  -6   8  17          5.31          2.13         2.53 o
  -5   8  17         63.84         50.53         7.67 o
  -4   8  17         21.36         24.47         6.44 o
  -3   8  17         86.96         83.69        10.71 o
  -2   8  17         18.69         24.77         6.36 o
  -1   8  17         30.83         28.33         6.71 o
   0   8  17         86.87        104.50        22.03 o
   1   8  17         31.17         18.09        14.46 o
   2   8  17         18.15          7.94         9.83 o
   3   8  17         87.06         68.52        22.37 o
   4   8  17         22.03         29.87        14.10 o
  -6   9  17         55.34         38.55         5.95 o
  -5   9  17         24.56         12.53        12.45 o
  -4   9  17         13.81         15.35         5.04 o
  -3   9  17         51.72         57.00         8.88 o
  -2   9  17         49.26         43.39         7.82 o
  -1   9  17         97.75        111.90        12.29 o
   0   9  17         84.05         99.88        20.30 o
   1   9  17         99.02         65.52        23.67 o
   2   9  17         48.57         26.85        14.18 o
   3   9  17         51.04         39.03        15.10 o
   4   9  17         13.82         24.13        11.01 o
  -5  10  17          9.26          7.86         2.88 o
  -4  10  17          5.85          6.97         3.76 o
  -3  10  17         24.85         26.40         6.03 o
  -2  10  17         20.40         29.64         6.58 o
  -1  10  17        137.35        141.59        34.11 o
   0  10  17          5.39          5.41         2.79 o
   1  10  17        136.45         89.70        24.26 o
   2  10  17         20.30         17.97        11.53 o
   3  10  17         25.20         37.37        13.63 o
  -5  11  17         27.97         22.25         4.50 o
  -4  11  17         12.05          9.54         3.44 o
  -3  11  17         53.75         60.72         7.99 o
  -2  11  17         14.71         17.25         4.99 o
  -1  11  17          2.29          3.38         2.96 o
   0  11  17         21.19         18.93        12.24 o
   1  11  17          2.28          0.02         7.40 o
   2  11  17         14.93         17.91         9.92 o
   3  11  17         54.07         63.25        14.52 o
  -4  12  17          1.90          0.39         1.98 o
  -3  12  17         15.21         16.64         5.97 o
  -2  12  17          5.47          5.79         5.55 o
  -1  12  17         55.36         60.81         7.41 o
   0  12  17          0.02          0.83         7.36 o
   1  12  17         55.64         50.24        14.88 o
   2  12  17          5.39          8.04         6.83 o
  -3  13  17          6.70         10.17         6.68 o
  -2  13  17         55.32         50.31         5.94 o
  -1  13  17          2.70         11.70         8.19 o
   0  13  17         19.33         19.54         8.71 o
   1  13  17          2.56          1.73         4.15 o
   0   0  18         44.13         37.26        14.37 o
   1   0  18         26.17         34.70        10.58 o
   2   0  18        150.32        149.22        31.40 o
   3   0  18          2.16          6.19        10.76 o
   4   0  18          0.02         -1.17         8.86 o
   5   0  18         30.97         28.89        12.13 o
   6   0  18         52.07         45.39         8.37 o
  -6   1  18        102.47        105.32        11.79 o
  -5   1  18         48.40         48.93         8.08 o
  -4   1  18         55.43         57.16        17.26 o
  -3   1  18        343.24        339.22        42.42 o
  -2   1  18         20.10          7.90         8.79 o
  -1   1  18        236.38        201.81        36.95 o
   0   1  18        176.19        107.74        16.46 o
   1   1  18        236.94        184.80        21.42 o
   2   1  18         20.21         19.54        14.92 o
   3   1  18        341.74        329.99        48.28 o
   4   1  18         54.31         68.94        21.63 o
   5   1  18         48.50         50.09        15.73 o
   6   1  18        102.90        110.51        12.46 o
  -6   2  18         26.07         30.90         6.54 o
  -5   2  18        144.47        135.32        14.13 o
  -4   2  18         56.16         61.99        17.04 o
  -3   2  18         15.29         15.23        10.01 o
  -2   2  18         90.42         66.11        18.34 o
  -1   2  18         34.01         24.43         7.66 o
   0   2  18          0.01          4.35         5.28 o
   1   2  18         33.37         24.24        15.63 o
   2   2  18         89.83         66.06        22.32 o
   3   2  18         15.09         10.64        13.49 o
   4   2  18         56.37         66.13        22.48 o
   5   2  18        144.41        172.66        28.22 o
   6   2  18         26.96         35.98         8.11 o
  -6   3  18         43.12         34.89         6.48 o
  -5   3  18         13.83          9.79         4.74 o
  -4   3  18         51.99         52.63         9.73 o
  -3   3  18        372.14        367.17        36.08 o
  -2   3  18         69.47         50.52        16.91 o
  -1   3  18         96.49         76.62        21.96 o
   0   3  18        138.47        129.63        25.13 o
   1   3  18         98.72         59.11        20.75 o
   2   3  18         69.14         36.36        17.19 o
   3   3  18        367.52        326.95        51.23 o
   4   3  18         51.71         59.57        22.63 o
   5   3  18         13.78         16.82        11.54 o
  -6   4  18         29.80         27.48         5.73 o
  -5   4  18        107.59         94.91        11.21 o
  -4   4  18         61.94         71.47        10.80 o
  -3   4  18         45.43         39.38         7.20 o
  -2   4  18        131.56        147.91        12.34 o
  -1   4  18        161.38        132.48        27.53 o
   0   4  18          8.62         -0.70        10.75 o
   1   4  18        160.36        182.94        42.16 o
   2   4  18        131.13        114.33        31.11 o
   3   4  18         46.57         23.93        15.77 o
   4   4  18         60.76         54.34        21.35 o
   5   4  18        107.38        121.68        24.91 o
  -6   5  18          8.54          9.94         3.98 o
  -5   5  18         14.81         10.41         4.58 o
  -4   5  18         82.44         65.12         9.82 o
  -3   5  18         13.47         12.41         4.82 o
  -2   5  18         87.25         76.50        18.21 o
  -1   5  18         56.77         49.91        13.87 o
   0   5  18        121.78        117.56        27.87 o
   1   5  18         55.95         32.92        16.54 o
   2   5  18         86.43         68.37        24.61 o
   3   5  18         13.49         15.28        16.21 o
   4   5  18         82.78         61.60        23.16 o
   5   5  18         14.10         27.78        11.93 o
  -6   6  18          9.48          1.81         2.57 o
  -5   6  18         22.33         18.13         5.37 o
  -4   6  18         27.67         19.97         9.75 o
  -3   6  18         25.86         21.68         6.11 o
  -2   6  18         10.91          8.19         4.62 o
  -1   6  18         16.07         14.88         4.94 o
   0   6  18         19.00         17.71         5.64 o
   1   6  18         15.71          5.37        12.47 o
   2   6  18         10.55         11.62        13.17 o
   3   6  18         26.37         10.20        12.90 o
   4   6  18         27.60         27.08        14.71 o
   5   6  18         21.94         31.17        11.14 o
  -6   7  18         14.58         13.43         3.86 o
  -5   7  18         32.54         32.17         6.12 o
  -4   7  18         35.40         33.93         7.24 o
  -3   7  18        161.23        138.81        31.76 o
  -2   7  18        111.27         99.33        29.82 o
  -1   7  18         66.92         66.53        11.68 o
   0   7  18         40.87         36.65         7.89 o
   1   7  18         66.59         43.94        20.69 o
   2   7  18        111.14         85.81        25.86 o
   3   7  18        160.28        119.28        29.60 o
   4   7  18         35.29         33.06        14.81 o
   5   7  18         33.50         48.66        11.74 o
  -6   8  18         15.18         10.58         3.24 o
  -5   8  18         18.95         16.88         4.55 o
  -4   8  18         16.07         18.45         5.00 o
  -3   8  18          4.54          4.71         8.27 o
  -2   8  18         51.52         43.69         7.13 o
  -1   8  18        106.56        104.18        31.20 o
   0   8  18        110.17        125.18        34.85 o
   1   8  18        108.69         64.98        23.30 o
   2   8  18         51.89         33.86        16.33 o
   3   8  18          4.25          6.55         8.23 o
   4   8  18         16.34         30.83        12.85 o
  -5   9  18         10.94         10.53         3.61 o
  -4   9  18         15.81         16.35         4.33 o
  -3   9  18         70.95         77.52        14.77 o
  -2   9  18         62.77         68.59        12.38 o
  -1   9  18          0.81         -1.91         3.21 o
   0   9  18        114.72        122.23        25.43 o
   1   9  18          0.86          1.23        10.50 o
   2   9  18         62.33         49.83        19.12 o
   3   9  18         70.86         76.70        19.56 o
   4   9  18         15.85         30.05         9.99 o
  -5  10  18          1.21         -2.31         2.31 o
  -4  10  18         30.30         26.24         5.69 o
  -3  10  18         22.98         20.03         4.53 o
  -2  10  18         11.13          6.45         3.31 o
  -1  10  18          9.71          8.86         4.46 o
   0  10  18         20.92         12.82        11.30 o
   1  10  18          9.95          5.57         9.24 o
   2  10  18         11.79         10.91        10.49 o
   3  10  18         22.97         25.53        11.83 o
  -4  11  18         12.18         14.50         3.61 o
  -3  11  18          7.93          6.16         3.17 o
  -2  11  18         19.66         16.74         4.15 o
  -1  11  18          2.61          0.34         3.93 o
   0  11  18         10.49         11.69         9.99 o
   1  11  18          2.56         -0.18         6.69 o
   2  11  18         19.52         18.09         8.53 o
   3  11  18          7.75          4.28         4.49 o
  -3  12  18          1.99          1.76         2.18 o
  -2  12  18         26.22         18.31         5.68 o
  -1  12  18         32.21         30.03         4.66 o
   0  12  18          4.10          1.27         5.73 o
   1  12  18         31.92         36.92        11.36 o
   2  12  18         26.62         19.68         7.58 o
  -1  13  18          0.40          4.41         5.00 o
   0  13  18         23.11         20.87         7.67 o
   1   0  19         15.02         13.78         6.98 o
   2   0  19          2.99          1.40         8.26 o
   3   0  19        109.18        112.18        25.10 o
   4   0  19        113.45        116.58        22.99 o
   5   0  19         15.99         19.12         5.89 o
   6   0  19         29.06         29.33         6.52 o
  -6   1  19         42.62         42.10         7.14 o
  -5   1  19         14.96         14.90         6.22 o
  -4   1  19         11.34          8.20         9.12 o
  -3   1  19         54.35         73.75        19.40 o
  -2   1  19         60.75         58.24        17.79 o
  -1   1  19         64.92         48.32        18.17 o
   0   1  19          0.01         -0.24         4.97 o
   1   1  19         64.78         41.81        17.07 o
   2   1  19         60.85         66.51        22.54 o
   3   1  19         55.00         58.74        20.33 o
   4   1  19         11.50         13.21        12.04 o
   5   1  19         14.45         18.30         9.92 o
   6   1  19         42.82         54.62         8.58 o
  -6   2  19         27.48         24.19         5.54 o
  -5   2  19         27.57         36.05         7.38 o
  -4   2  19         47.56         66.23         8.87 o
  -3   2  19         69.16         74.44        17.35 o
  -2   2  19        208.14        195.29        37.69 o
  -1   2  19          2.48          3.85         5.31 o
   0   2  19        270.09        188.66        28.98 o
   1   2  19          2.50          2.54         8.80 o
   2   2  19        208.37        214.05        38.84 o
   3   2  19         69.35         68.42        24.06 o
   4   2  19         47.38         41.84        17.72 o
   5   2  19         26.78         35.05        12.23 o
   6   2  19         27.39         34.67         6.91 o
  -6   3  19         24.38         24.55         5.34 o
  -5   3  19         35.92         30.93         6.70 o
  -4   3  19         26.55         32.71         7.67 o
  -3   3  19        159.02        178.29        13.78 o
  -2   3  19        272.44        212.48        44.98 o
  -1   3  19         93.51         68.75        13.80 o
   0   3  19          0.12          2.14         4.47 o
   1   3  19         92.33         62.74        21.54 o
   2   3  19        270.42        222.31        39.70 o
   3   3  19        158.88        155.67        34.53 o
   4   3  19         26.89         39.86        17.55 o
   5   3  19         34.99         34.69        12.06 o
   6   3  19         24.41         23.75         6.17 o
  -6   4  19          4.34          4.17         3.13 o
  -5   4  19         21.60         18.77         5.38 o
  -4   4  19        103.35        101.39        11.89 o
  -3   4  19         93.02         89.07        26.57 o
  -2   4  19        106.82        129.10        11.22 o
  -1   4  19         95.04        106.01        13.18 o
   0   4  19         79.21         78.69        20.51 o
   1   4  19         95.08         80.84        25.49 o
   2   4  19        109.32        111.12        30.67 o
   3   4  19         93.13         81.04        25.23 o
   4   4  19        102.52         99.02        25.53 o
   5   4  19         21.72         11.22         7.99 o
  -6   5  19          1.89         -3.00         3.00 o
  -5   5  19          6.16          5.31         3.81 o
  -4   5  19         65.94         61.96         9.14 o
  -3   5  19         72.65         68.56        13.03 o
  -2   5  19         33.12         30.19        10.99 o
  -1   5  19         12.14          7.26         4.18 o
   0   5  19         24.23         31.85         6.81 o
   1   5  19         12.45          6.34        10.80 o
   2   5  19         33.40         23.05        15.87 o
   3   5  19         72.02         61.46        22.11 o
   4   5  19         67.76         77.71        22.78 o
   5   5  19          5.96          2.31         4.90 o
  -6   6  19          8.58          7.12         3.03 o
  -5   6  19         44.73         41.68         6.72 o
  -4   6  19         27.98         30.35         6.32 o
  -3   6  19         20.61         18.12         7.13 o
  -2   6  19          9.64         10.82         4.44 o
  -1   6  19         15.41         10.61         6.84 o
   0   6  19         24.20         29.18         8.12 o
   1   6  19         15.43          7.74        11.68 o
   2   6  19          9.30          3.65        10.42 o
   3   6  19         21.02         33.18        17.38 o
   4   6  19         27.87         29.84        13.64 o
   5   6  19         44.96         62.68        12.73 o
  -5   7  19         20.44         16.20         4.37 o
  -4   7  19         85.89         85.80        15.26 o
  -3   7  19         65.02         68.26        16.08 o
  -2   7  19         56.15         51.01         7.34 o
  -1   7  19         31.21         29.68         6.11 o
   0   7  19          2.21          2.00         4.58 o
   1   7  19         31.22         21.82        16.60 o
   2   7  19         57.74         50.94        19.78 o
   3   7  19         65.40         56.66        19.47 o
   4   7  19         85.30        124.51        23.35 o
   5   7  19         20.71         18.30         6.01 o
  -5   8  19         29.02         26.58         5.04 o
  -4   8  19         25.12         19.03         4.24 o
  -3   8  19         40.00         40.89         8.02 o
  -2   8  19         57.09         59.90        11.52 o
  -1   8  19         53.23         55.16        15.95 o
   0   8  19         95.23         86.31        19.92 o
   1   8  19         54.72         35.52        17.41 o
   2   8  19         57.11         48.70        19.00 o
   3   8  19         38.93         45.55        16.20 o
   4   8  19         24.55         32.44        11.28 o
  -5   9  19          0.06         -2.18         2.37 o
  -4   9  19         36.83         30.37         5.23 o
  -3   9  19          7.07          8.41         3.47 o
  -2   9  19         36.27         30.86         5.48 o
  -1   9  19         44.29         48.07         6.77 o
   0   9  19        137.10         90.91        23.65 o
   1   9  19         43.88         30.27        14.71 o
   2   9  19         37.01         31.84        13.82 o
   3   9  19          7.30          4.88         7.65 o
   4   9  19         37.18         36.86         9.35 o
  -4  10  19         31.98         31.24         4.97 o
  -3  10  19         11.37          9.13         3.05 o
  -2  10  19          0.80         -1.17         3.48 o
  -1  10  19          2.44          4.50         2.66 o
   0  10  19          1.78         -1.51         8.14 o
   1  10  19          2.44          2.74         6.97 o
   2  10  19          0.87         -0.45         6.33 o
   3  10  19         11.26         14.44         8.21 o
  -3  11  19          1.51          2.49         2.13 o
  -2  11  19          8.26          7.61         2.86 o
  -1  11  19          2.63          2.70         2.42 o
   0  11  19         11.75          8.23         6.14 o
   1  11  19          2.59          0.77         5.56 o
   2  11  19          8.03         -0.99         4.77 o
  -1  12  19         16.50         14.61         7.49 o
   0  12  19          7.21          3.91         5.13 o
   0   0  20          3.48          3.64         7.16 o
   1   0  20          3.08          7.31         5.59 o
   2   0  20        171.94        167.36        29.07 o
   3   0  20        150.19        164.78        27.48 o
   4   0  20         26.28         18.98         9.91 o
   5   0  20         38.82         33.70         7.81 o
   6   0  20          6.32          5.12         2.95 o
  -6   1  20         19.05         14.41         4.18 o
  -5   1  20         11.44         13.94         5.35 o
  -4   1  20         18.15         13.48         5.16 o
  -3   1  20         59.50         65.52        16.10 o
  -2   1  20         33.24         38.75        13.31 o
  -1   1  20         17.15         12.22         5.34 o
   0   1  20        160.79        125.81        16.55 o
   1   1  20         17.38         18.49        12.87 o
   2   1  20         32.80         39.68        17.33 o
   3   1  20         59.72         64.76        19.61 o
   4   1  20         18.07          9.15         7.90 o
   5   1  20         11.34         15.60         5.17 o
   6   1  20         18.86         19.64         4.83 o
  -6   2  20          6.06          6.02         3.06 o
  -5   2  20         19.39         18.63         5.48 o
  -4   2  20          0.64          2.70         4.59 o
  -3   2  20         34.54         31.59        10.87 o
  -2   2  20         18.85          9.10         8.68 o
  -1   2  20          5.93          6.34         4.81 o
   0   2  20         61.82         44.66         9.32 o
   1   2  20          6.22          8.84         9.53 o
   2   2  20         18.96         26.85        14.76 o
   3   2  20         35.22         38.64        16.90 o
   4   2  20          0.64         -1.65         7.71 o
   5   2  20         19.30         22.70         9.26 o
   6   2  20          6.04          2.62         2.79 o
  -6   3  20         18.71         16.85         4.04 o
  -5   3  20         59.38         42.13         7.00 o
  -4   3  20         29.64         33.52         7.39 o
  -3   3  20         58.53         63.66        10.09 o
  -2   3  20         42.02         49.82         6.57 o
  -1   3  20         27.22         24.98         7.62 o
   0   3  20         18.27         26.84         5.98 o
   1   3  20         26.78         18.99        12.59 o
   2   3  20         40.75         23.42        15.48 o
   3   3  20         60.31         62.57        20.15 o
   4   3  20         29.52         29.34        13.25 o
   5   3  20         58.51         51.87        12.58 o
  -6   4  20         32.61         30.46         4.98 o
  -5   4  20         73.42         70.66         8.49 o
  -4   4  20         11.65         11.04         4.66 o
  -3   4  20         41.58         49.97         8.70 o
  -2   4  20         19.94         19.55         5.43 o
  -1   4  20         35.58         37.82         8.02 o
   0   4  20          0.24         -1.85         3.13 o
   1   4  20         35.89         30.27        15.47 o
   2   4  20         19.28         12.14        13.14 o
   3   4  20         41.75         53.53        20.20 o
   4   4  20         11.88         16.96        11.40 o
   5   4  20         72.11         91.91        15.68 o
  -5   5  20         10.77          7.77         3.37 o
  -4   5  20         13.74         10.67         4.17 o
  -3   5  20         66.69         77.67        19.83 o
  -2   5  20         59.72         57.60        15.62 o
  -1   5  20         32.89         32.79         9.02 o
   0   5  20          4.10          7.73         5.37 o
   1   5  20         34.01         36.30        17.39 o
   2   5  20         59.91         37.58        16.06 o
   3   5  20         66.43         74.63        22.54 o
   4   5  20         13.78         13.23        10.16 o
   5   5  20         10.52         13.04         6.47 o
  -5   6  20          9.09          8.34         3.48 o
  -4   6  20         61.87         60.62         7.96 o
  -3   6  20          9.88          1.54        10.16 o
  -2   6  20         11.75          9.89         3.87 o
  -1   6  20          5.34          5.14         3.40 o
   0   6  20        135.07        136.68        21.71 o
   1   6  20          5.45          5.08        10.67 o
   2   6  20         12.30         14.58        13.03 o
   3   6  20          9.37         -1.94         9.02 o
   4   6  20         60.66         72.56        16.75 o
   5   6  20          8.62         20.37         6.21 o
  -5   7  20          7.88          4.14         2.37 o
  -4   7  20         24.01         20.13         4.73 o
  -3   7  20          0.26          2.62         2.78 o
  -2   7  20         16.36         16.65         4.65 o
  -1   7  20         26.85         24.21         5.11 o
   0   7  20         11.10         13.40         4.14 o
   1   7  20         27.56         14.74        11.39 o
   2   7  20         16.41         17.14        13.92 o
   3   7  20          0.17          2.90         8.58 o
   4   7  20         23.72         33.41        10.59 o
  -4   8  20          7.62          5.03         2.84 o
  -3   8  20          4.60          2.56         2.64 o
  -2   8  20         10.20         10.85         3.65 o
  -1   8  20         49.89         50.03         6.87 o
   0   8  20          0.09          7.62        10.94 o
   1   8  20         49.97         39.22        15.27 o
   2   8  20         10.63         17.81        11.80 o
   3   8  20          4.74          1.36         7.00 o
   4   8  20          7.28          6.51         4.64 o
  -4   9  20          9.60          6.68         2.70 o
  -3   9  20         18.24         15.36         4.77 o
  -2   9  20          7.82          5.74         5.43 o
  -1   9  20          8.60          7.22         4.54 o
   0   9  20          4.81         -1.85         9.07 o
   1   9  20          8.68          7.75         9.38 o
   2   9  20          8.05          9.94         8.20 o
   3   9  20         18.54         22.12         8.48 o
  -3  10  20         14.16         16.48         3.67 o
  -2  10  20          9.42          5.78         2.59 o
  -1  10  20          7.53          5.12         5.65 o
   0  10  20          9.32          6.56         6.32 o
   1  10  20          7.14          3.83         7.04 o
   2  10  20          9.22         12.57         6.67 o
  -1  11  20          3.60          0.75         4.34 o
   0  11  20          0.49          4.79         5.79 o
   1  11  20          3.51          8.94         5.27 o
   1   0  21         40.39         29.27        11.70 o
   2   0  21          0.13          3.25         7.81 o
   3   0  21          5.05          6.95         6.92 o
   4   0  21         18.63         18.30         5.08 o
   5   0  21          3.23          5.24         4.12 o
  -5   1  21         21.58         22.33         5.69 o
  -4   1  21         41.17         33.49         7.36 o
  -3   1  21          4.61          0.99         4.88 o
  -2   1  21        117.00        134.58        20.82 o
  -1   1  21         78.50         83.79        12.40 o
   0   1  21         32.19         27.33         7.43 o
   1   1  21         77.90         79.00        20.06 o
   2   1  21        115.88        126.65        23.95 o
   3   1  21          4.57          4.11         7.56 o
   4   1  21         40.33         41.23        12.12 o
   5   1  21         21.48         20.36         5.63 o
  -5   2  21         21.66         19.87         5.04 o
  -4   2  21          9.98         11.40         5.29 o
  -3   2  21          5.60          8.10         3.90 o
  -2   2  21         27.11         31.30         9.57 o
  -1   2  21          6.15          3.76         3.74 o
   0   2  21          2.00          4.84         3.84 o
   1   2  21          5.85          4.83        10.27 o
   2   2  21         27.46         22.55        12.11 o
   3   2  21          5.95          0.78         8.57 o
   4   2  21          9.75          6.20         6.24 o
   5   2  21         21.73         28.74         6.43 o
  -5   3  21         65.43         54.11         7.05 o
  -4   3  21         19.57         25.15         6.04 o
  -3   3  21          0.69         -1.23         3.91 o
  -2   3  21         40.71         52.61        11.32 o
  -1   3  21         13.83         12.72         3.67 o
   0   3  21         22.45         29.33         6.06 o
   1   3  21         13.40         12.39        11.33 o
   2   3  21         40.76         53.28        17.17 o
   3   3  21          0.84         -2.07         7.57 o
   4   3  21         19.72         17.16         8.29 o
   5   3  21         64.71         72.24         9.50 o
  -5   4  21        176.35        163.83        11.39 o
  -4   4  21          9.93         10.77         4.14 o
  -3   4  21         74.93         95.04        10.69 o
  -2   4  21         12.59         13.27         4.37 o
  -1   4  21         11.79          9.76         4.07 o
   0   4  21         10.80         17.63         4.94 o
   1   4  21         11.13          2.14         9.21 o
   2   4  21         12.40          8.60        12.16 o
   3   4  21         72.81         87.57        20.68 o
   4   4  21          9.81         16.48         8.65 o
   5   4  21        177.27        186.61        14.82 o
  -5   5  21          8.11          6.16         2.82 o
  -4   5  21         54.88         52.91         7.23 o
  -3   5  21         16.05         15.24         4.94 o
  -2   5  21          6.74          8.56         3.58 o
  -1   5  21         33.01         34.86         6.10 o
   0   5  21         68.94         73.16         9.12 o
   1   5  21         33.90         29.89        15.49 o
   2   5  21          6.51          1.02        10.24 o
   3   5  21         16.26         14.10         9.84 o
   4   5  21         55.10         54.28        13.24 o
  -5   6  21         36.91         35.27         4.87 o
  -4   6  21         26.69         24.99         4.78 o
  -3   6  21         29.57         22.64         4.52 o
  -2   6  21         35.66         34.01         5.47 o
  -1   6  21          4.67          4.37         2.96 o
   0   6  21        107.23        108.29        15.72 o
   1   6  21          4.62          4.41        10.45 o
   2   6  21         35.54         33.64        15.10 o
   3   6  21         29.15         29.46        11.98 o
   4   6  21         27.43         29.13         9.33 o
  -4   7  21         19.89         14.65         3.67 o
  -3   7  21          5.83          6.71         2.85 o
  -2   7  21         45.00         57.82         6.77 o
  -1   7  21         23.87         20.88         4.45 o
   0   7  21         10.63         12.04        10.35 o
   1   7  21         23.99         21.04        11.69 o
   2   7  21         46.56         58.11        17.61 o
   3   7  21          5.46          4.98         5.99 o
   4   7  21         19.55         25.55         7.03 o
  -4   8  21         13.52         12.35         3.00 o
  -3   8  21         16.92         14.65         3.39 o
  -2   8  21         40.26         30.38         6.44 o
  -1   8  21          3.74          3.31         2.69 o
   0   8  21         38.72         26.53        12.44 o
   1   8  21          3.85          9.27         9.32 o
   2   8  21         39.80         24.95        10.87 o
   3   8  21         16.51         21.87         7.84 o
  -2   9  21          0.05         -0.99         3.65 o
  -1   9  21          1.80          5.77         7.01 o
   0   9  21          3.30         -2.61         5.55 o
   1   9  21          1.78          3.84         7.27 o
   2   9  21          0.07         -3.65         5.92 o
  -1  10  21          3.64          6.28         5.24 o
   0  10  21          0.66         -0.81         5.26 o
   1  10  21          3.65          4.89         4.74 o
   0   0  22        130.63        141.13        19.74 o
   1   0  22         52.26         63.07        14.39 o
   2   0  22         13.45         20.92         8.38 o
   3   0  22         11.05         13.50         6.42 o
   4   0  22         15.57         17.66         5.55 o
   5   0  22          6.73          3.97         2.97 o
  -5   1  22          9.30          7.00         3.36 o
  -4   1  22         42.35         39.31         6.98 o
  -3   1  22         23.71         24.59         4.99 o
  -2   1  22          4.14          6.20         5.20 o
  -1   1  22         22.72         19.98         5.48 o
   0   1  22         28.61         46.86         7.98 o
   1   1  22         22.30         26.35        11.74 o
   2   1  22          4.17          7.74         6.81 o
   3   1  22         23.97         23.49         9.01 o
   4   1  22         43.25         42.99         6.25 o
   5   1  22          9.75          7.80         3.69 o
  -5   2  22         17.33         14.49         3.68 o
  -4   2  22         63.42         58.31         7.78 o
  -3   2  22         18.81         19.10         5.39 o
  -2   2  22          5.62          5.55         3.25 o
  -1   2  22          4.35          3.72         2.53 o
   0   2  22        170.68        204.17        16.34 o
   1   2  22          4.40          3.78         6.83 o
   2   2  22          5.59          3.23         6.73 o
   3   2  22         18.79         22.58         9.21 o
   4   2  22         63.55         71.02        12.70 o
   5   2  22         17.13         10.00         3.71 o
  -5   3  22         81.04         82.69         7.40 o
  -4   3  22         39.19         36.95         6.02 o
  -3   3  22         21.25         24.46         5.63 o
  -2   3  22         36.73         36.89         6.82 o
  -1   3  22         36.57         35.31         5.95 o
   0   3  22         11.33         14.83         4.33 o
   1   3  22         36.03         44.69        14.85 o
   2   3  22         36.32         26.94        12.36 o
   3   3  22         21.33         20.90         9.29 o
   4   3  22         39.44         33.95         9.17 o
  -4   4  22          4.25          5.99         3.26 o
  -3   4  22          7.65          6.99         3.54 o
  -2   4  22          3.55          3.27         2.82 o
  -1   4  22         44.60         47.26         6.40 o
   0   4  22          5.08          3.18         2.29 o
   1   4  22         44.66         42.94        15.05 o
   2   4  22          3.22          1.75         6.57 o
   3   4  22          7.86          6.98         7.14 o
   4   4  22          4.33          1.12         3.43 o
  -4   5  22         39.47         32.09         5.14 o
  -3   5  22         32.43         29.82         5.33 o
  -2   5  22         17.82         15.01         3.66 o
  -1   5  22        102.55        102.11         8.65 o
   0   5  22          4.18          1.39         2.09 o
   1   5  22        103.86        102.98        21.84 o
   2   5  22         18.33         19.48         9.64 o
   3   5  22         33.27         40.75        11.53 o
   4   5  22         39.99         46.78         9.23 o
  -4   6  22         67.08         55.38         5.93 o
  -3   6  22         47.60         53.04         6.52 o
  -2   6  22         27.30         21.84         4.96 o
  -1   6  22         51.99         49.03         5.91 o
   0   6  22          4.06         -1.22         6.40 o
   1   6  22         51.12         60.96        17.26 o
   2   6  22         26.07         28.78        11.30 o
   3   6  22         47.30         71.14        14.29 o
  -3   7  22         11.62          8.89         2.98 o
  -2   7  22         14.42         13.65         3.14 o
  -1   7  22         13.72         11.79         2.85 o
   0   7  22          0.46          7.53         7.43 o
   1   7  22         13.94         23.41        11.10 o
   2   7  22         14.38          8.79         5.96 o
   3   7  22         11.71         13.89         6.60 o
  -1   8  22          6.37          3.19         4.51 o
   0   8  22          3.55         -2.09         6.79 o
   1   8  22          6.56         11.65         7.22 o
   2   8  22          5.45          6.61         5.58 o
   0   9  22          2.28          6.22         5.15 o
   1   0  23         14.45         12.93         5.88 o
   2   0  23          2.51          1.09         2.58 o
   3   0  23          8.48          6.41         4.36 o
   4   0  23          7.47          9.54         3.77 o
  -4   1  23          1.00         -1.09         2.70 o
  -3   1  23         44.77         40.35         6.67 o
  -2   1  23         28.81         35.89         6.70 o
  -1   1  23         29.75         36.88         5.21 o
   0   1  23          1.01         -1.14         2.20 o
   1   1  23         30.01         36.88        10.01 o
   2   1  23         28.85         32.79         9.31 o
   3   1  23         44.94         44.31         5.95 o
   4   1  23          0.96         -0.47         2.81 o
  -4   2  23         75.04         66.82         7.12 o
  -3   2  23         27.38         22.05         5.17 o
  -2   2  23         28.77         39.31         6.62 o
  -1   2  23         29.16         24.79         4.42 o
   0   2  23          8.13         16.57         3.81 o
   1   2  23         29.20         26.91        10.04 o
   2   2  23         28.39         33.96        10.29 o
   3   2  23         28.39         27.76         7.97 o
   4   2  23         74.24         84.40         8.95 o
  -4   3  23         79.37         69.86         6.82 o
  -3   3  23         19.30         23.77         4.84 o
  -2   3  23         22.31         26.70         5.17 o
  -1   3  23         15.85         16.88         4.90 o
   0   3  23        100.54        100.00         7.96 o
   1   3  23         15.76         24.25         9.38 o
   2   3  23         21.80         27.59         9.48 o
   3   3  23         19.21         24.86         7.46 o
   4   3  23         81.52         76.79         8.65 o
  -3   4  23         31.00         27.79         4.81 o
  -2   4  23         22.96         22.47         4.45 o
  -1   4  23         21.85         25.48         4.16 o
   0   4  23          0.29          2.62         6.31 o
   1   4  23         21.95         28.37        11.14 o
   2   4  23         22.42         26.23         9.24 o
   3   4  23         31.38         36.77         8.64 o
  -3   5  23          0.64          2.91         2.25 o
  -2   5  23         30.31         25.11         4.44 o
  -1   5  23          8.95          4.52         3.28 o
   0   5  23          1.70          6.82         6.04 o
   1   5  23          9.30         10.05         7.50 o
   2   5  23         30.26         34.62        10.45 o
   3   5  23          0.51         -2.51         3.68 o
  -2   6  23          2.55          1.02         1.76 o
  -1   6  23          0.38          3.80         5.57 o
   0   6  23         57.27         72.40        15.38 o
   1   6  23          0.40         -4.93         5.92 o
   2   6  23          2.63          3.39         4.49 o
   0   7  23         35.07         29.92         9.01 o
   1   7  23          1.29         -0.22         3.67 o
   0   0  24          4.75          5.06         2.90 o
   1   0  24          9.96         10.08         3.81 o
   2   0  24          5.35          5.50         3.10 o
   3   0  24        184.98        181.89        11.62 o
  -3   1  24          6.25          7.11         2.92 o
  -2   1  24          8.93          7.34         3.22 o
  -1   1  24          0.99          2.49         2.48 o
   0   1  24          6.57          7.00         3.32 o
   1   1  24          1.09          1.18         1.84 o
   2   1  24          9.38          9.75         2.77 o
   3   1  24          6.32          7.46         3.41 o
  -3   2  24         24.39         19.60         3.85 o
  -2   2  24         30.56         29.13         4.89 o
  -1   2  24         11.30         11.30         3.19 o
   0   2  24          0.01          0.98         1.70 o
   1   2  24         11.36         13.77         5.17 o
   2   2  24         29.97         28.42         4.46 o
   3   2  24         24.16         20.75         4.43 o
  -2   3  24          2.08         -1.07         2.11 o
  -1   3  24         14.14          8.52         2.68 o
   0   3  24          3.60          8.77         4.79 o
   1   3  24         14.01         20.18         6.62 o
   2   3  24          2.19         -2.56         4.19 o
   0   4  24        108.66        105.56        13.97 o
   1   4  24         68.74         71.65        11.81 o
   2   4  24         27.30         25.67         6.52 o
                                                
